# Supplementary material for: Comparative Genome of GK and Wistar Rats Reveals Genetic Basis of Type 2 Diabetes
Source: PLoS One. 2015 Nov 3;10(11):e0141859. doi: 10.1371/journal.pone.0141859 (PMC4631338; doi:10.1371/journal.pone.0141859)
Supplement: S1 File — A total of 100.4 Gb (35.9X) and 85.6 Gb (30.5X) of short reads were generated for GK/Slac (Wistar/Slac) rat, respectively. (XLS) [file pone.0141859.s001.xls]

## Sheet: Sheet1
Sequencing library		GK/Slac rat	Wistar/Slac rat
SOLiD	Sequencing strategy	SOLiD pair-end	SOLiD pair-end
	Read length	50bp (Left) +25bp (Right)	50 bp (Left) +25/35 bp (Right)
	Insertion size	215 bp	315 bp
	Depth	29 X	25 X
	Library1	75*313626154/(2.8*10^9)=8.4	75*31450251/(2.8*10^9)=0.84
	Library2	75*372757487/(2.8*10^9)=10	75*276884927/(2.8*10^9)=7.4
	Library3	75*412585806/(2.8*10^9)=11	85*546948305/(2.8*10^9)= 16.6
Solexa	Sequencing strategy	Solexa pair-end	Solexa pair-end
	Read length	100 bp	100 bp
	Insertion size	250-300 bp	250-300 bp
	Depth	6.5 X	5.7 X
	Library	200*90362496/(2.8*10^9)=6.5	200*79818583/(2.8*10^9)=5.7
Total	Library	100.4Gb	85.6Gb
	Depth	35.9 X	30.5 X
