# Supplementary material for: Comparative Genome of GK and Wistar Rats Reveals Genetic Basis of Type 2 Diabetes
Source: PLoS One. 2015 Nov 3;10(11):e0141859. doi: 10.1371/journal.pone.0141859 (PMC4631338; doi:10.1371/journal.pone.0141859)
Supplement: S2 File — (XLS) [file pone.0141859.s002.xls]

## Sheet: Sheet1
Library	Raw reads pairs	Past QC reads pairs	Trim Ratio (Retained/Raw)	Mapped reads	Alignment rate	Total length (bp)	Reference coverage proportion	Genome coverage proportion
Solexa_GK	90362496	61332047	0.6787	114923356	0.9369	2403383374	0.9365	0.8584
Solexa_Wistar	79818583	64908557	0.8132	123148892	0.9486	2420751263	0.9433	0.8646
transSOLiD_GK1	313626154	119939330	0.3894	151824252	0.6329	2526376160	0.9844	0.9023
transSOLiD_GK2	372757487	205782538	0.5535	291223425	0.7076
transSOLiD_GK3	412585806	219248042	0.5437	322875182	0.7363
transSOLiD_Wistar1	31450251	16811509	0.5438	22085091	0.6568	2525875248	0.9842	0.9021
transSOLiD_Wistar2	276884927	169006094	0.6118	238114117	0.7045
transSOLiD_Wistar3	546948305	293032725	0.5462	426047807	0.727
Reference BN						2566294765	1	0.9165
