# Supplementary material for: Comparative Genome of GK and Wistar Rats Reveals Genetic Basis of Type 2 Diabetes
Source: PLoS One. 2015 Nov 3;10(11):e0141859. doi: 10.1371/journal.pone.0141859 (PMC4631338; doi:10.1371/journal.pone.0141859)
Supplement: S3 File — Number of filtered reads were shown in the table. Values in parentheses are the percentage of filtered reads in total mapping results. (XLS) [file pone.0141859.s003.xls]

## Sheet: Sheet1
	GK/Slac rat	Wistar/Slac rat
Solexa	487042 (0.42%)	718257(0.58%)
SOLiD	46374671 (6.05%)	33436600 (4.87%)
