# Supplementary material for: Comparative Genome of GK and Wistar Rats Reveals Genetic Basis of Type 2 Diabetes
Source: PLoS One. 2015 Nov 3;10(11):e0141859. doi: 10.1371/journal.pone.0141859 (PMC4631338; doi:10.1371/journal.pone.0141859)
Supplement: S4 File — (XLS) [file pone.0141859.s004.xls]

## Sheet: Sheet1
	Raw		After filtering
	SNVs	indels	SNVs	indels
GK/Slac	3471498	492731	3049694	476841
Wistar/Slac	3194675	517005	2727649	487315
