# Supplementary material for: Comparative Genome of GK and Wistar Rats Reveals Genetic Basis of Type 2 Diabetes
Source: PLoS One. 2015 Nov 3;10(11):e0141859. doi: 10.1371/journal.pone.0141859 (PMC4631338; doi:10.1371/journal.pone.0141859)
Supplement: S5 File — Density was defined as the number of SNV/indel in each 1Mb bin divided by the number of nucleotide bases in the same bin that were covered by at least three reads in GK sequencing. Low-density regions overlapped with gap were removed. (XLS) [file pone.0141859.s005.xls]

## Sheet: Sheet1
High density			Low density
segment	SNV	indel	segment	SNV	indel
chr2_17	0.00252558	0.000182	chr1_21	1.09e-06	0
chr4_98	0.0023135	0.000176	chr3_93	1.02e-06	0
chr4_99	0.00350644	0.000242	chr3_99	0	0
chr4_100	0.00356735	0.000256	chr4_176	0	0
chr4_104	0.00260262	0.000272	chr6_16	0	0
chr4_112	0.00198697	0.000211	chr7_91	1.06e-06	0
chr4_113	0.00246179	0.000193	chr7_144	0	0
chr4_114	0.00219781	0.000188	chr8_5	0	0
chr6_5	0.00221203	0.000213	chr8_25	1.12e-06	0
chr6_6	0.0019816	0.000177	chr9_99	0	0
chr6_60	0.00325581	0.000263	chr11_86	1.05e-06	0
chr8_19	0.00328767	0.000263	chr13_64	1.04e-06	0
chr8_20	0.00208514	0.000197	chr13_73	1.09e-06	0
chr8_65	0.00188731	0.000173	chr14_72	1.06e-06	0
chr8_79	0.00198696	0.000192	chr14_85	1.06e-06	0
chr11_48	0.00276018	0.000248	chr15_9	0	0
chr11_55	0.00198876	0.000167	chr16_50	0	0
chr13_2	0.00224026	0.000169	chr17_2	1.05e-06	0
chr13_21	0.00226874	0.000178	chr18_76	1.02e-06	0
chr13_24	0.00307635	0.000208	chrX_54	0	0
chr13_54	0.00194165	0.000173	chrX_57	0	0
chr13_55	0.00195338	0.000178	chrX_78	0	0
chr15_24	0.00215716	0.000186	chrX_115	1.13e-06	0
chr15_58	0.00190239	0.000177	chrX_121	0	0
chr16_63	0.00240124	0.00022
chr17_79	0.00222736	0.000193
chr18_79	0.00198307	0.000176
chr19_3	0.00188312	0.000199
chr19_47	0.00209856	0.000167
chr20_24	0.00303468	0.00025
chr20_25	0.00188932	0.000183
