# Supplementary material for: Comparative Genome of GK and Wistar Rats Reveals Genetic Basis of Type 2 Diabetes
Source: PLoS One. 2015 Nov 3;10(11):e0141859. doi: 10.1371/journal.pone.0141859 (PMC4631338; doi:10.1371/journal.pone.0141859)
Supplement: S6 File — (XLS) [file pone.0141859.s006.xls]

## Sheet: Sheet1
# T2D prior genes
# Gene symbol	Entrez ID	Description
Abca1	313210	ATP-binding cassette, subfamily A (ABC1), member 1
Abcg4	300664	ATP-binding cassette, subfamily G (WHITE), member 4
Abcg8	155192	ATP-binding cassette, subfamily G (WHITE), member 8
Acacb	116719	acetyl-CoA carboxylase beta
Ace	24310	angiotensin I converting enzyme
Acsl1	25288	acyl-CoA synthetase long-chain family member 1
Adamts1	79252	ADAM metallopeptidase with thrombospondin type 1 motif, 1
Adamts9	312566	ADAM metallopeptidase with thrombospondin type 1 motif, 9
Adcy5	64532	adenylate cyclase 5
Adcyap1r1	24167	adenylate cyclase activating polypeptide 1 receptor 1
Adipoq	246253	adiponectin, C1Q and collagen domain containing
Adipor1	289036	adiponectin receptor 1
Adipor2	312670	adiponectin receptor 2
Adra2a	25083	adrenoceptor alpha 2A
Adrb2	24176	adrenoceptor beta 2, surface
Adrb3	25645	adrenoceptor beta 3
Ager	81722	advanced glycosylation end product-specific receptor
Agmo	362732	alkylglycerol monooxygenase
Agpat2	311821	1-acylglycerol-3-phosphate O-acyltransferase 2
Agr2	298961	anterior gradient 2 homolog (Xenopus laevis)
Agr3	298959	anterior gradient 3
Agt	24179	angiotensinogen (serpin peptidase inhibitor, clade A, member 8)
Agtr1a	24180	angiotensin II receptor, type 1a
Aire	294328	autoimmune regulator
Akt1	24185	v-akt murine thymoma viral oncogene homolog 1
Akt2	25233	v-akt murine thymoma viral oncogene homolog 2
Akt3	29414	v-akt murine thymoma viral oncogene homolog 3
Aldob	24190	aldolase B, fructose-bisphosphate
Alms1	297408	Alstrom syndrome 1
Angptl4	362850	angiopoietin-like 4
Apoa2	25649	apolipoprotein A-II
Apoa5	140638	apolipoprotein A-V
Apob	54225	apolipoprotein B
Apod	25239	apolipoprotein D
Apoe	25728	apolipoprotein E
Aqp7	29171	aquaporin 7
Arap1	361617	ArfGAP with RhoGAP domain, ankyrin repeat and PH domain 1
Arhgef11	78966	Rho guanine nucleotide exchange factor (GEF) 11
Arid2	366980	AT rich interactive domain 2 (Arid-rfx like)
Arl15	689079	ADP-ribosylation factor-like 15
Arnt	25242	aryl hydrocarbon receptor nuclear translocator
Atp10a	365266	ATPase, class V, type 10A
Atp6v0a2	116455	tectonic family member 2
Bad	64639	BCL2-associated agonist of cell death
Bche	65036	butyrylcholinesterase
Bcl11a	305589	B-cell CLL/lymphoma 11A (zinc finger protein)
Bdnf	24225	brain-derived neurotrophic factor
Bhlha15	25334	basic helix-loop-helix family, member a15
Bhmt	81508	betaine--homocysteine S-methyltransferase 1-like
Bhmt2	365972	betaine-homocysteine S-methyltransferase 2
Blm	308755	Bloom syndrome, RecQ helicase-like
Brd8	291691	bromodomain containing 8
Bscl2	361722	Berardinelli-Seip congenital lipodystrophy 2 (seipin)
Btc	64022	betacellulin
Bud13	300687	BUD13 homolog (S. cerevisiae)
C2cd4a	691703	C2 calcium-dependent domain containing 4A
C2cd4b	501015	C2 calcium-dependent domain containing 4B
C3	24232	complement component 3
C4b	24233	complement C4-like
Cacna1d	29716	calcium channel, voltage-dependent, L type, alpha 1D subunit
Cacna1e	54234	calcium channel, voltage-dependent, R type, alpha 1E subunit
Cacnb3	25297	calcium channel, voltage-dependent, beta 3 subunit
Camk2g	171140	calcium/calmodulin-dependent protein kinase type II subunit gamma-like
Capn10	63834	calpain 10
Cblb	171136	Cbl proto-oncogene B, E3 ubiquitin protein ligase
Cblc	292699	Cbl proto-oncogene C, E3 ubiquitin protein ligase
Ccdc102a	361363	coiled-coil domain containing 102A
Cckar	24889	cholecystokinin A receptor
Cd36	29184	scavenger receptor class B, member 2-like
Cd38	25668	CD38 molecule
Cd4	24932	Cd4 molecule
Cdh13	192248	cadherin 13
Cdh15	361432	cadherin 15
Cdkal1	361243	CDK5 regulatory subunit associated protein 1-like 1
Cdkn1b	83571	cyclin-dependent kinase inhibitor 1B
Cdkn2a	25163	cyclin-dependent kinase inhibitor 2A
Cdkn2b	25164	cyclin-dependent kinase inhibitor 2B (p15, inhibits CDK4)
Cebpb	24253	CCAAT/enhancer binding protein (C/EBP), beta
Cel	24254	carboxyl ester lipase
Chrm3	24260	cholinergic receptor, muscarinic 3
Chuk	309361	conserved helix-loop-helix ubiquitous kinase
Clmp	286939	CXADR-like membrane protein
Cmip	292051	c-Maf-inducing protein
Cntf	25707	ciliary neurotrophic factor
Cog2	690961	component of oligomeric golgi complex 2
Cp	24268	ceruloplasmin (ferroxidase)
Cps1	497840	carbamoyl-phosphate synthetase 1
Crebbp	54244	CREB binding protein
Crk	54245	v-crk avian sarcoma virus CT10 oncogene homolog
Crtc2	310615	CREB regulated transcription coactivator 2
Cry2	170917	cryptochrome 2 (photolyase-like)
Cryab	25420	crystallin, alpha B
Cyb5r4	171015	cytochrome b5 reductase 4
Cyp11a1	29680	cytochrome P450, family 11, subfamily a, polypeptide 1
Cys1	690489	cystin 1
Dbi	25045	diazepam binding inhibitor (GABA receptor modulator, acyl-CoA binding protein)
Dcaf8	364050	DDB1 and CUL4 associated factor 8
Dgkb	54248	diacylglycerol kinase, beta
Dnajc3	63880	DnaJ (Hsp40) homolog, subfamily C, member 3
Dpp4	25253	dipeptidylpeptidase 4
Dusp9	293847	dual specificity phosphatase 9
E2f1	399489	E2F transcription factor 1
Edf1	296570	endothelial differentiation-related factor 1
Egfr	24329	epidermal growth factor receptor
Eif2ak3	29702	eukaryotic translation initiation factor 2 alpha kinase 3
Eif4a2	303831	eukaryotic translation initiation factor 4A2
Eif4e	117045	eukaryotic translation initiation factor 4E
Eif4ebp1	116636	eukaryotic translation initiation factor 4E binding protein 1
Elf1	85424	E74-like factor 1
Elf2	361944	E74-like factor 2
Elk1	314436	ELK1, member of ETS oncogene family
Elmo1	361251	engulfment and cell motility 1
Enpp1	85496	ectonucleotide pyrophosphatase/phosphodiesterase 1
Ensa	60334	endosulfine alpha
Esr1	24890	estrogen receptor 1
Esr2	25149	estrogen receptor 2 (ER beta)
Esrrg	360896	estrogen-related receptor gamma
Ets1	24356	v-ets avian erythroblastosis virus E26 oncogene homolog 1
Exog	301062	endo/exonuclease (5'-3'), endonuclease G-like
Exosc6	307850	exosome component 6
Fabp1	24360	fatty acid binding protein 1, liver
Fabp2	25598	fatty acid binding protein 2, intestinal
Fabp3	79131	fatty acid binding protein 3, muscle and heart
Fads1	84575	fatty acid desaturase 1
Fads2	83512	fatty acid desaturase 2
Fads3	286922	fatty acid desaturase 3
Fen1	84490	flap structure-specific endonuclease 1
Ffar1	266607	free fatty acid receptor 1
Fgb	24366	fibrinogen beta chain
Fgf8	29349	fibroblast growth factor 8
Flot1	64665	flotillin 1
Foxa1	25098	forkhead box A1
Foxa2	25099	forkhead box A2
Foxa3	25100	forkhead box A3
Foxl2	367152	forkhead box L2
Foxo1	84482	forkhead box O1
Foxo3	294515	forkhead box O3
Foxo4	302415	forkhead box O4
Fto	291905	fat mass and obesity associated
Fus	317385	fused in sarcoma
Gab1	361388	GRB2-associated binding protein 1
Gad2	24380	glutamate decarboxylase 2
Gadd45g	291005	growth arrest and DNA-damage-inducible, gamma
Gc	24384	group specific component
Gcg	24952	glucagon
Gck	24385	glucokinase
Gckr	25658	glucokinase (hexokinase 4) regulator
Gfpt1	297417	glutamine fructose-6-phosphate transaminase 1
Ghrl	59301	ghrelin/obestatin prepropeptide
Gip	25040	gastric inhibitory polypeptide
Gipr	25024	gastric inhibitory polypeptide receptor
Glis3	680671	GLIS family zinc finger 3
Glp1r	25051	glucagon-like peptide 1 receptor
Glud1	24399	glutamate dehydrogenase 1
Gnb3	60449	guanine nucleotide binding protein (G protein), beta polypeptide 3
Gnl3	290556	guanine nucleotide binding protein-like 3 (nucleolar)
Grb2	81504	growth factor receptor bound protein 2
Gsk3a	50686	glycogen synthase kinase 3 alpha
Gsk3b	84027	glycogen synthase kinase 3 beta
Gstt1	25260	glutathione S-transferase theta 1
Gtf2ird1	246770	general transcription factor II-I repeat domain-containing protein 1-like
Gys1	690987	glycogen synthase 1, muscle
Hcfc1	363519	host cell factor C1
Hes1	29577	hairy and enhancer of split 1 (Drosophila)
Hhex	79237	hematopoietically expressed homeobox
Hif1a	29560	hypoxia-inducible factor 1, alpha subunit (basic helix-loop-helix transcription factor)
Hk2	25059	hexokinase 2
Hmga1	117062	high mobility group AT-hook 1
Hmga2	84017	high mobility group AT-hook 2
Hnf1a	24817	HNF1 homeobox A
Hnf4a	25735	hepatocyte nuclear factor 4, alpha
Hnf4g	365744	hepatocyte nuclear factor 4, gamma
Hsd11b1	25116	hydroxysteroid 11-beta dehydrogenase 1
Hsf2	64441	heat shock transcription factor 2
Hyou1	192235	hypoxia up-regulated 1
Iapp	24476	islet amyloid polypeptide
Icam1	25464	intercellular adhesion molecule 1
Ide	25700	insulin degrading enzyme
Igf1	24482	insulin-like growth factor 1
Igf1r	25718	insulin-like growth factor 1 receptor
Igf2	24483	insulin-like growth factor 2
Igf2bp2	303824	insulin-like growth factor 2 mRNA binding protein 2
Ikbkb	84351	inhibitor of kappa light polypeptide gene enhancer in B-cells, kinase beta
Il6	24498	interleukin 6
Ildr2	685277	immunoglobulin-like domain containing receptor 2
Inpp5d	54259	inositol polyphosphate-5-phosphatase D
Ins1	24505	insulin 1
Ins2	24506	insulin 2
Insr	24954	insulin receptor
Irf1	24508	interferon regulatory factor 1
Irf4	291100	interferon regulatory factor 4
Irf5	296953	interferon regulatory factor 5
Irf8	292060	interferon regulatory factor 8
Irs1	25467	insulin receptor substrate 1
Irs2	29376	insulin receptor substrate 2
Isl1	64444	ISL LIM homeobox 1
Itgb6	311061	integrin, beta 6
Jak1	84598	Janus kinase 1
Jak2	24514	Janus kinase 2
Jak3	25326	Janus kinase 3
Jazf1	685879	JAZF zinc finger 1
Kcna3	29731	potassium voltage-gated channel, shaker-related subfamily, member 3
Kcnj10	29718	potassium inwardly-rectifying channel, subfamily J, member 10
Kcnj11	83535	potassium inwardly rectifying channel, subfamily J, member 11
Kcnj5	29713	potassium inwardly-rectifying channel, subfamily J, member 5
Kcnj6	25743	potassium inwardly-rectifying channel, subfamily J, member 6
Kcnq1	84020	potassium voltage-gated channel, KQT-like subfamily, member 1
Kif11	171304	kinesin family member 11
Klf11	313994	Kruppel-like factor 11
Klf14	312203	Kruppel-like factor 14
Klf15	85497	Kruppel-like factor 15
Klf7
Klrg1	58975	killer cell lectin-like receptor subfamily G, member 1
Kras	24525	Kirsten rat sarcoma viral oncogene
Larp6	315731	La ribonucleoprotein domain family, member 6
Lep	25608	leptin
Lepr	24536	leptin receptor
Lgr5	299802	leucine rich repeat containing G protein coupled receptor 5
Limk2	29524	LIM domain kinase 2
Lipc	24538	lipase, hepatic
Lipe	25330	lipase, hormone sensitive
Lmna
Lmnb2	299625	lamin B2
Lmx1a	289201	LIM homeobox transcription factor 1 alpha
LOC100364427	100364427	ribosomal protein S12-like
LOC100910063	310815	sorting nexin-7-like
LOC502613
LOC681817	681817	similar to glucose-6-phosphatase, catalytic, related
LOC689959	689959	hypothetical protein LOC689959
Lpl	24539	lipoprotein lipase
Lta	25008	lymphotoxin alpha
Lyplal1	289357	lysophospholipase-like 1
Madd	94193	MAP-kinase activating death domain
Mafa	366949	v-maf avian musculoaponeurotic fibrosarcoma oncogene A
Map2k1	170851	mitogen activated protein kinase kinase 1
Map4k2	293694	mitogen activated protein kinase kinase kinase kinase 2
Mapk1	116590	mitogen activated protein kinase 1
Mapk8ip1	116457	mitogen-activated protein kinase 8 interacting protein 1
Mapt	29477	microtubule-associated protein tau
Mc4r	25635	melanocortin 4 receptor
Mecr	29470	mitochondrial trans-2-enoyl-CoA reductase
Med1	497991	mediator complex subunit 1
Med14	317343	mediator complex subunit 14
Med24	619436	mediator complex subunit 24
Mgea5	154968	meningioma expressed antigen 5 (hyaluronidase)
Mknk2	299618	MAP kinase-interacting serine/threonine kinase 2
Mpzl2	300679	myelin protein zero-like 2
Msrb3	680036	methionine sulfoxide reductase B3
Mthfr	362657	methylenetetrahydrofolate reductase (NAD(P)H)
Mtnr1b	192646	melatonin receptor 1B
Mtor	56718	mechanistic target of rapamycin (serine/threonine kinase)
Mtpn	79215	myotrophin
Mttp	310900	microsomal triglyceride transfer protein
Musk	81725	muscle, skeletal, receptor tyrosine kinase
Myl2
Nars2	293128	asparaginyl-tRNA synthetase 2 (mitochondrial)(putative)
Ncoa1	313929	nuclear receptor coactivator 1
Ncoa2	83724	nuclear receptor coactivator 2
Ncoa4	619385	nuclear receptor coactivator 4
Ncoa6	116464	nuclear receptor coactivator 6
Neurod1	29458	neuronal differentiation 1
Neurog3	60329	neurogenin 3
Nfe2l2	83619	nuclear factor, erythroid derived 2, like 2
Nfkb1	81736	nuclear factor of kappa light polypeptide gene enhancer in B-cells 1
Nfkb2	309452	nuclear factor of kappa light polypeptide gene enhancer in B-cells 2, p49/p100
Nfkbia	25493	nuclear factor of kappa light polypeptide gene enhancer in B-cells inhibitor, alpha
Nfkbib	81525	nuclear factor of kappa light polypeptide gene enhancer in B-cells inhibitor, beta
Nfkbie	316241	nuclear factor of kappa light polypeptide gene enhancer in B-cells inhibitor, epsilon
Nkx2-2	366214	NK2 homeobox 2
Nkx2-3	309389	NK2 homeobox 3
Nkx6-1	65193	NK6 homeobox 1
Nmu	63887	neuromedin U
Nnmt	300691	nicotinamide N-methyltransferase
Nnt	310378	nicotinamide nucleotide transhydrogenase
Nos3	24600	nitric oxide synthase 3, endothelial cell
Notch2	29492	notch 2
Npy	24604	pro-neuropeptide Y-like
Npy2r	66024	neuropeptide Y receptor Y2
Nr0b2	117274	nuclear receptor subfamily 0, group B, member 2
Nr1h3	58852	nuclear receptor subfamily 1, group H, member 3
Nr1h4	60351	nuclear receptor subfamily 1, group H, member 4
Nr1i2	84385	nuclear receptor subfamily 1, group I, member 2
Nr1i3	65035	nuclear receptor subfamily 1, group I, member 3
Nr2c2	50659	nuclear receptor subfamily 2, group C, member 2
Nr2f1	81808	nuclear receptor subfamily 2, group F, member 1
Nr3c1
Nr4a1	79240	nuclear receptor subfamily 4, group A, member 1
Nr4a3	58853	nuclear receptor subfamily 4, group A, member 3
Nr5a1	83826	nuclear receptor subfamily 5, group A, member 1
Nr5a2	60349	nuclear receptor subfamily 5, group A, member 2
Nr6a1	362125	nuclear receptor subfamily 6, group A, member 1
Nrbf2	58839	nuclear receptor-binding factor 2-like
Nrf1	312195	nuclear respiratory factor 1
Nrip1	304157	nuclear receptor interacting protein 1
Nudt5	361274	nudix (nucleoside diphosphate linked moiety X)-type motif 5
Onecut1	25231	one cut homeobox 1
Pax4	83630	paired box 4
Pax6	25509	paired box 6
Pbx1	304947	pre-B-cell leukemia homeobox 1
Pck1	362282	phosphoenolpyruvate carboxykinase 1 (soluble)
Pcsk1	25204	neuroendocrine convertase 1-like
Pcsk2	25121	proprotein convertase subtilisin/kexin type 2
Pde3a	50678	phosphodiesterase 3A, cGMP inhibited
Pdk4	89813	pyruvate dehydrogenase kinase, isozyme 4
Pdpk1	81745	3-phosphoinositide dependent protein kinase-1
Pea15	364052	phosphoprotein enriched in astrocytes 15
Pepd	292808	peptidase D
Pfkl	25741	phosphofructokinase, liver
Pfkm	65152	phosphofructokinase, muscle
Pgr	25154	progesterone receptor
Phka2	678739	phosphorylase kinase, alpha 2
Pik3r1	25513	phosphoinositide-3-kinase, regulatory subunit 1 (alpha)
Pik3r2	29741	phosphoinositide-3-kinase, regulatory subunit 2 (beta)
Pkd2l1	293937	polycystic kidney disease 2-like 1
Pklr	24651	pyruvate kinase, liver and RBC
Pla2g1b	29526	phospholipase A2, group IB, pancreas
Plagl1	25157	pleiomorphic adenoma gene-like 1
Pomc	24664	proopiomelanocortin
Pon2	296851	paraoxonase 2
Ppara	25747	peroxisome proliferator activated receptor alpha
Ppard	25682	peroxisome proliferator-activated receptor delta
Pparg	25664	peroxisome proliferator-activated receptor gamma
Ppargc1a	83516	peroxisome proliferator-activated receptor gamma, coactivator 1 alpha
Ppargc1b	291567	peroxisome proliferator-activated receptor gamma, coactivator 1 beta
Ppp1ca	24668	protein phosphatase 1, catalytic subunit, alpha isozyme
Ppp1cb	25594	protein phosphatase 1, catalytic subunit, beta isozyme
Ppp1r2	192361	protein phosphatase 1, regulatory (inhibitor) subunit 2
Ppp1r3a	500036	protein phosphatase 1, regulatory subunit 3A
Ppp1r3b	192280	protein phosphatase 1, regulatory subunit 3B
Ppp1r3c	309513	protein phosphatase 1 regulatory subunit 3C-like
Ppp1r3c	100910671	protein phosphatase 1 regulatory subunit 3C-like
Ppp1r3c	309513	protein phosphatase 1, regulatory subunit 3C
Ppp1r3c	100910671	protein phosphatase 1, regulatory subunit 3C
Ppp1r3d	689995	protein phosphatase 1, regulatory subunit 3D
Prc1	308761	protein regulator of cytokinesis 1
Prkaa2	78975	protein kinase, AMP-activated, alpha 2 catalytic subunit
Prkab1	83803	protein kinase, AMP-activated, beta 1 non-catalytic subunit
Prkab2	64562	protein kinase, AMP-activated, beta 2 non-catalytic subunit
Prkaca	25636	protein kinase, cAMP-dependent, catalytic, alpha
Prkag3	301518	protein kinase, AMP-activated, gamma 3 non-catalytic subunit
Prkar2b	24679	protein kinase, cAMP dependent regulatory, type II beta
Prkci	84006	protein kinase C, iota
Prkcq	85420	protein kinase C, theta
Prkcz	25522	protein kinase C, zeta
Prmt2	499420	protein arginine methyltransferase 2
Prox1	305066	prospero homeobox 1
Pten	50557	phosphatase and tensin homolog
Ptf1a	117034	pancreas specific transcription factor, 1a
Ptges2	311865	prostaglandin E synthase 2
Ptgs2	29527	prostaglandin-endoperoxide synthase 2
Ptpn1	24697	protein tyrosine phosphatase, non-receptor type 1
Ptpn11	25622	protein tyrosine phosphatase, non-receptor type 11
Ptprd	313278	protein tyrosine phosphatase, receptor type, D
Ptprf	360406	protein tyrosine phosphatase, receptor type, F
Ptprr	94202	protein tyrosine phosphatase, receptor type, R
Pygb	25739	phosphorylase, glycogen; brain
Pyy	287730	peptide YY (mapped)
Raf1	24703	v-raf-leukemia viral oncogene 1
Rapgef4	252857	Rap guanine nucleotide exchange factor (GEF) 4
Rara	24705	retinoic acid receptor, alpha
Rb1	24708	retinoblastoma 1
Rbms1	362138	RNA binding motif, single stranded interacting protein 1
Rbp4	25703	retinol binding protein 4, plasma
Retn	246250	resistin
RGD1560263	58839	nuclear receptor-binding factor 2-like
RGD1565355	499985	similar to fatty acid translocase/CD36
RGD1566093	317385	fused in sarcoma
Rhoa	117273	ras homolog family member A
Rhoc	295342	ras homolog family member C
Rhoq	85428	ras homolog family member Q
Rpa2	59102	replication protein A2
Rps6kb1	83840	ribosomal protein S6 kinase, polypeptide 1
Rptor	287871	regulatory associated protein of MTOR, complex 1
Rrad	83521	Ras-related associated with diabetes
Rras	361568	related RAS viral (r-ras) oncogene homolog
Rras2	365355	related RAS viral (r-ras) oncogene homolog 2
Rxra	25271	retinoid X receptor alpha
Rxrb	361801	retinoid X receptor beta
Rxrg	83574	retinoid X receptor gamma
Sash1	365037	SAM and SH3 domain containing 1
Scarb1	25073	scavenger receptor class B, member 1
Scg5	25719	secretogranin V (7B2 protein)
Sec61a2	361273	Sec61 alpha 2 subunit (S. cerevisiae)
Sele	25544	selectin E
Sell	29259	selectin L
Serpina11	362774	serpin peptidase inhibitor, clade A (alpha-1 antiproteinase, antitrypsin), member 11
Serpina12	191570	serpin peptidase inhibitor, clade A (alpha-1 antiproteinase, antitrypsin), member 12
Serpina9	299274	serpin peptidase inhibitor, clade A (alpha-1 antiproteinase, antitrypsin), member 9
Serpine1	24617	serpin peptidase inhibitor, clade E (nexin, plasminogen activator inhibitor type 1), member 1
Sgsm2	303304	small G protein signaling modulator 2
Sh2b2	114203	SH2B adaptor protein 2
Shc2	314612	SHC (Src homology 2 domain containing) transforming protein 2
Sirt1	309757	sirtuin 1
Sirt2	361532	sirtuin 2
Slc12a3	54300	solute carrier family 12 (sodium/chloride transporter), member 3
Slc19a2	289175	solute carrier family 19 (thiamine transporter), member 2
Slc2a1	24778	solute carrier family 2 (facilitated glucose transporter), member 1
Slc2a10	366251	solute carrier family 2 (facilitated glucose transporter), member 10
Slc2a2	25351	solute carrier family 2 (facilitated glucose transporter), member 2
Slc2a4	25139	solute carrier family 2 (facilitated glucose transporter), member 4
Slc30a8	299903	solute carrier family 30 (zinc transporter), member 8
Slc37a4	29573	solute carrier family 37 (glucose-6-phosphate transporter), member 4
Slc6a12	50676	solute carrier family 6 (neurotransmitter transporter), member 12
Slc6a13	171163	solute carrier family 6 (neurotransmitter transporter), member 13
Smad2	29357	SMAD family member 2
Smarca4	171379	SWI/SNF related, matrix associated, actin dependent regulator of chromatin, subfamily a, member 4
Snx7	310815	sorting nexin 7
Socs1	252971	suppressor of cytokine signaling 1
Socs3	89829	suppressor of cytokine signaling 3
Sod3	25352	superoxide dismutase 3, extracellular
Sos1	313845	Son of sevenless homolog 1 (Drosophila)
Spi1	366126	spleen focus forming virus (SFFV) proviral integration oncogene
Spib	499146	Spi-B transcription factor (Spi-1/PU.1 related)
Spink1	266602	serine peptidase inhibitor, Kazal type 1
Spink3	24833	serine peptidase inhibitor, Kazal type 3
Spry2	306141	sprouty homolog 2 (Drosophila)
Src	83805	v-src avian sarcoma (Schmidt-Ruppin A-2) viral oncogene homolog
Srebf1	78968	sterol regulatory element binding transcription factor 1
Srr	303306	serine racemase
Sstr5	25354	somatostatin receptor 5
Stat3	25125	signal transducer and activator of transcription 3 (acute-phase response factor)
Stk11	314621	serine/threonine kinase 11
Stx1a	116470	syntaxin 1A (brain)
Sult4a1	58953	sulfotransferase family 4A, member 1
Svep1	685899	sushi, von Willebrand factor type A, EGF and pentraxin domain containing 1
Tagln	25123	transgelin
Tank	252961	TRAF family member-associated NFKB activator
Tcf7l2	679869	transcription factor 7-like 2 (T-cell specific, HMG-box)
Tctn2	116455	tectonic family member 2
Tenm4	308831	teneurin transmembrane protein 4
Tfam	83474	transcription factor A, mitochondrial
Tfap2b	301285	transcription factor AP-2 beta
Tgfb1	59086	transforming growth factor, beta 1
Tgfbr2	81810	transforming growth factor, beta receptor II
Thada	313865	thyroid adenoma associated
Thrb	24831	thyroid hormone receptor beta
Tlr2	310553	toll-like receptor 2
Tlr4	29260	toll-like receptor 4
Tnf	24835	tumor necrosis factor
Tnfrsf1a	25625	tumor necrosis factor receptor superfamily, member 1a
Tnfrsf1b	156767	tumor necrosis factor receptor superfamily, member 1b
Tnrc6a	308971	trinucleotide repeat containing 6a
Tp53	24842	tumor protein p53
Tp53inp1	297822	tumor protein p53 inducible nuclear protein 1
Tppp	361466	tubulin polymerization promoting protein
Tradd	246756	TNFRSF1A-associated via death domain
Trib1	78969	tribbles homolog 1 (Drosophila)
Tsc1	60445	tuberous sclerosis 1
Tsc2	24855	tuberous sclerosis 2
Tsc22d2	499624	TSC22 domain family, member 2
Tsga13	688848	testis specific, 13
Tspan8	171048	tetraspanin 8
Ubl5	500954	ubiquitin-like 5
Ucp1	24860	uncoupling protein 1 (mitochondrial, proton carrier)
Ucp2	54315	uncoupling protein 2 (mitochondrial, proton carrier)
Ucp3	25708	uncoupling protein 3 (mitochondrial, proton carrier)
Usf1	83586	upstream transcription factor 1
Usf2	81817	upstream transcription factor 2, c-fos interacting
Uts2	29180	urotensin 2
Vamp4	364033	vesicle-associated membrane protein 4
Vdr	24873	vitamin D (1,25- dihydroxyvitamin D3) receptor
Vegfa	83785	vascular endothelial growth factor A
Vldlr	25696	very low density lipoprotein receptor
Wfs1	83725	Wolfram syndrome 1 (wolframin)
Wnt5b	282582	wingless-type MMTV integration site family, member 5B
Zbed3	361881	zinc finger, BED-type containing 3
Zfand6	293067	zinc finger, AN1-type domain 6
Znhit3	497975	zinc finger, HIT-type containing 3
Abcc8	25559	ATP-binding cassette, subfamily C (CFTR/MRP), member 8
Acaca	60581	acetyl-CoA carboxylase alpha
Acsl5	94340	acyl-CoA synthetase long-chain family member 5
Ahsg	25373	alpha-2-HS-glycoprotein
Cdc123	116656	cell division cycle 123
Dmpk	308405	dystrophia myotonica-protein kinase
Exoc7	64632	exocyst complex component 7
Flot2	83764	flotillin 2
Fxn	499335	frataxin
Gcgr	24953	glucagon receptor
Hdac3	84578	histone deacetylase 3
Inpp5k	287533	inositol polyphosphate-5-phosphatase K
Mapk10	25272	mitogen activated protein kinase 10
Mapk8	25272	mitogen-activated protein kinase 8
Oprm1	25601	opioid receptor, mu 1
Parl	287979	presenilin associated, rhomboid-like
Prkce	29340	protein kinase C, epsilon
Rps6	29304	ribosomal protein S6
Sorbs1	686098	sorbin and SH3 domain containing 1
Xbp1	289754	X-box binding protein 1
Sorcs1	309533	sortilin-related VPS10 domain containing receptor 1
Cpe	25669	carboxypeptidase E
Ncl-ps1	64556	nucleolin pseudogene 1
Drd2	24318	dopamine receptor D2
Hnf1b	25640	HNF1 homeobox B
Gpd2	25062	glycerol-3-phosphate dehydrogenase 2, mitochondrial
Upf2	361271	UPF2 regulator of nonsense transcripts homolog (yeast)
Lyst	85419	lysosomal trafficking regulator
Pck2	361042	phosphoenolpyruvate carboxykinase 2 (mitochondrial)
Inppl1	65038	inositol polyphosphate phosphatase-like 1
Trip10	116717	thyroid hormone receptor interactor 10
Enpp2	84050	ectonucleotide pyrophosphatase/phosphodiesterase 2
Fam55b	500991	family with sequence similarity 55, member B; similar to Protein FAM55D precursor
Abcc9	25560	ATP-binding cassette, sub-family C (CFTR/MRP), member 9
G6pc2	170505	glucose-6-phosphatase, catalytic, 2
Dhtkd1	361272	dehydrogenase E1 and transketolase domain containing 1
Fbp1	24362	fructose-1,6- biphosphatase 1
Vps13c	363087	vacuolar protein sorting 13 homolog C
