# Supplementary material for: Comparative Genome of GK and Wistar Rats Reveals Genetic Basis of Type 2 Diabetes
Source: PLoS One. 2015 Nov 3;10(11):e0141859. doi: 10.1371/journal.pone.0141859 (PMC4631338; doi:10.1371/journal.pone.0141859)
Supplement: S7 File — (A) Protein affecting SNV (B) Protein affecting indels. (C) Structural variations that overlapped with gene. (D) Copy number gain or loss that overlapped with gene. (XLS) [file pone.0141859.s007.xls]

## Sheet: A) SNV
	rn4								rn5							28 WGS sequenced strains (PMID:23890820), data is downloaded from RGD																												Number of strains with given genotype (PMID:23890820)
genotype pattern for sequenced GK/Slac and Wistar/Slac in our experiments	chr	position_1based	BN_reference	GK_variant	GK_genotype	annotation	gene	type	chr	position_1based	BN_reference	annotation	gene	dbSNP	SIFT	ACI	BBDP	BN.Lx	EVE	F344/Ncrl	FHH	FHL	LE/Stm	LEW	LEW/NcrlBR	LH	LL	LN	MHS	MNS	SBH	SBN	SHR	SHR/NHsd	SHRSP/Gla	SR/Jr	SS/Jr	SS_JRHSDMCWI	WAG	GK	WKY	WKY/Gla	WKY_NHSD	with_homoVar	with_heteVar	with_homoRef	with_noCall	GK_homoVar	WKY_homoVar
1101	chr1	165478256	G	A	hom	Olr247:NM_001000217:exon1:c.G448A:p.V150M,	Olr247	nonsynonymous SNV	chr1	179279592	G	exonic	Olr247	rs104906895	tolerated	1/1	1/1	0/0	0/0	0/0	1/1	1/1	1/1	0/0	0/0	1/1	1/1	1/1	1/1	0/0	0/0	0/0	1/1	1/1	1/1	1/1	1/1	1/1	1/1	1/1	1/1	1/1	1/1	20	0	8	0	1	3
1101	chr1	187190979	C	T	hom	Bckdk:NM_019244:exon4:c.C295T:p.P99S,	Bckdk	nonsynonymous SNV	chr1	206375535	C	exonic	Bckdk	rs198804998	deleterious																													0	0	28	0	0	0
1101	chr1	200645657	G	A	hom	Olr307:NM_001000241:exon1:c.G886A:p.D296N,	Olr307	nonsynonymous SNV	chr1	176505533	G	exonic	Olr307	rs106464363	deleterious	1/1	0/0	./.	./.	1/1	1/1	1/1	1/1	0/0	0/0	1/1	1/1	1/1	1/1	1/1	1/1	1/1	1/1	1/1	1/1	1/1	1/1	1/1	1/1	1/1	0/1	1/1	./.	21	1	3	3	1	1
1101	chr1	210247476	C	T	hom	Cdca5:NM_001115042:exon1:c.G406A:p.V136M,	Cdca5	nonsynonymous SNV	chr1	229798313	C	intergenic	Atl3(dist=24125),Pla2g16(dist=33171)	rs197478708	-																													0	0	28	0	0	0
1101	chr1	210247619	A	G	hom	Cdca5:NM_001115042:exon1:c.T263C:p.I88T,	Cdca5	nonsynonymous SNV	chr1	229798456	A	intergenic	Atl3(dist=24268),Pla2g16(dist=33028)	rs196994445	-	0/1	0/1	0/1	0/1	0/1	1/1	1/1	0/1	0/1	0/1	0/1	0/1	0/1	0/1	0/1	0/1	0/1	0/1	0/1	0/1	0/1	0/1	0/1	0/1	1/1	0/1	0/1	0/1	3	25	0	0	1	0
1101	chr1	214976345	C	A	hom	Olr326:NM_001000248:exon1:c.G106T:p.G36C,	Olr326	nonsynonymous SNV	chr1	235621754	C	exonic	Olr326	rs198286942	tolerated	0/0	1/1	0/0	0/0	0/0	1/1	1/1	0/0	0/0	0/0	0/0	0/0	0/0	0/0	0/0	0/0	0/0	1/1	1/1	1/1	0/0	0/0	0/0	0/0	1/1	0/0	1/1	0/0	8	0	20	0	1	1
1101	chr1	243316003	G	A	hom	Cyp2c11:NM_019184:exon7:c.G986A:p.R329H,	Cyp2c11	nonsynonymous SNV	chr1	265449629	G	exonic	Cyp2c11	-	tolerated	0/0	0/0	0/0	0/0	0/0	0/0	0/0	0/0	0/0	0/0	0/0	0/0	0/0	0/0	0/0	0/0	1/1	0/0	0/0	0/0	0/0	0/0	0/0	0/0	1/1	0/0	0/0	0/0	2	0	26	0	1	0
1101	chr10	15021570	A	G	hom	Msln:NM_031658:exon4:c.T209C:p.M70T,	Msln	nonsynonymous SNV	chr10	14936856	A	exonic	Msln	rs106016324	tolerated	1/1	1/1	0/0	0/0	1/1	1/1	1/1	1/1	1/1	1/1	1/1	1/1	1/1	1/1	1/1	1/1	1/1	1/1	1/1	1/1	1/1	1/1	1/1	1/1	1/1	1/1	1/1	1/1	26	0	2	0	1	3
1101	chr10	31194642	A	G	hom	Adam19:NM_001160228:exon2:c.A172G:p.R58G,	Adam19	nonsynonymous SNV	chr10	30971382	A	exonic	Adam19	rs106970350	tolerated	1/1	1/1	0/0	0/0	1/1	1/1	1/1	0/0	1/1	1/1	1/1	1/1	1/1	0/0	1/1	1/1	1/1	0/0	0/0	0/0	1/1	1/1	1/1	1/1	1/1	1/1	0/0	1/1	20	0	8	0	1	2
1101	chr10	40081533	G	C	hom	Rapgef6:NM_001107003:exon22:c.G3369C:p.E1123D,	Rapgef6	nonsynonymous SNV	chr10	39792592	G	exonic	Rapgef6	rs197680855	tolerated	1/1	1/1	0/0	0/0	1/1	1/1	1/1	1/1	1/1	1/1	1/1	1/1	1/1	1/1	1/1	1/1	1/1	1/1	1/1	1/1	1/1	1/1	1/1	1/1	1/1	1/1	1/1	1/1	26	0	2	0	1	3
1101	chr10	55294526	A	G	hom	Pik3r6:NM_001081444:exon16:c.A1819G:p.K607E,	Pik3r6	nonsynonymous SNV	chr10	54869417	A	exonic	Pik3r6	rs196993924	tolerated	1/1	0/0	0/0	0/0	1/1	1/1	1/1	1/1	1/1	1/1	1/1	0/0	0/0	1/1	1/1	1/1	1/1	1/1	1/1	1/1	1/1	1/1	1/1	1/1	1/1	1/1	1/1	1/1	23	0	5	0	1	3
1101	chr10	59100201	T	A	hom	Txndc17:NM_001105805:exon1:c.T89A:p.F30Y,	Txndc17	nonsynonymous SNV	chr10	58517366	T	exonic	Txndc17	rs8156327	tolerated	1/1	1/1	0/0	0/0	1/1	1/1	1/1	1/1	1/1	1/1	1/1	1/1	1/1	1/1	1/1	1/1	1/1	1/1	1/1	1/1	1/1	1/1	1/1	1/1	1/1	1/1	1/1	1/1	26	0	2	0	1	3
1101	chr10	89170179	G	A	hom	Ka11:NM_001008750:exon1:c.C550T:p.H184Y,	Ka11	nonsynonymous SNV	chr10	87936480	G	exonic	Ka11	rs197981621	tolerated	0/1	0/1	0/0	0/0	0/1	0/1	0/1	0/1	0/1	0/1	0/1	0/0	0/1	0/0	0/0	0/1	0/1	0/1	0/1	0/0	0/1	0/0	0/0	0/1	1/1	0/0	0/1	0/0	1	17	10	0	1	0
1101	chr10	109870187	T	G	hom	Mrpl12:NM_001029900:exon1:c.T28G:p.S10A,	Mrpl12	nonsynonymous SNV	chr10	109251327	T	exonic	Mrpl12	rs106636789	-	1/1	0/0	0/0	0/0	1/1	1/1	1/1	1/1	0/0	0/0	1/1	1/1	1/1	1/1	0/0	1/1	1/1	1/1	1/1	1/1	1/1	1/1	1/1	1/1	1/1	0/1	1/1	1/1	21	1	6	0	1	2
1101	chr11	66651766	A	G	hom	Dtx3l:NM_001109053:exon2:c.A211G:p.K71E,	Dtx3l	nonsynonymous SNV	chr11	70848492	A	exonic	Dtx3l	rs106325120	tolerated	0/0	1/1	0/0	0/0	1/1	0/0	0/0	0/0	1/1	1/1	1/1	1/1	1/1	1/1	1/1	1/1	0/0	0/0	0/0	0/0	1/1	1/1	1/1	0/0	1/1	1/1	0/0	1/1	16	0	12	0	1	2
1101	chr11	66654337	T	A	hom	Dtx3l:NM_001109053:exon3:c.T1829A:p.L610Q,	Dtx3l	nonsynonymous SNV	chr11	70851063	T	exonic	Dtx3l	rs105352660	tolerated	0/0	1/1	0/0	0/0	1/1	0/0	0/0	0/0	1/1	1/1	1/1	1/1	1/1	1/1	1/1	1/1	0/0	0/0	0/0	0/0	1/1	1/1	1/1	0/0	1/1	1/1	0/0	1/1	16	0	12	0	1	2
1101	chr11	66750601	G	C	hom	Parp14:NM_001191659:exon6:c.G1610C:p.R537T,	Parp14	nonsynonymous SNV	chr11	71208612	G	exonic	Parp14	-	tolerated	0/0	1/1	0/0	0/0	1/1	1/1	1/1	0/0	1/1	1/1	0/0	0/0	0/0	0/0	1/1	1/1	1/1	0/0	0/0	0/0	0/0	0/0	0/0	0/0	1/1	1/1	0/0	0/0	11	0	17	0	1	1
1101	chr11	66750628	G	A	hom	Parp14:NM_001191659:exon6:c.G1637A:p.R546K,	Parp14	nonsynonymous SNV	chr11	71208639	G	exonic	Parp14	-	tolerated	0/0	1/1	0/0	0/0	1/1	1/1	1/1	0/0	1/1	1/1	0/0	0/0	0/0	0/0	1/1	1/1	1/1	0/0	0/0	0/0	0/0	0/0	0/0	0/0	1/1	1/1	0/0	0/0	11	0	17	0	1	1
1101	chr12	9776640	A	G	hom	Ptcd1:NM_001109665:exon8:c.A1915G:p.N639D,	Ptcd1	nonsynonymous SNV	chr12	13301774	A	exonic	Ptcd1	rs106575471	tolerated	1/1	1/1	0/0	0/0	1/1	1/1	1/1	1/1	1/1	1/1	1/1	1/1	1/1	1/1	1/1	1/1	1/1	1/1	1/1	1/1	1/1	1/1	1/1	1/1	1/1	1/1	1/1	1/1	26	0	2	0	1	3
1101	chr12	30123058	A	G	hom	Slc15a4:NM_144758:exon3:c.A905G:p.H302R,	Slc15a4	nonsynonymous SNV	chr12	34672160	A	exonic	Slc15a4	rs104932863	tolerated	1/1	1/1	0/0	0/0	1/1	1/1	1/1	1/1	1/1	1/1	1/1	1/1	1/1	1/1	1/1	1/1	1/1	1/1	1/1	1/1	1/1	1/1	1/1	1/1	1/1	1/1	1/1	1/1	26	0	2	0	1	3
1101	chr12	36814235	A	G	hom	Oas1a:NM_138913:exon4:c.A778G:p.I260V,	Oas1a	nonsynonymous SNV	chr12	43072909	A	exonic	Oas1a	-	tolerated	0/0	1/1	0/0	0/0	0/0	0/0	0/0	0/0	1/1	1/1	0/0	0/0	0/1	1/1	1/1	0/0	1/1	1/1	1/1	1/1	0/0	0/0	0/0	0/0	1/1	1/1	1/1	1/1	13	1	14	0	1	3
1101	chr13	12495486	G	A	hom	Phlpp1:NM_021657:exon5:c.G2069A:p.R690Q,	Phlpp1	nonsynonymous SNV	chr13	31480448	G	exonic	Phlpp1	rs197806680	tolerated	0/0	0/0	0/0	0/0	0/0	0/0	0/0	0/0	0/0	0/0	0/0	0/0	0/0	0/0	1/1	0/0	0/0	1/1	1/1	1/1	0/0	0/0	0/0	1/1	1/1	1/1	1/1	1/1	9	0	19	0	1	3
1101	chr13	47367211	C	A	hom	Adipor1:NM_207587:exon2:c.C62A:p.A21E,	Adipor1	nonsynonymous SNV	chr13	56305250	C	exonic	Adipor1	-	tolerated	1/1	0/0	1/1	0/0	0/0	1/1	1/1	0/0	1/1	1/1	0/0	0/0	1/1	0/0	0/0	1/1	1/1	0/0	0/0	0/0	0/0	0/0	0/0	1/1	1/1	1/1	0/0	1/1	13	0	15	0	1	2
1101	chr13	87174263	G	A	hom	Ppox:NM_001105968:exon2:c.C65T:p.T22I,	Ppox	nonsynonymous SNV	chr13	94280618	G	exonic	Ppox	-	tolerated	0/0	1/1	0/0	0/0	0/0	0/0	0/0	0/0	1/1	1/1	0/0	0/0	0/0	0/0	0/0	1/1	0/0	0/0	0/0	0/0	0/0	0/0	0/0	0/0	1/1	1/1	0/0	1/1	7	0	21	0	1	2
1101	chr14	3546921	A	C	hom	Hfm1:NM_001191101:exon33:c.A3683C:p.H1228P,	Hfm1	nonsynonymous SNV	chr14	3947954	A	exonic	Hfm1	rs107373969	tolerated	1/1	1/1	0/0	0/0	1/1	1/1	1/1	1/1	1/1	1/1	1/1	1/1	1/1	1/1	1/1	1/1	1/1	1/1	1/1	1/1	1/1	1/1	1/1	1/1	1/1	1/1	1/1	1/1	26	0	2	0	1	3
1101	chr14	78919111	C	T	hom	Evc2:NM_001106012:exon19:c.G3313A:p.D1105N,	Evc2	nonsynonymous SNV	chr14	78106726	C	exonic	Evc2	rs105655080	tolerated	1/1	0/0	0/0	0/0	1/1	0/0	0/0	0/0	0/0	0/0	1/1	1/1	1/1	0/0	1/1	0/0	0/0	0/0	0/0	0/0	1/1	1/1	1/1	1/1	1/1	0/0	0/0	0/0	11	0	17	0	1	0
1101	chr17	16602253	C	A	hom	Sfxn1:NM_001012213:exon11:c.G903T:p.E301D,	Sfxn1	nonsynonymous SNV	chr17	13159004	C	exonic	Sfxn1	rs106542628	tolerated	1/1	0/0	0/0	0/0	1/1	1/1	1/1	1/1	1/1	1/1	1/1	1/1	1/1	1/1	1/1	1/1	1/1	1/1	1/1	1/1	1/1	1/1	1/1	1/1	1/1	1/1	1/1	1/1	25	0	3	0	1	3
1101	chr19	23075880	A	G	hom	Mylk3:NM_001110810:exon3:c.A730G:p.T244A,	Mylk3	nonsynonymous SNV	chr19	38380821	A	exonic	Mylk3	rs106758555	tolerated	1/1	1/1	0/0	0/0	1/1	1/1	1/1	1/1	1/1	1/1	0/0	0/0	0/0	1/1	1/1	1/1	1/1	1/1	1/1	1/1	0/0	0/0	1/1	1/1	1/1	1/1	1/1	1/1	21	0	7	0	1	3
1101	chr2	21008003	A	T	hom	Atp6ap1l:NM_001191843:exon6:c.T488A:p.I163N,	Atp6ap1l	nonsynonymous SNV	chr2	19661116	A	exonic	Atp6ap1l	rs106290676	tolerated	1/1	1/1	0/0	0/0	1/1	1/1	1/1	1/1	1/1	1/1	1/1	1/1	1/1	1/1	1/1	0/0	0/0	1/1	1/1	1/1	1/1	1/1	1/1	1/1	1/1	0/0	0/0	0/0	21	0	7	0	1	0
1101	chr2	24002775	A	G	hom	Dmgdh:NM_139102:exon6:c.A799G:p.I267V,	Dmgdh	nonsynonymous SNV	chr2	42496577	A	exonic	Dmgdh	rs8174425	tolerated	0/0	1/1	0/0	0/0	1/1	1/1	1/1	1/1	1/1	1/1	0/0	0/0	0/0	0/0	0/0	0/0	1/1	1/1	1/1	1/1	0/0	0/0	0/0	1/1	1/1	1/1	1/1	1/1	16	0	12	0	1	3
1101	chr2	114324122	A	C	hom	Egfem1:NM_001107663:exon8:c.A835C:p.T279P,	Egfem1	nonsynonymous SNV	chr2	136785942	A	exonic	Egfem1	rs198365999	tolerated	1/1	1/1	0/0	0/0	1/1	1/1	1/1	1/1	1/1	1/1	1/1	1/1	1/1	1/1	1/1	1/1	1/1	1/1	1/1	1/1	1/1	1/1	1/1	1/1	1/1	1/1	1/1	1/1	26	0	2	0	1	3
1101	chr2	179792813	A	G	hom	Arhgef11:NM_023982:exon37:c.A3782G:p.Q1261R,	Arhgef11	nonsynonymous SNV	chr2	206502507	A	exonic	Arhgef11	rs197276786	tolerated	1/1	0/0	0/0	0/0	1/1	1/1	1/1	0/0	0/0	0/0	1/1	1/1	0/0	0/0	0/0	1/1	0/0	1/1	1/1	1/1	1/1	1/1	1/1	1/1	1/1	1/1	1/1	1/1	18	0	10	0	1	3
1101	chr2	212779259	C	T	hom	Dbt:NM_053312:exon6:c.C712T:p.P238S,	Dbt	nonsynonymous SNV	chr2	237634130	G	exonic	Dbt	-	-	0/0	0/0	0/0	0/0	0/0	0/0	0/0	1/1	1/1	1/1	0/0	1/1	1/1	0/0	0/0	1/1	0/0	0/0	0/0	0/0	0/0	1/1	1/1	0/0	1/1	1/1	1/1	1/1	12	0	16	0	1	3
1101	chr2	243017513	T	G	hom	Clca4:NM_201419:exon5:c.A370C:p.K124Q,	Clca4	nonsynonymous SNV	chr2	269386370	T	exonic	Clca4	rs104992359	tolerated	1/1	1/1	0/0	0/0	1/1	1/1	1/1	1/1	1/1	1/1	1/1	1/1	1/1	1/1	1/1	1/1	1/1	1/1	1/1	1/1	1/1	1/1	1/1	1/1	1/1	1/1	1/1	1/1	26	0	2	0	1	3
1101	chr2	243119085	C	G	hom	Clca5:NM_001107450:exon12:c.G2093C:p.S698T,	Clca5	nonsynonymous SNV	chr2	269486573	C	exonic	Clca5	rs198748719	tolerated	1/1	1/1	0/0	0/0	1/1	0/0	0/0	1/1	0/0	0/0	0/0	1/1	0/0	1/1	1/1	1/1	0/0	1/1	1/1	0/0	1/1	0/0	0/0	0/0	1/1	0/0	1/1	1/1	14	0	14	0	1	2
1101	chr20	248347	C	A	hom	Olr1678:NM_001000893:exon1:c.G411T:p.K137N,	Olr1678	nonsynonymous SNV	chr20	457167	C	exonic	Olr1678	-	tolerated	1/1	./.	0/0	0/0	0/0	./.	0/1	1/1	1/1	1/1	0/0	./.	0/0	1/1	1/1	1/1	1/1	1/1	1/1	1/1	0/0	0/0	0/0	1/1	1/1	0/0	./.	./.	13	1	9	5	1	0
1101	chr20	1787905	G	C	hom	Trim10:NM_001009176:exon3:c.C687G:p.I229M,	Trim10	nonsynonymous SNV	chr20	4225380	G	exonic	Trim10	rs197410634	deleterious	0/0	0/0	0/0	0/0	0/0	0/0	1/1	1/1	1/1	1/1	1/1	0/0	1/1	0/0	0/0	0/0	0/0	1/1	1/1	1/1	0/0	0/0	0/0	0/0	1/1	0/0	0/0	0/0	10	0	18	0	1	0
1101	chr20	2786007	T	C	hom	RT1-N2:NM_001008854:exon2:c.T215C:p.I72T,	RT1-N2	nonsynonymous SNV	chr20	5245476	T	exonic	RT1-N1,RT1-N2	rs8154389	tolerated	./.	./.	0/0	0/0	./.	./.	0/0	0/0	0/0	0/0	0/0	./.	0/0	0/1	0/1	0/1	0/1	1/1	1/1	1/1	./.	./.	./.	0/1	1/1	0/1	0/1	0/1	4	8	8	8	1	0
1101	chr20	2786034	T	G	hom	RT1-N2:NM_001008854:exon2:c.T242G:p.L81W,	RT1-N2	nonsynonymous SNV	chr20	5245503	T	exonic	RT1-N1,RT1-N2	rs198117231	tolerated	./.	./.	0/0	0/0	./.	./.	0/0	0/0	0/1	0/1	0/0	./.	0/0	0/1	0/1	0/1	0/1	1/1	1/1	1/1	./.	./.	./.	0/1	1/1	0/1	0/1	0/1	4	10	6	8	1	0
1101	chr20	4673467	G	C	hom	RT1-Db1:NM_001008884:exon3:c.C527G:p.P176R,	RT1-Db1	nonsynonymous SNV	chr20	6175348	C	exonic	RT1-Db1		-	1/1	1/1	0/0	0/0	1/1	1/1	1/1	1/1	1/1	1/1	1/1	1/1	1/1	1/1	1/1	1/1	1/1	1/1	1/1	1/1	1/1	1/1	1/1	./.	1/1	1/1	1/1	1/1	25	0	2	1	1	3
1101	chr20	8015605	T	C	hom	LOC689755:NM_001109548:exon4:c.A224G:p.Q75R,	LOC689755	nonsynonymous SNV	chr20	10569798	T	exonic	Ccdc167	rs8172150	tolerated	1/1	1/1	0/0	0/0	1/1	1/1	1/1	1/1	1/1	1/1	1/1	1/1	1/1	1/1	1/1	1/1	1/1	1/1	1/1	1/1	1/1	1/1	1/1	1/1	1/1	1/1	1/1	1/1	26	0	2	0	1	3
1101	chr3	17554132	G	T	hom	Crb2:NM_001135761:exon8:c.G2017T:p.V673L,	Crb2	nonsynonymous SNV	chr3	27289083	G	exonic	Crb2	rs107216812	tolerated	1/1	1/1	0/0	0/0	1/1	0/0	0/0	1/1	1/1	1/1	1/1	0/0	0/0	1/1	1/1	1/1	1/1	1/1	1/1	1/1	1/1	1/1	1/1	1/1	1/1	0/0	0/0	0/0	19	0	9	0	1	0
1101	chr3	69187940	G	A	hom	Olr470:NM_001000300:exon1:c.G382A:p.D128N,	Olr470	nonsynonymous SNV	chr3	79904086	G	exonic	Olr470	rs106666056	tolerated																													0	0	28	0	0	0
1101	chr3	71765565	A	G	hom	Olr604:NM_001000656:exon1:c.T116C:p.I39T,	Olr604	nonsynonymous SNV	chr3	82848761	A	exonic	Olr604	rs106360993	tolerated																													0	0	28	0	0	0
1101	chr3	73680749	C	G	hom	Olr695:NM_001000628:exon1:c.G631C:p.V211L,	Olr695	nonsynonymous SNV	chr3	85045112	C	exonic	Olr695	rs198391899	tolerated																													0	0	28	0	0	0
1101	chr3	73680797	T	C	hom	Olr695:NM_001000628:exon1:c.A583G:p.S195G,	Olr695	nonsynonymous SNV	chr3	85045160	T	exonic	Olr695	-	tolerated																													0	0	28	0	0	0
1101	chr3	105580011	G	A	hom	Casc5:NM_001170594:exon7:c.G2122A:p.V708I,	Casc5	nonsynonymous SNV	chr3	117411034	G	exonic	Casc5	-	tolerated	0/0	1/1	0/0	0/0	0/0	0/0	0/0	0/0	0/0	0/0	0/0	0/0	0/0	0/0	0/0	1/1	0/0	0/0	0/0	0/0	0/0	0/0	0/0	1/1	1/1	0/0	0/0	0/0	4	0	24	0	1	0
1101	chr3	105580869	A	G	hom	Casc5:NM_001170594:exon7:c.A2980G:p.I994V,	Casc5	nonsynonymous SNV	chr3	117411892	A	exonic	Casc5	-	tolerated	0/0	1/1	0/0	0/0	0/0	0/0	0/0	0/0	0/0	0/0	0/0	0/0	0/0	0/0	0/0	1/1	0/0	0/0	0/0	0/0	0/0	0/0	0/0	1/1	1/1	0/0	0/0	0/0	4	0	24	0	1	0
1101	chr3	105852109	G	A	hom	Dll4:NM_001107760:exon9:c.G1871A:p.R624Q,	Dll4	nonsynonymous SNV	chr3	117693139	G	exonic	Dll4	-	tolerated	0/0	1/1	0/0	0/0	0/0	0/0	0/0	0/0	0/0	0/0	0/0	0/0	0/0	0/0	0/0	1/1	0/0	0/0	0/0	0/0	0/0	0/0	0/0	1/1	1/1	0/0	0/0	0/0	4	0	24	0	1	0
1101	chr3	106176119	C	T	hom	Ndufaf1:NM_001106500:exon2:c.G479A:p.R160Q,	Ndufaf1	nonsynonymous SNV	chr3	118012065	C	exonic	Ndufaf1	-	tolerated	0/0	1/1	0/0	0/0	0/0	0/0	0/0	0/0	0/0	0/0	0/0	0/0	0/0	0/0	0/0	1/1	0/0	0/0	0/0	0/0	0/0	0/0	0/0	1/1	1/1	0/0	0/0	0/0	4	0	24	0	1	0
1101	chr3	106266994	A	G	hom	Ltk:NM_001107763:exon13:c.T1397C:p.I466T,	Ltk	nonsynonymous SNV	chr3	118102883	A	exonic	Ltk	-	tolerated	0/0	1/1	0/0	0/0	0/0	0/0	0/0	0/0	0/0	0/0	0/0	0/0	0/0	0/0	0/0	1/1	0/0	0/0	0/0	0/0	0/0	0/0	0/0	1/1	1/1	0/0	0/0	0/0	4	0	24	0	1	0
1101	chr3	106323483	G	A	hom	Tyro3:NM_017092:exon18:c.G2209A:p.G737S,	Tyro3	nonsynonymous SNV	chr3	118160664	G	exonic	Tyro3	rs8174698	tolerated	0/0	1/1	0/0	0/0	0/0	0/0	0/0	0/0	0/0	0/0	0/0	0/0	0/0	0/0	0/0	1/1	0/0	0/0	0/0	0/0	0/0	0/0	0/0	1/1	1/1	0/0	0/0	0/0	4	0	24	0	1	0
1101	chr3	106897290	G	A	hom	Ganc:NM_001145840:exon3:c.G143A:p.G48D,	Ganc	nonsynonymous SNV	chr3	118726514	G	exonic	Ganc	rs197552116	tolerated	1/1	1/1	0/0	0/0	0/0	1/1	1/1	1/1	0/0	0/0	1/1	1/1	1/1	0/0	0/0	1/1	0/0	1/1	1/1	1/1	1/1	1/1	1/1	1/1	1/1	1/1	1/1	1/1	20	0	8	0	1	3
1101	chr3	106897298	A	G	hom	Ganc:NM_001145840:exon3:c.A151G:p.S51G,	Ganc	nonsynonymous SNV	chr3	118726522	A	exonic	Ganc	rs198563830	tolerated	1/1	1/1	0/0	0/0	0/0	1/1	1/1	1/1	0/0	0/0	1/1	1/1	1/1	1/1	1/1	1/1	0/0	1/1	1/1	1/1	1/1	1/1	1/1	1/1	1/1	1/1	1/1	1/1	22	0	6	0	1	3
1101	chr3	106915330	G	T	hom	Ganc:NM_001145840:exon10:c.G953T:p.R318L,	Ganc	nonsynonymous SNV	chr3	118744554	G	exonic	Ganc	rs106959478	tolerated	1/1	1/1	0/0	0/0	0/0	1/1	1/1	1/1	0/0	0/0	1/1	1/1	1/1	1/1	1/1	1/1	0/0	1/1	1/1	1/1	1/1	1/1	1/1	1/1	1/1	1/1	1/1	1/1	22	0	6	0	1	3
1101	chr3	107813970	G	A	hom	Epb42:NM_001108590:exon8:c.C1022T:p.P341L,	Epb42	nonsynonymous SNV	chr3	119517669	G	exonic	Epb42	-	deleterious	0/0	1/1	0/0	0/0	0/0	0/0	0/0	0/0	0/0	0/0	0/0	0/0	0/0	1/1	1/1	1/1	0/0	0/0	0/0	0/0	0/0	0/0	0/0	1/1	1/1	0/0	0/0	0/0	6	0	22	0	1	0
1101	chr3	108104281	C	T	hom	Map1a:NM_030995:exon4:c.C3200T:p.T1067M,	Map1a	nonsynonymous SNV	chr3	119804648	C	exonic	Map1a	rs8174651	deleterious	0/0	1/1	0/0	0/0	0/0	0/0	0/0	0/0	0/0	0/0	0/0	0/0	0/0	1/1	1/1	1/1	0/0	0/0	0/0	0/0	0/0	0/0	0/0	1/1	1/1	0/0	0/0	0/0	6	0	22	0	1	0
1101	chr3	108104380	T	A	hom	Map1a:NM_030995:exon4:c.T3299A:p.I1100N,	Map1a	nonsynonymous SNV	chr3	119804747	T	exonic	Map1a	-	tolerated	0/0	1/1	0/0	0/0	0/0	0/0	0/0	0/0	0/0	0/0	0/0	0/0	0/0	0/0	0/0	1/1	0/0	0/0	0/0	0/0	0/0	0/0	0/0	1/1	1/1	0/0	0/0	0/0	4	0	24	0	1	0
1101	chr3	114135968	G	C	hom	Hdc:NM_017016:exon2:c.C82G:p.L28V,	Hdc	nonsynonymous SNV	chr3	125601137	G	exonic	Hdc	rs8155805	tolerated	0/0	1/1	0/0	0/0	1/1	0/0	0/0	1/1	1/1	1/1	1/1	0/0	1/1	0/0	0/0	0/0	0/0	1/1	1/1	1/1	1/1	1/1	1/1	1/1	1/1	1/1	1/1	1/1	18	0	10	0	1	3
1101	chr3	114138017	C	T	hom	Hdc:NM_017016:exon1:c.G23A:p.R8H,	Hdc	nonsynonymous SNV	chr3	125603186	C	exonic	Hdc	rs105949901	deleterious	0/0	1/1	0/0	0/0	1/1	0/0	0/0	1/1	1/1	1/1	1/1	0/0	1/1	0/0	0/0	0/0	0/0	1/1	1/1	1/1	1/1	1/1	1/1	1/1	1/1	1/1	1/1	1/1	18	0	10	0	1	3
1101	chr3	114439742	C	T	hom	Sppl2a:NM_001107770:exon14:c.G1444A:p.V482I,	Sppl2a	nonsynonymous SNV	chr3	125900752	C	exonic	Sppl2a	rs106592501	tolerated	0/0	1/1	0/0	0/0	1/1	0/0	0/0	1/1	1/1	1/1	1/1	0/0	1/1	0/0	0/0	0/0	0/0	1/1	1/1	1/1	1/1	1/1	1/1	1/1	1/1	0/0	1/1	0/0	16	0	12	0	1	1
1101	chr3	114462964	A	T	hom	Sppl2a:NM_001107770:exon2:c.T67A:p.S23T,	Sppl2a	nonsynonymous SNV	chr3	125923659	A	exonic;splicing	Sppl2a;Sppl2a	rs106384558	tolerated	1/1	1/1	0/0	0/0	1/1	1/1	1/1	1/1	1/1	1/1	1/1	1/1	1/1	1/1	1/1	0/0	1/1	1/1	1/1	1/1	1/1	1/1	1/1	1/1	1/1	1/1	1/1	1/1	25	0	3	0	1	3
1101	chr3	114608662	T	C	hom	Ap4e1:NM_001191742:exon18:c.T2462C:p.V821A,	Ap4e1	nonsynonymous SNV	chr3	126069007	T	exonic	Ap4e1	rs106611290	tolerated	1/1	1/1	0/0	0/0	1/1	0/0	0/0	1/1	1/1	1/1	1/1	0/0	1/1	1/1	1/1	0/0	1/1	1/1	1/1	1/1	1/1	1/1	1/1	1/1	1/1	0/0	1/1	0/0	20	0	8	0	1	1
1101	chr3	114945049	G	T	hom	Fahd2a:NM_001134834:exon2:c.C11A:p.S4Y,	Fahd2a	nonsynonymous SNV	chr3	127323688	C	exonic	Fahd2a	-	-	0/0	1/1	0/0	0/0	1/1	0/0	0/0	1/1	1/1	1/1	1/1	0/0	1/1	0/0	1/1	0/0	0/0	1/1	1/1	1/1	1/1	1/1	1/1	1/1	1/1	0/0	1/1	0/0	17	0	11	0	1	1
1101	chr4	6212079	C	G	hom	Kcnh2:NM_053949:exon4:c.C761G:p.P254R,	Kcnh2	nonsynonymous SNV	chr4	7386398	C	exonic	Kcnh2	rs198138414	tolerated	1/1	0/0	0/0	0/0	1/1	0/0	0/0	1/1	0/0	0/0	1/1	1/1	1/1	0/0	1/1	0/0	1/1	1/1	1/1	1/1	1/1	1/1	1/1	0/0	1/1	1/1	1/1	1/1	18	0	10	0	1	3
1101	chr4	77025888	T	C	hom	Doxl1:NM_199233:exon1:c.T659C:p.I220T,	Doxl1	nonsynonymous SNV	chr4	143251572	T	exonic	Doxl1	rs105080968	tolerated	0/0	1/1	0/0	0/0	0/0	1/1	1/1	0/0	1/1	1/1	1/1	1/1	1/1	1/1	0/0	1/1	1/1	0/0	0/0	0/0	1/1	1/1	1/1	1/1	1/1	0/0	0/0	0/0	16	0	12	0	1	0
1101	chr4	121797872	G	T	hom	Aplf:NM_001173382:exon10:c.C1415A:p.A472E,	Aplf	nonsynonymous SNV	chr4	184768468	G	exonic	Aplf	rs107346271	tolerated	0/0	0/0	0/0	0/0	1/1	1/1	1/1	0/0	1/1	1/1	1/1	1/1	1/1	0/0	1/1	1/1	1/1	1/1	1/1	1/1	1/1	1/1	1/1	0/0	1/1	1/1	1/1	1/1	21	0	7	0	1	3
1101	chr5	19261031	T	C	hom	Fam110b:NM_001024341:exon1:c.T275C:p.V92A,	Fam110b	nonsynonymous SNV	chr5	23689026	T	exonic	Fam110b	rs199154654	tolerated	0/0	0/0	0/0	0/0	1/1	0/0	0/0	1/1	0/0	0/0	0/0	0/0	0/0	0/0	0/0	1/1	0/0	1/1	1/1	1/1	0/0	0/0	0/0	0/0	1/1	0/0	1/1	1/1	9	0	19	0	1	2
1101	chr5	70181974	A	C	hom	Olr847:NM_001000403:exon1:c.T694G:p.S232A,	Olr847	nonsynonymous SNV	chr5	73712573	A	exonic	Olr847	-	tolerated	0/1	0/1	0/0	0/0	0/1	0/1	0/1	0/1	1/1	1/1	1/1	1/1	0/1	0/1	0/1	0/1	0/1	0/1	0/1	0/1	1/1	1/1	1/1	0/1	1/1	0/1	0/1	0/1	8	18	2	0	1	0
1101	chr5	70182143	G	T	hom	Olr847:NM_001000403:exon1:c.C525A:p.N175K,	Olr847	nonsynonymous SNV	chr5	73712742	G	exonic	Olr847	-	deleterious	0/1	0/1	0/0	0/0	0/0	0/1	0/1	0/1	1/1	1/1	1/1	1/1	0/1	0/1	0/1	0/1	0/1	0/0	0/0	0/0	1/1	1/1	1/1	0/1	1/1	0/0	0/0	0/0	8	11	9	0	1	0
1101	chr5	132988603	A	G	hom	Bend5:NM_001108672:exon4:c.A806G:p.Q269R,	Bend5	nonsynonymous SNV	chr5	135117980	G	exonic	Bend5		-																													0	0	28	0	0	0
1101	chr5	144409129	G	C	hom	Snip1:NM_001014069:exon1:c.G19C:p.E7Q,	Snip1	nonsynonymous SNV	chr5	146831896	G	exonic	Snip1	-	tolerated																													0	0	28	0	0	0
1101	chr5	153335711	A	G	hom	Man1c1:NM_001108687:exon7:c.T1054C:p.F352L,	Man1c1	nonsynonymous SNV	chr5	156577347	G	exonic	Man1c1		-																													0	0	28	0	0	0
1101	chr5	160521630	T	C	hom	Slc25a34:NM_001013936:exon3:c.A587G:p.Q196R,	Slc25a34	nonsynonymous SNV	chr5	163892337	T	exonic	Slc25a34	-	tolerated	0/0	0/0	0/0	0/0	0/0	1/1	1/1	1/1	1/1	1/1	0/0	0/0	0/0	0/0	0/0	1/1	0/0	0/0	0/0	0/0	0/0	0/0	1/1	0/0	1/1	0/0	0/0	0/0	8	0	20	0	1	0
1101	chr6	92160910	G	A	hom	Nin:NM_001106737:exon17:c.C2138T:p.T713I,	Nin	nonsynonymous SNV	chr6	101906480	G	exonic	Nin	rs106427495	tolerated	0/0	0/0	0/0	0/0	0/0	1/1	1/1	1/1	1/1	1/1	1/1	1/1	1/1	0/0	1/1	1/1	1/1	1/1	1/1	1/1	1/1	1/1	1/1	1/1	1/1	1/1	1/1	1/1	22	0	6	0	1	3
1101	chr6	142904366	A	G	hom	Nucks1:NM_022799:exon1:c.A130G:p.T44A,	Nucks1	nonsynonymous SNV	chr6	152603549	A	intergenic	NONE(dist=NONE),Zfp386(dist=236682)	rs13451273	-																													0	0	28	0	0	0
1101	chr6	142904439	G	C	hom	Nucks1:NM_022799:exon1:c.G203C:p.S68T,	Nucks1	nonsynonymous SNV	chr6	152603622	G	intergenic	NONE(dist=NONE),Zfp386(dist=236609)	rs13451272	-																													0	0	28	0	0	0
1101	chr7	1319409	C	A	hom	Prim1:NM_001008768:exon12:c.C722A:p.T241N,	Prim1	nonsynonymous SNV	chr7	2427774	C	exonic	Prim1	rs105219138	tolerated	1/1	0/1	0/1	0/0	1/1	1/1	1/1	0/0	1/1	1/1	1/1	1/1	1/1	0/1	0/1	0/0	0/1	0/0	0/0	0/0	1/1	1/1	1/1	1/1	1/1	0/0	0/0	0/0	14	5	9	0	1	0
1101	chr7	10675560	C	T	hom	Rexo1:NM_001012114:exon2:c.C1313T:p.T438M,	Rexo1	nonsynonymous SNV	chr7	12200921	C	exonic	Rexo1	rs105566215	tolerated	1/1	1/1	0/0	0/0	1/1	1/1	1/1	1/1	1/1	1/1	1/1	1/1	1/1	1/1	1/1	1/1	1/1	1/1	1/1	1/1	1/1	1/1	1/1	1/1	1/1	1/1	1/1	1/1	26	0	2	0	1	3
1101	chr7	11804161	A	C	hom	Vom2r53:NM_173131:exon4:c.A569C:p.K190T,	Vom2r53	nonsynonymous SNV	chr7	13368591	A	exonic	Vom2r53	rs107148814	tolerated	1/1	0/1	0/0	0/0	1/1	1/1	1/1	0/1	0/1	0/1	1/1	1/1	1/1	0/1	0/1	0/1	0/1	0/0	0/0	0/0	1/1	1/1	1/1	1/1	1/1	1/1	1/1	1/1	15	8	5	0	1	3
1101	chr7	15725534	T	G	hom	Vom1r108:NM_001008957:exon1:c.T884G:p.I295S,	Vom1r108	nonsynonymous SNV	chr7	18293979	T	exonic	Vom1r108	rs106049945	-	1/1	1/1	0/0	0/0	1/1	1/1	1/1	1/1	1/1	1/1	1/1	1/1	1/1	1/1	1/1	1/1	1/1	1/1	1/1	1/1	1/1	1/1	1/1	1/1	1/1	1/1	1/1	1/1	26	0	2	0	1	3
1101	chr7	76501610	C	G	hom	Zfpm2:NM_001130501:exon5:c.C425G:p.T142R,	Zfpm2	nonsynonymous SNV	chr7	79824401	C	exonic	Zfpm2	-	tolerated	1/1	0/0	0/0	0/0	0/0	0/0	0/0	0/0	0/0	0/0	0/0	0/0	0/0	0/0	0/0	0/0	0/0	0/0	0/0	0/0	1/1	0/0	0/0	0/0	1/1	0/0	0/0	0/0	3	0	25	0	1	0
1101	chr7	117116912	C	T	hom	RGD1359634:NM_001007708:exon3:c.G215A:p.G72D,	RGD1359634	nonsynonymous SNV	chr7	120368719	C	exonic	RGD1359634	rs105442340	tolerated	0/0	1/1	0/0	0/0	0/0	1/1	1/1	0/0	1/1	1/1	0/0	0/0	0/0	1/1	1/1	0/0	1/1	1/1	1/1	1/1	1/1	0/0	0/0	1/1	1/1	0/0	1/1	0/0	15	0	13	0	1	1
1101	chr7	137024772	C	T	hom	Zfp641:NM_001106792:exon6:c.G1066A:p.V356M,	Zfp641	nonsynonymous SNV	chr7	139044846	C	exonic	Zfp641	rs197426728	tolerated	1/1	1/1	0/0	0/0	1/1	0/0	0/0	1/1	1/1	1/1	1/1	1/1	1/1	1/1	1/1	1/1	1/1	1/1	1/1	1/1	1/1	1/1	1/1	1/1	1/1	0/0	0/0	0/0	21	0	7	0	1	0
1101	chr8	18173920	A	T	hom	Olr1160:NM_001000985:exon1:c.A61T:p.T21S,	Olr1160	nonsynonymous SNV	chr8	20074346	A	exonic	Olr1160	-	tolerated	0/0	0/0	0/0	0/1	1/1	0/0	0/0	0/0	0/0	0/0	0/0	0/0	0/0	1/1	0/0	0/0	0/0	0/0	0/0	0/0	0/0	0/0	0/0	0/0	1/1	1/1	1/1	1/1	6	1	21	0	1	3
1101	chr9	10345234	T	G	hom	Polh:NM_001108204:exon2:c.T20G:p.L7R,	Polh	nonsynonymous SNV	chr9	16063102	T	exonic	Polh	rs197710081	tolerated	1/1	1/1	0/0	0/0	1/1	1/1	1/1	0/0	1/1	1/1	1/1	1/1	1/1	1/1	1/1	1/1	0/0	1/1	1/1	1/1	1/1	1/1	1/1	1/1	1/1	1/1	1/1	1/1	24	0	4	0	1	3
1101	chr9	57559006	C	T	hom	Stradb:NM_001109307:exon12:c.C1178T:p.A393V,	Stradb	nonsynonymous SNV	chr9	65588446	C	exonic	Stradb	rs13451742	tolerated	0/0	1/1	0/0	0/0	0/0	0/0	0/0	0/0	1/1	1/1	0/0	0/1	0/1	0/0	0/0	1/1	1/1	0/0	0/0	1/1	0/1	0/1	0/1	0/0	1/1	1/1	0/0	1/1	9	5	14	0	1	2
1101	chr9	92421784	C	T	hom	Agxt:NM_030656:exon11:c.C1130T:p.A377V,	Agxt	nonsynonymous SNV	chr9	99949101	C	exonic	Agxt	rs199275972	tolerated	1/1	1/1	0/0	0/0	0/0	1/1	1/1	0/0	0/0	0/0	1/1	0/0	0/0	0/0	0/0	0/0	0/0	1/1	1/1	1/1	1/1	0/0	0/0	0/0	0/0	1/1	1/1	1/1	12	0	16	0	0	3
1101	chr9	104392266	C	T	hom	Txndc2:NM_001005559:exon2:c.G946A:p.V316M,Txndc2:NM_001146004:exon2:c.G1048A:p.V350M,	Txndc2	nonsynonymous SNV	chr9	112886917	C	exonic	Txndc2	-	tolerated	1/1	1/1	0/0	0/0	1/1	1/1	1/1	1/1	1/1	1/1	1/1	0/0	0/0	1/1	0/0	1/1	1/1	0/0	0/0	1/1	1/1	1/1	1/1	1/1	1/1	0/0	0/0	0/0	18	0	10	0	1	0
1100	chr1	8508936	C	T	hom	Aig1:NM_001134425:exon4:c.G499A:p.V167M,	Aig1	nonsynonymous SNV	chr1	9487628	C	exonic	Aig1	rs8165275	deleterious	1/1	0/0	0/0	0/0	0/0	0/0	0/0	1/1	1/1	1/1	0/0	0/0	0/0	0/0	0/0	1/1	1/1	0/0	0/0	0/0	0/0	0/0	0/0	1/1	1/1	0/0	0/0	0/0	8	0	20	0	1	0
1100	chr1	9013687	A	C	hom	Hivep2:NM_024137:exon3:c.A3454C:p.I1152L,	Hivep2	nonsynonymous SNV	chr1	9935032	A	exonic	Hivep2	-	tolerated	1/1	0/0	0/0	0/0	0/0	0/0	0/0	1/1	0/0	0/0	0/0	0/0	0/0	0/0	0/0	1/1	1/1	0/0	0/0	0/0	0/0	0/0	0/0	1/1	1/1	0/0	0/0	0/0	6	0	22	0	1	0
1100	chr1	15618114	A	G	hom	Bclaf1:NM_001047852:exon5:c.A1420G:p.T474A,	Bclaf1	nonsynonymous SNV	chr1	17357224	A	exonic	Bclaf1	-	tolerated	0/0	0/0	0/0	0/0	0/0	1/1	1/1	1/1	0/0	0/0	0/0	0/0	0/0	0/0	0/0	0/0	0/0	0/0	0/0	0/0	0/0	0/0	0/0	0/0	1/1	0/0	0/0	0/0	4	0	24	0	1	0
1100	chr1	24308502	C	A	hom	Clvs2:NM_001108459:exon3:c.C647A:p.T216N,	Clvs2	nonsynonymous SNV	chr1	26676522	C	exonic	Clvs2	rs105266957	-	1/1	0/0	0/0	0/0	1/1	0/0	0/0	0/0	0/0	0/0	0/0	0/0	0/0	0/0	1/1	1/1	0/0	1/1	1/1	1/1	0/0	0/0	0/0	0/0	1/1	1/1	1/1	1/1	11	0	17	0	1	3
1100	chr1	34668343	C	T	hom	Plekhg1:NM_001190999:exon14:c.C1537T:p.L513F,	Plekhg1	nonsynonymous SNV	chr1	41857479	C	exonic	Plekhg1	rs106103134	tolerated	0/0	0/0	0/0	0/0	0/0	0/0	0/0	0/0	0/0	0/0	1/1	1/1	1/1	0/0	0/0	0/0	0/0	0/0	0/0	1/1	1/1	1/1	1/1	0/0	1/1	0/0	0/0	0/0	8	0	20	0	1	0
1100	chr1	36510727	T	G	hom	Mtrf1l:NM_001025723:exon4:c.A559C:p.K187Q,	Mtrf1l	nonsynonymous SNV	chr1	43809780	T	exonic	Mtrf1l	rs199335841	tolerated	0/0	0/0	0/0	0/0	1/1	0/0	0/0	0/0	0/0	0/0	0/0	0/0	0/0	0/0	0/0	0/0	0/0	1/1	1/1	1/1	0/0	0/0	0/0	0/0	1/1	1/1	1/1	1/1	8	0	20	0	1	3
1100	chr1	37888278	A	G	hom	Cnksr3:NM_001012061:exon6:c.T581C:p.M194T,	Cnksr3	nonsynonymous SNV	chr1	45143004	A	exonic	Cnksr3	rs106232270	tolerated	0/0	0/0	0/0	0/0	1/1	0/0	0/0	0/0	0/0	0/0	1/1	1/1	1/1	0/0	0/0	0/0	0/0	1/1	1/1	1/1	1/1	1/1	1/1	0/0	1/1	1/1	1/1	1/1	14	0	14	0	1	3
1100	chr1	70452306	C	A	hom	Vom2r30:NM_001099467:exon1:c.C139A:p.L47I,	Vom2r30	nonsynonymous SNV	chr1	73786285	A	intronic	Vom2r30		-	0/0	0/0	0/0	0/0	0/0	0/0	0/0	1/1	0/0	0/0	0/0	0/0	0/0	1/1	1/1	1/1	1/1	0/0	0/0	0/0	0/0	0/0	0/0	0/0	1/1	1/1	1/1	1/1	9	0	19	0	1	3
1100	chr1	70455997	T	C	hom	Vom2r30:NM_001099467:exon2:c.T332C:p.V111A,	Vom2r30	nonsynonymous SNV	chr1	73782609	G	intronic	Vom2r30	-	tolerated	0/0	0/0	0/0	0/0	0/0	1/1	1/1	1/1	0/0	0/0	0/0	0/0	0/0	1/1	1/1	1/1	1/1	0/0	0/0	0/0	1/1	1/1	1/1	0/0	1/1	1/1	1/1	1/1	14	0	14	0	1	3
1100	chr1	70469110	G	A	hom	Vom2r30:NM_001099467:exon4:c.G1415A:p.R472H,	Vom2r30	nonsynonymous SNV	chr1	73770115	G	exonic	Vom2r30	-	deleterious	0/0	0/0	0/0	0/0	0/0	0/0	0/0	1/1	0/0	0/0	0/0	0/0	0/0	1/1	1/1	1/1	1/1	0/0	0/0	0/0	0/0	0/0	0/0	0/0	1/1	1/1	1/1	1/1	9	0	19	0	1	3
1100	chr1	77156350	C	T	hom	Strn4:NM_001107480:exon8:c.C1115T:p.P372L,Strn4:NM_001161809:exon8:c.C1115T:p.P372L,	Strn4	nonsynonymous SNV	chr1	80003167	C	exonic	Strn4	-	tolerated	0/0	1/1	0/0	0/0	0/0	1/1	1/1	1/1	0/0	0/0	0/0	0/0	0/0	1/1	0/0	0/0	0/0	0/0	0/0	0/0	1/1	1/1	1/1	0/0	1/1	0/0	0/0	0/0	9	0	19	0	1	0
1100	chr1	77278618	T	A	hom	Pnmal2:NM_001107481:exon1:c.T927A:p.D309E,	Pnmal2	nonsynonymous SNV	chr1	80125039	T	exonic	Pnmal2	rs198861790	tolerated	0/0	1/1	0/0	0/0	0/0	1/1	1/1	1/1	0/0	0/0	1/1	0/0	0/0	1/1	0/0	0/0	0/0	1/1	1/1	1/1	1/1	1/1	1/1	0/0	1/1	1/1	1/1	1/1	16	0	12	0	1	3
1100	chr1	77278695	G	A	hom	Pnmal2:NM_001107481:exon1:c.G1004A:p.G335D,	Pnmal2	nonsynonymous SNV	chr1	80125116	G	exonic	Pnmal2	rs198259193	deleterious	0/0	1/1	0/0	0/0	0/0	1/1	1/1	1/1	0/0	0/0	1/1	0/0	0/0	1/1	0/0	0/0	0/0	1/1	1/1	1/1	1/1	1/1	1/1	0/0	1/1	1/1	1/1	1/1	16	0	12	0	1	3
1100	chr1	77335634	A	G	hom	Ccdc8:NM_001009533:exon1:c.A626G:p.K209R,	Ccdc8	nonsynonymous SNV	chr1	80182005	A	exonic	Ccdc8	rs197830498	-	0/0	1/1	0/0	0/0	0/0	1/1	1/1	1/1	0/0	0/0	1/1	0/0	0/0	1/1	1/1	1/1	0/0	1/1	1/1	1/1	1/1	1/1	1/1	0/0	1/1	1/1	1/1	1/1	18	0	10	0	1	3
1100	chr1	77335856	C	T	hom	Ccdc8:NM_001009533:exon1:c.C848T:p.S283L,	Ccdc8	nonsynonymous SNV	chr1	80182227	C	exonic	Ccdc8	rs198984702	-	0/0	1/1	0/0	0/0	0/0	1/1	1/1	1/1	0/0	0/0	1/1	0/0	0/0	1/1	1/1	1/1	0/0	1/1	1/1	1/1	1/1	1/1	1/1	0/0	1/1	1/1	1/1	1/1	18	0	10	0	1	3
1100	chr1	77336312	A	G	hom	Ccdc8:NM_001009533:exon1:c.A1304G:p.K435R,	Ccdc8	nonsynonymous SNV	chr1	80182683	A	exonic	Ccdc8	rs106965445	-	0/0	1/1	0/0	0/0	0/0	1/1	1/1	1/1	0/0	0/0	1/1	0/0	0/0	1/1	1/1	1/1	0/0	1/1	1/1	1/1	1/1	1/1	1/1	0/0	1/1	1/1	1/1	1/1	18	0	10	0	1	3
1100	chr1	77336530	A	G	hom	Ccdc8:NM_001009533:exon1:c.A1522G:p.I508V,	Ccdc8	nonsynonymous SNV	chr1	80182901	A	exonic	Ccdc8	rs106698189	-	0/0	1/1	0/0	0/0	0/0	1/1	1/1	1/1	0/0	0/0	1/1	0/0	0/0	1/1	1/1	1/1	0/0	1/1	1/1	1/1	1/1	1/1	1/1	0/0	1/1	1/1	1/1	1/1	18	0	10	0	1	3
1100	chr1	77536305	C	T	hom	Ceacam3:NM_012702:exon4:c.C884T:p.A295V,	Ceacam3	nonsynonymous SNV	chr1	80375088	C	exonic	Ceacam3	rs106055998	tolerated	0/0	1/1	0/0	0/0	0/0	1/1	1/1	1/1	0/0	0/0	1/1	0/0	0/0	1/1	0/0	1/1	0/0	0/0	0/0	0/0	1/1	1/1	1/1	0/0	1/1	0/0	0/0	0/0	11	0	17	0	1	0
1100	chr1	77537794	C	T	hom	Ceacam3:NM_012702:exon5:c.C1178T:p.P393L,	Ceacam3	nonsynonymous SNV	chr1	80376577	C	exonic	Ceacam3	-	tolerated	0/0	1/1	0/0	0/0	0/0	1/1	1/1	1/1	0/0	0/0	1/1	0/0	0/0	1/1	0/0	1/1	0/0	0/0	0/0	0/0	1/1	1/1	1/1	0/0	1/1	0/0	0/0	0/0	11	0	17	0	1	0
1100	chr1	77540885	T	C	hom	Ceacam3:NM_012702:exon7:c.T1994C:p.L665S,	Ceacam3	nonsynonymous SNV	chr1	80379668	T	exonic	Ceacam3	rs107508625	tolerated	0/0	1/1	0/0	0/0	0/0	1/1	1/1	1/1	0/0	0/0	1/1	0/0	0/0	1/1	0/0	1/1	0/0	0/0	0/0	0/0	1/1	1/1	1/1	0/0	1/1	0/0	0/0	0/0	11	0	17	0	1	0
1100	chr1	77594957	G	C	hom	Psgb1:NM_021677:exon4:c.G476C:p.S159T,	Psgb1	nonsynonymous SNV	chr1	80434751	G	exonic	Psgb1	rs105487983	tolerated	0/0	1/1	0/0	0/0	0/0	1/1	1/1	1/1	0/0	0/0	0/0	0/0	0/0	1/1	0/0	0/0	0/0	0/0	0/0	0/0	1/1	1/1	1/1	0/0	1/1	0/0	0/0	0/0	9	0	19	0	1	0
1100	chr1	77597723	G	A	hom	Psgb1:NM_021677:exon6:c.G1096A:p.D366N,	Psgb1	nonsynonymous SNV	chr1	80437517	G	exonic	Psgb1	rs8160315	tolerated	0/0	1/1	0/0	0/0	0/0	1/1	1/1	1/1	0/0	0/0	1/1	0/0	0/0	1/1	1/1	0/0	0/0	1/1	1/1	1/1	1/1	1/1	1/1	0/0	1/1	1/1	1/1	1/1	17	0	11	0	1	3
1100	chr1	81022173	T	C	hom	Cyp2s1:NM_001107495:exon2:c.A256G:p.I86V,	Cyp2s1	nonsynonymous SNV	chr1	83867671	T	exonic	Cyp2s1	rs107009294	tolerated	0/0	1/1	0/0	0/0	0/0	1/1	0/0	1/1	0/0	0/0	1/1	0/0	0/0	1/1	1/1	1/1	0/0	0/0	0/0	1/1	0/0	1/1	1/1	0/0	1/1	0/0	0/0	0/0	11	0	17	0	1	0
1100	chr1	81352714	G	T	hom	Cyp2b2:NM_001198676:exon5:c.G812T:p.R271L,	Cyp2b2	nonsynonymous SNV	chr1	84370188	G	exonic	Cyp2b2	-	deleterious	0/0	./.	0/0	0/0	0/0	0/0	0/0	0/0	0/0	0/0	0/0	0/0	0/0	./.	0/0	0/0	0/0	0/0	0/0	0/0	0/0	0/0	0/0	0/0	1/1	0/0	0/0	0/0	1	0	25	2	1	0
1100	chr1	81875144	A	G	hom	Cyp2b15:NM_001135668:exon7:c.A1090G:p.I364V,	Cyp2b15	nonsynonymous SNV	Deleted	Deleted	Deleted	Deleted	Deleted		-	0/0	1/1	0/0	0/0	0/0	1/1	0/0	1/1	0/0	0/0	1/1	0/0	0/0	1/1	1/1	1/1	0/0	1/1	1/1	0/0	0/0	1/1	1/1	0/0	1/1	1/1	1/1	1/1	15	0	13	0	1	3
1100	chr1	82305931	G	T	hom	Itpkc:NM_178094:exon1:c.C384A:p.S128R,	Itpkc	nonsynonymous SNV	chr1	85250882	G	exonic	Itpkc	rs105371461	tolerated	0/0	0/0	0/0	0/0	0/0	0/0	0/0	0/0	0/0	0/0	1/1	0/0	0/0	0/0	1/1	1/1	0/0	0/0	0/0	0/0	0/0	1/1	1/1	0/0	1/1	0/0	0/0	0/0	6	0	22	0	1	0
1100	chr1	82386324	C	T	hom	Ltbp4:NM_001170336:exon33:c.G4786A:p.V1596I,	Ltbp4	nonsynonymous SNV	chr1	85329286	C	exonic	Ltbp4	rs8147273	tolerated	0/0	0/0	0/0	0/0	0/0	0/0	0/0	0/0	0/0	0/0	0/0	0/0	0/0	0/0	0/0	0/0	0/0	0/0	0/0	1/1	0/0	0/0	0/0	0/0	1/1	0/0	0/0	0/0	2	0	26	0	1	0
1100	chr1	82387507	C	A	hom	Ltbp4:NM_001170336:exon31:c.G4472T:p.G1491V,	Ltbp4	nonsynonymous SNV	chr1	85330469	C	exonic	Ltbp4	-	tolerated	0/0	0/0	0/0	0/0	0/0	0/0	0/0	0/0	0/0	0/0	0/0	0/0	0/0	0/0	0/0	0/0	0/0	0/0	0/0	1/1	0/0	0/0	0/0	0/0	1/1	0/0	0/0	0/0	2	0	26	0	1	0
1100	chr1	82594623	A	G	hom	Prx:NM_023976:exon7:c.A793G:p.S265G,	Prx	nonsynonymous SNV	chr1	85537820	A	exonic	Prx	rs198815114	tolerated	0/0	0/0	0/0	0/0	0/0	1/1	0/0	1/1	0/0	0/0	1/1	0/0	0/0	0/0	1/1	1/1	0/0	1/1	1/1	1/1	1/1	0/0	0/0	0/0	1/1	1/1	1/1	1/1	13	0	15	0	1	3
1100	chr1	82596181	A	G	hom	Prx:NM_023976:exon7:c.A2351G:p.H784R,	Prx	nonsynonymous SNV	chr1	85539378	A	exonic	Prx	rs8174515	tolerated	0/0	1/1	0/0	0/0	0/0	1/1	0/0	1/1	0/0	0/0	1/1	0/0	0/0	1/1	1/1	1/1	0/0	1/1	1/1	1/1	1/1	0/0	0/0	0/0	1/1	1/1	1/1	1/1	15	0	13	0	1	3
1100	chr1	82596199	T	G	hom	Prx:NM_023976:exon7:c.T2369G:p.L790R,	Prx	nonsynonymous SNV	chr1	85539396	T	exonic	Prx	-	deleterious	0/0	0/0	0/0	0/0	0/0	1/1	0/0	0/0	0/0	0/0	0/0	0/0	0/0	0/0	1/1	1/1	0/0	0/0	0/0	0/0	0/0	0/0	0/0	0/0	1/1	0/0	0/0	0/0	4	0	24	0	1	0
1100	chr1	82596487	C	T	hom	Prx:NM_023976:exon7:c.C2657T:p.A886V,	Prx	nonsynonymous SNV	chr1	85539684	C	exonic	Prx	-	tolerated	0/0	0/0	0/0	0/0	0/0	1/1	0/0	1/1	0/0	0/0	1/1	0/0	0/0	0/0	1/1	1/1	0/0	0/0	0/0	0/0	1/1	0/0	0/0	0/0	1/1	0/0	0/0	0/0	7	0	21	0	1	0
1100	chr1	83186681	C	T	hom	Fcgbp:NM_001164657:exon5:c.C1238T:p.A413V,	Fcgbp	nonsynonymous SNV	chr1	86234354	C	exonic	Fcgbp	-	tolerated	0/0	0/0	0/0	0/0	0/0	0/0	0/0	0/0	0/0	0/0	0/0	0/0	0/0	0/0	0/0	0/0	0/0	0/0	0/0	0/0	0/0	0/0	0/0	0/0	1/1	0/0	0/0	0/0	1	0	27	0	1	0
1100	chr1	83236852	G	A	hom	Fcgbpl1:NM_001164656:exon3:c.G853A:p.V285I,	Fcgbpl1	nonsynonymous SNV	chr1	86284762	G	exonic	Fcgbpl1	-	tolerated	0/0	0/0	0/0	0/0	0/0	0/0	0/0	0/0	0/0	0/0	0/0	0/0	0/0	0/0	0/0	0/0	0/0	0/0	0/0	0/0	0/0	0/0	0/0	0/0	1/1	0/0	0/0	0/0	1	0	27	0	1	0
1100	chr1	83470115	T	G	hom	Plekhg2:NM_001134972:exon19:c.A3556C:p.I1186L,	Plekhg2	nonsynonymous SNV	chr1	86614083	A	exonic	Plekhg2	-	tolerated	0/0	1/1	0/0	0/0	0/0	1/1	1/1	1/1	0/0	0/0	1/1	0/0	0/0	1/1	1/1	1/1	0/0	1/1	1/1	1/1	1/1	0/0	0/0	0/0	1/1	1/1	1/1	1/1	16	0	12	0	1	3
1100	chr1	83506432	A	T	hom	Paf1:NM_001024898:exon14:c.A1383T:p.E461D,	Paf1	nonsynonymous SNV	chr1	86578108	T	exonic	Paf1		-	0/0	0/0	0/0	0/0	0/0	0/0	0/0	0/0	0/0	0/0	1/1	0/0	0/0	0/0	0/0	0/0	0/0	0/0	0/0	0/0	1/1	0/0	0/0	0/0	1/1	0/0	0/0	0/0	3	0	25	0	1	0
1100	chr1	83843232	T	G	hom	Fbxo17:NM_001013064:exon7:c.T812G:p.V271G,	Fbxo17	nonsynonymous SNV	chr1	88099883	T	exonic	Fbxo17	-	deleterious	0/0	0/0	0/0	0/0	0/0	0/0	0/0	0/0	0/0	0/0	0/0	0/0	0/0	0/0	0/0	0/0	0/0	0/0	0/0	0/0	0/0	0/0	0/0	0/0	1/1	0/0	0/0	0/0	1	0	27	0	1	0
1100	chr1	83848333	G	A	hom	Sars2:NM_001106240:exon1:c.G64A:p.G22R,	Sars2	nonsynonymous SNV	chr1	88104984	G	exonic	Sars2	rs198199092	tolerated	0/0	0/0	0/0	0/0	0/0	0/0	0/0	0/0	0/0	0/0	0/0	0/0	0/0	0/0	0/0	0/0	0/0	1/1	1/1	0/0	0/0	0/0	0/0	0/0	1/1	1/1	1/1	1/1	6	0	22	0	1	3
1100	chr1	83848474	A	G	hom	Sars2:NM_001106240:exon1:c.A205G:p.K69E,	Sars2	nonsynonymous SNV	chr1	88105125	A	exonic	Sars2	rs197347058	tolerated	0/0	0/0	0/0	0/0	0/0	0/0	0/0	0/0	0/0	0/0	0/0	0/0	0/0	0/0	0/0	0/0	0/0	1/1	1/1	0/0	0/0	0/0	0/0	0/0	1/1	1/1	1/1	1/1	6	0	22	0	1	3
1100	chr1	83904950	G	A	hom	Rinl:NM_001106241:exon8:c.G1064A:p.R355Q,	Rinl	nonsynonymous SNV	chr1	88161915	G	exonic	Rinl	rs197477025	tolerated	0/0	0/0	0/0	0/0	0/0	1/1	1/1	1/1	0/0	0/0	0/0	0/0	0/0	0/0	0/0	0/0	0/0	1/1	1/1	0/0	0/0	0/0	0/0	0/0	1/1	1/1	1/1	1/1	9	0	19	0	1	3
1100	chr1	83933394	G	A	hom	Ech1:NM_022594:exon2:c.G145A:p.V49I,	Ech1	nonsynonymous SNV	chr1	88191090	G	exonic	Ech1	rs198711906	tolerated	0/0	0/0	0/0	0/0	0/0	1/1	1/1	1/1	0/0	0/0	0/0	0/0	0/0	0/0	0/0	0/0	0/0	1/1	1/1	0/0	0/0	0/0	0/0	0/0	1/1	1/1	1/1	1/1	9	0	19	0	1	3
1100	chr1	84106668	A	G	hom	Map4k1:NM_001106243:exon19:c.A1436G:p.K479R,	Map4k1	nonsynonymous SNV	chr1	89126190	A	exonic	Map4k1	rs105096700	tolerated	0/0	1/1	0/0	0/0	0/0	1/1	1/1	1/1	0/0	0/0	1/1	0/0	0/0	1/1	1/1	1/1	0/0	1/1	1/1	1/1	1/1	0/0	0/0	0/0	1/1	1/1	1/1	1/1	16	0	12	0	1	3
1100	chr1	84449112	G	T	hom	Dpf1:NM_001105729:exon6:c.G586T:p.V196F,	Dpf1	nonsynonymous SNV	chr1	88432576	G	exonic	Dpf1	-	deleterious	0/0	0/0	0/0	0/0	0/0	0/0	0/0	0/0	0/0	0/0	0/0	0/0	0/0	0/0	0/0	0/0	0/0	0/0	0/0	0/0	0/0	0/0	0/0	0/0	1/1	0/0	0/0	0/0	1	0	27	0	1	0
1100	chr1	84787771	A	G	hom	Zfp84:NM_001107500:exon5:c.A608G:p.N203S,	Zfp84	nonsynonymous SNV	chr1	88833939	A	exonic	Zfp84	rs13450389	tolerated	0/0	1/1	0/0	0/0	0/0	1/1	1/1	1/1	0/0	0/0	1/1	1/1	1/1	1/1	1/1	1/1	0/0	1/1	1/1	1/1	0/0	0/0	0/0	0/0	1/1	1/1	1/1	1/1	17	0	11	0	1	3
1100	chr1	85065520	C	T	hom	LOC499124:NM_001100991:exon5:c.G1421A:p.R474K,	LOC499124	nonsynonymous SNV	chr1	89513233	C	exonic	Zfp14	rs106877460	tolerated	0/0	1/1	0/0	0/0	0/0	1/1	1/1	1/1	0/0	0/0	1/1	1/1	1/1	1/1	1/1	1/1	0/0	1/1	1/1	1/1	0/0	0/0	0/0	0/0	1/1	1/1	1/1	1/1	17	0	11	0	1	3
1100	chr1	85115698	C	T	hom	Zfp566:NM_001134726:exon4:c.G269A:p.R90Q,	Zfp566	nonsynonymous SNV	chr1	89578057	C	exonic	Zfp566	-	tolerated	0/0	1/1	0/0	0/0	0/0	0/0	0/0	0/0	0/0	0/0	0/0	0/0	0/0	1/1	0/0	0/0	0/0	1/1	1/1	0/0	0/0	0/0	0/0	0/0	1/1	1/1	1/1	1/1	8	0	20	0	1	3
1100	chr1	85414950	C	T	hom	Nphs1:NM_022628:exon1:c.C56T:p.T19M,	Nphs1	nonsynonymous SNV	chr1	90078282	C	exonic	Nphs1	rs198008185	tolerated	0/0	0/0	0/0	0/0	1/1	0/0	0/0	1/1	0/0	0/0	1/1	1/1	1/1	0/0	0/0	0/0	0/0	1/1	1/1	1/1	0/0	0/0	0/0	0/0	1/1	1/1	1/1	1/1	12	0	16	0	1	3
1100	chr1	85611956	C	T	hom	Igflr1:NM_001134610:exon2:c.C242T:p.A81V,	Igflr1	nonsynonymous SNV	chr1	90175813	C	exonic	Igflr1	rs198650895	tolerated	0/0	0/0	0/0	0/0	0/0	0/0	0/0	1/1	0/0	0/0	0/0	0/0	0/0	0/0	0/0	0/0	0/0	1/1	1/1	1/1	0/0	0/0	0/0	0/0	1/1	1/1	1/1	1/1	8	0	20	0	1	3
1100	chr1	85659385	C	T	hom	Upk1a:NM_001108911:exon3:c.G302A:p.R101Q,	Upk1a	nonsynonymous SNV	chr1	90220331	C	exonic	Upk1a	rs197097603	deleterious	0/0	0/0	0/0	0/0	0/0	0/0	0/0	1/1	0/0	0/0	0/0	0/0	0/0	0/0	0/0	0/0	0/0	1/1	1/1	1/1	0/0	0/0	0/0	0/0	1/1	1/1	1/1	1/1	8	0	20	0	1	3
1100	chr1	85756542	A	G	hom	Atp4a:NM_012509:exon2:c.A61G:p.N21D,	Atp4a	nonsynonymous SNV	chr1	90317783	A	exonic	Atp4a	rs105546433	tolerated	0/0	0/0	0/0	0/0	1/1	0/0	0/0	1/1	0/0	0/0	1/1	1/1	1/1	0/0	1/1	1/1	1/1	1/1	1/1	1/1	0/0	0/0	0/0	0/0	1/1	1/1	1/1	1/1	15	0	13	0	1	3
1100	chr1	85928550	A	C	hom	Cd22:NM_001107503:exon9:c.T1678G:p.Y560D,	Cd22	nonsynonymous SNV	chr1	90474851	A	exonic	Cd22	rs106837217	tolerated	0/0	0/0	0/0	0/0	1/1	1/1	1/1	1/1	0/0	0/0	1/1	1/1	1/1	0/0	1/1	1/1	1/1	1/1	1/1	1/1	0/0	0/0	0/0	0/0	1/1	1/1	1/1	1/1	17	0	11	0	1	3
1100	chr1	86184735	C	A	hom	Gramd1a:NM_001014160:exon9:c.G839T:p.S280I,	Gramd1a	nonsynonymous SNV	chr1	90728023	C	exonic	Gramd1a	-	tolerated	0/0	0/0	0/0	0/0	0/0	1/1	1/1	0/0	0/0	0/0	0/0	0/0	0/0	0/0	1/1	1/1	1/1	0/0	0/0	0/0	0/0	0/0	0/0	0/0	1/1	0/0	0/0	0/0	6	0	22	0	1	0
1100	chr1	90869981	G	A	hom	LOC365238:NM_001108913:exon2:c.C233T:p.T78M,	LOC365238	nonsynonymous SNV	chr1	95881572	G	exonic	LOC365238	rs105519130	tolerated	1/1	1/1	0/0	0/0	1/1	1/1	1/1	1/1	1/1	1/1	1/1	1/1	1/1	0/0	0/0	0/0	1/1	0/0	0/0	0/0	1/1	0/0	1/1	1/1	1/1	0/0	0/0	0/0	16	0	12	0	1	0
1100	chr1	90870073	C	T	hom	LOC365238:NM_001108913:exon2:c.G141A:p.M47I,	LOC365238	nonsynonymous SNV	chr1	95881664	C	exonic	LOC365238	rs107484434	tolerated	1/1	1/1	0/0	0/0	1/1	1/1	1/1	1/1	1/1	1/1	1/1	1/1	1/1	0/0	0/0	0/0	1/1	0/0	0/0	0/0	1/1	0/0	1/1	1/1	1/1	0/0	0/0	0/0	16	0	12	0	1	0
1100	chr1	90870074	A	G	hom	LOC365238:NM_001108913:exon2:c.T140C:p.M47T,	LOC365238	nonsynonymous SNV	chr1	95881665	A	exonic	LOC365238	rs106125678	tolerated	1/1	1/1	0/0	0/0	1/1	1/1	1/1	1/1	1/1	1/1	1/1	1/1	1/1	0/0	0/0	0/0	1/1	0/0	0/0	0/0	1/1	0/0	1/1	1/1	1/1	0/0	0/0	0/0	16	0	12	0	1	0
1100	chr1	118680260	A	G	hom	Trpm1:NM_001037733:exon25:c.A3484G:p.I1162V,Trpm1:NM_001037734:exon25:c.A3502G:p.I1168V,	Trpm1	nonsynonymous SNV	chr1	126189029	A	exonic	Trpm1	rs199333363	tolerated																													0	0	28	0	0	0
1100	chr1	118811587	C	G	hom	Fan1:NM_001191633:exon1:c.G342C:p.Q114H,	Fan1	nonsynonymous SNV	chr1	126317870	C	exonic	Fan1	rs199371645	tolerated	0/0	0/0	0/0	0/0	0/0	0/0	0/0	0/0	0/0	0/0	0/0	0/0	0/0	0/0	0/0	0/0	0/0	1/1	1/1	1/1	0/0	0/0	0/0	0/0	1/1	0/0	1/1	0/0	5	0	23	0	1	1
1100	chr1	122477374	G	T	hom	Synm:NM_001134858:exon4:c.C4036A:p.H1346N,	Synm	nonsynonymous SNV	chr1	129761051	G	exonic	Synm	-	tolerated	0/0	0/0	0/0	0/0	0/0	0/0	0/0	0/0	0/0	0/0	0/0	0/0	0/0	0/0	0/0	0/0	0/0	0/0	0/0	0/0	0/0	0/0	0/0	0/0	1/1	1/1	0/0	1/1	3	0	25	0	1	2
1100	chr1	122478954	G	A	hom	Synm:NM_001134858:exon4:c.C2456T:p.A819V,	Synm	nonsynonymous SNV	chr1	129762631	G	exonic	Synm	-	deleterious	0/0	0/0	0/0	0/0	0/0	0/0	0/0	0/0	0/0	0/0	0/0	0/0	0/0	0/0	0/0	0/0	0/0	0/0	0/0	0/0	0/0	0/0	0/0	0/0	1/1	1/1	0/0	1/1	3	0	25	0	1	2
1100	chr1	123522725	G	A	hom	Arrdc4:NM_001047853:exon7:c.C884T:p.T295M,	Arrdc4	nonsynonymous SNV	chr1	130820218	G	exonic	Arrdc4	-	deleterious	0/0	1/1	0/0	0/0	1/1	1/1	1/1	1/1	0/0	0/0	0/0	1/1	1/1	0/0	1/1	1/1	1/1	0/0	0/0	0/0	0/0	1/1	0/0	0/0	1/1	1/1	0/0	1/1	14	0	14	0	1	2
1100	chr1	123530784	T	A	hom	Arrdc4:NM_001047853:exon2:c.A12T:p.Q4H,	Arrdc4	nonsynonymous SNV	chr1	130828334	T	exonic	Arrdc4	-	-	0/0	0/0	0/0	0/0	0/0	0/0	0/0	1/1	0/0	0/0	0/0	1/1	1/1	0/0	0/0	0/0	0/0	0/0	0/0	0/0	0/0	1/1	0/0	0/0	1/1	1/1	0/0	1/1	7	0	21	0	1	2
1100	chr1	146416767	G	A	hom	Me3:NM_001108491:exon10:c.G1063A:p.E355K,	Me3	nonsynonymous SNV	chr1	160355646	G	exonic	Me3	-	tolerated	0/0	0/0	0/0	0/0	0/0	0/0	0/0	0/0	0/0	0/0	0/0	0/0	0/0	0/0	0/0	0/0	0/0	0/0	0/0	0/0	0/0	0/0	0/0	0/0	1/1	0/0	0/0	0/0	1	0	27	0	1	0
1100	chr1	149414371	G	T	hom	Ccdc90b:NM_001024885:exon2:c.G127T:p.D43Y,	Ccdc90b	nonsynonymous SNV	chr1	163651617	G	exonic	Ccdc90b	rs198101663	deleterious	1/1	0/0	0/0	0/0	0/0	0/0	0/0	0/0	0/0	0/0	0/0	0/0	1/1	0/0	0/0	1/1	1/1	1/1	1/1	1/1	0/0	1/1	1/1	0/0	1/1	1/1	1/1	1/1	13	0	15	0	1	3
1100	chr1	154626284	T	C	hom	Alg8:NM_001034127:exon11:c.T1252C:p.F418L,	Alg8	nonsynonymous SNV	chr1	168566795	T	exonic	Alg8	rs8165811	deleterious	1/1	0/0	0/0	0/0	0/0	0/0	0/0	0/0	0/0	0/0	0/0	0/0	0/0	0/0	0/0	0/0	0/0	1/1	1/1	1/1	0/0	0/0	0/0	0/0	1/1	1/1	1/1	1/1	8	0	20	0	1	3
1100	chr1	155436307	C	G	hom	B3gnt6:NM_001106211:exon2:c.G711C:p.E237D,	B3gnt6	nonsynonymous SNV	chr1	169351564	C	exonic	B3gnt6	rs197921886	tolerated	0/0	0/0	0/0	0/0	0/0	0/0	0/0	0/0	0/0	0/0	0/0	0/0	0/0	0/0	0/0	0/0	0/0	0/1	1/1	1/1	0/0	0/0	0/0	0/0	1/1	1/1	1/1	1/1	6	1	21	0	1	3
1100	chr1	155436332	C	T	hom	B3gnt6:NM_001106211:exon2:c.G686A:p.R229H,	B3gnt6	nonsynonymous SNV	chr1	169351589	C	exonic	B3gnt6	rs197752858	tolerated	0/0	0/0	0/0	0/0	0/0	0/0	0/0	0/0	0/0	0/0	0/0	0/0	0/0	0/0	0/0	0/0	0/0	1/1	1/1	1/1	0/0	0/0	0/0	0/0	1/1	1/1	1/1	1/1	7	0	21	0	1	3
1100	chr1	156142529	G	A	hom	RGD1561870:NM_001109336:exon1:c.C64T:p.R22X,	RGD1561870	stopgain SNV	chr1	170017293	G	exonic	RGD1561870	rs198246179	-	0/0	0/0	0/0	0/0	0/0	0/0	0/0	0/0	0/0	0/0	0/0	0/0	0/0	0/0	0/0	1/1	0/0	1/1	1/1	1/1	0/0	0/0	0/0	0/0	1/1	1/1	1/1	1/1	8	0	20	0	1	3
1100	chr1	157833610	C	A	hom	C2cd3:NM_001191602:exon13:c.C1982A:p.S661Y,	C2cd3	nonsynonymous SNV	chr1	171621248	C	exonic	C2cd3	rs198542284	deleterious	1/1	0/0	0/0	0/0	0/0	0/0	0/0	0/0	0/0	0/0	0/0	0/0	0/0	0/0	0/0	1/1	0/0	1/1	1/1	1/1	0/0	0/0	0/0	0/0	1/1	1/1	1/1	1/1	9	0	19	0	1	3
1100	chr1	157848179	G	A	hom	C2cd3:NM_001191602:exon20:c.G3524A:p.R1175Q,	C2cd3	nonsynonymous SNV	chr1	171635813	G	exonic	C2cd3	rs199018924	tolerated	1/1	0/0	0/0	0/0	0/0	0/0	0/0	0/0	0/0	0/0	0/0	0/0	0/0	0/0	0/0	0/0	0/0	1/1	1/1	1/1	0/0	0/0	0/0	0/0	1/1	0/0	1/1	0/0	6	0	22	0	1	1
1100	chr1	157877555	G	A	hom	C2cd3:NM_001191602:exon31:c.G6358A:p.G2120S,	C2cd3	nonsynonymous SNV	chr1	171665120	G	exonic	C2cd3	rs198640761	tolerated	1/1	0/0	0/0	0/0	0/0	0/0	0/0	0/0	0/0	0/0	0/0	0/0	0/0	0/0	0/0	1/1	0/0	1/1	1/1	1/1	0/0	0/0	0/0	0/0	1/1	1/1	1/1	1/1	9	0	19	0	1	3
1100	chr1	157927627	G	A	hom	Ucp2:NM_019354:exon5:c.G703A:p.V235I,	Ucp2	nonsynonymous SNV	chr1	171713098	G	exonic	Ucp2	rs197199011	deleterious	1/1	0/0	0/0	0/0	0/0	0/0	0/0	0/0	0/0	0/0	0/0	0/0	0/0	0/0	0/0	0/0	0/0	1/1	1/1	1/1	0/0	./.	0/0	0/0	1/1	0/0	1/1	0/0	6	0	21	1	1	1
1100	chr1	158004418	T	C	hom	Mrpl48:NM_001106282:exon4:c.A127G:p.T43A,	Mrpl48	nonsynonymous SNV	chr1	171789635	T	exonic	Mrpl48	rs198808272	tolerated	1/1	0/0	0/0	0/0	0/0	0/0	0/0	0/0	0/0	0/0	0/0	0/0	0/0	0/0	0/0	0/0	0/0	1/1	1/1	1/1	0/0	0/0	0/0	0/0	1/1	0/0	1/1	0/0	6	0	22	0	1	1
1100	chr1	159590430	C	T	hom	Art1:NM_001107541:exon4:c.C958T:p.R320X,	Art1	stopgain SNV	chr1	173395143	C	exonic	Art1	rs197729993	-	0/0	0/0	0/0	0/0	0/0	0/0	0/0	0/0	0/0	0/0	0/0	0/0	0/0	0/0	0/0	0/0	0/0	1/1	1/1	1/1	0/0	0/0	0/0	0/0	1/1	0/0	1/1	0/0	5	0	23	0	1	1
1100	chr1	159672177	T	C	hom	Nup98:NM_031074:exon8:c.A833G:p.N278S,	Nup98	nonsynonymous SNV	chr1	173473675	T	exonic	Nup98	rs198825500	tolerated	0/0	0/0	0/0	0/0	0/0	0/0	0/0	0/0	0/0	0/0	0/0	0/0	0/0	0/0	0/0	0/0	0/0	1/1	1/1	1/1	0/0	0/0	0/0	0/0	1/1	0/0	1/1	0/0	5	0	23	0	1	1
1100	chr1	160176069	T	A	hom	Trim21:NM_001082572:exon6:c.A1229T:p.Q410L,	Trim21	nonsynonymous SNV	chr1	173874332	T	exonic	Trim21	rs198750810	deleterious	0/0	0/0	0/0	0/0	0/0	0/0	0/0	0/0	0/0	0/0	0/0	0/0	0/0	0/0	0/0	0/0	0/0	1/1	1/1	1/1	0/0	0/0	0/0	0/0	1/1	0/0	1/1	0/0	5	0	23	0	1	1
1100	chr1	160220565	C	T	hom	Olr44:NM_001000125:exon1:c.G631A:p.D211N,	Olr44	nonsynonymous SNV	chr1	173917586	C	exonic	Olr44	rs197036706	deleterious	0/0	0/0	0/0	0/0	0/0	0/0	0/0	0/0	0/0	0/0	0/0	0/0	0/0	0/0	0/0	0/0	0/0	1/1	1/1	1/1	0/0	0/0	0/0	0/0	1/1	0/0	1/1	0/0	5	0	23	0	1	1
1100	chr1	160220594	A	T	hom	Olr44:NM_001000125:exon1:c.T602A:p.I201N,	Olr44	nonsynonymous SNV	chr1	173917615	A	exonic	Olr44	rs199369366	deleterious	0/0	0/0	0/0	0/0	0/0	0/0	0/0	0/0	0/0	0/0	0/0	0/0	0/0	0/0	0/0	0/0	0/0	1/1	1/1	1/1	0/0	0/0	0/0	0/0	1/1	0/0	1/1	0/0	5	0	23	0	1	1
1100	chr1	160789551	A	T	hom	Olr70:NM_001001269:exon1:c.T74A:p.F25Y,	Olr70	nonsynonymous SNV	chr1	174335287	A	exonic	Olr70	rs197133179	tolerated	1/1	0/0	0/0	0/0	1/1	0/0	0/0	1/1	0/0	0/0	0/0	0/0	0/0	0/0	0/0	0/0	1/1	1/1	1/1	1/1	0/0	0/0	0/0	1/1	1/1	0/0	1/1	0/0	10	0	18	0	1	1
1100	chr1	161019797	C	T	hom	Olr87:NM_001000543:exon1:c.C370T:p.R124C,	Olr87	nonsynonymous SNV	chr1	174564725	C	exonic	Olr87	rs199109385	deleterious	0/0	0/0	0/0	0/0	0/0	0/0	0/0	0/0	0/0	0/0	0/0	0/0	0/0	0/0	0/0	0/0	0/0	1/1	1/1	1/1	0/0	0/0	0/0	0/0	1/1	0/0	1/1	0/0	5	0	23	0	1	1
1100	chr1	161019947	T	C	hom	Olr87:NM_001000543:exon1:c.T520C:p.Y174H,	Olr87	nonsynonymous SNV	chr1	174564875	T	exonic	Olr87	rs199012396	tolerated	0/0	0/0	0/0	0/0	0/0	0/0	0/0	0/0	0/0	0/0	0/0	0/0	0/0	0/0	0/0	0/0	0/0	1/1	1/1	1/1	0/0	0/0	0/0	0/0	1/1	0/0	1/1	0/0	5	0	23	0	1	1
1100	chr1	161020006	C	A	hom	Olr87:NM_001000543:exon1:c.C579A:p.N193K,	Olr87	nonsynonymous SNV	chr1	174564934	C	exonic	Olr87	rs198843990	deleterious	0/0	0/0	0/0	0/0	0/0	0/0	0/0	0/0	0/0	0/0	0/0	0/0	0/0	0/0	0/0	0/0	0/0	1/1	1/1	1/1	0/0	0/0	0/0	0/0	1/1	0/0	1/1	0/0	5	0	23	0	1	1
1100	chr1	161041203	C	T	hom	Olr89:NM_001000745:exon1:c.C928T:p.L310F,	Olr89	nonsynonymous SNV	chr1	174585970	C	exonic	Olr88,Olr89	rs198084431	tolerated	0/0	0/0	0/0	0/0	0/0	0/0	0/0	0/0	0/0	0/0	0/0	0/0	0/0	0/0	0/0	0/0	0/0	1/1	1/1	1/1	0/0	0/0	0/0	0/0	1/1	0/0	1/1	0/0	5	0	23	0	1	1
1100	chr1	161099321	T	A	hom	Olr94:NM_001001023:exon1:c.A654T:p.L218F,	Olr94	nonsynonymous SNV	chr1	174643352	T	exonic	Olr94	rs198880864	tolerated	1/1	0/0	0/0	0/0	1/1	0/0	0/0	1/1	0/0	0/0	0/0	0/0	0/0	0/0	0/0	1/1	1/1	1/1	1/1	1/1	0/0	0/0	0/0	1/1	1/1	1/1	1/1	1/1	13	0	15	0	1	3
1100	chr1	161099571	A	G	hom	Olr94:NM_001001023:exon1:c.T404C:p.I135T,	Olr94	nonsynonymous SNV	chr1	174643602	A	exonic	Olr94	rs199313564	deleterious	0/0	0/0	0/0	0/0	0/0	0/0	0/0	0/0	0/0	0/0	0/0	0/0	0/0	0/0	0/0	1/1	0/0	1/1	1/1	1/1	0/0	0/0	0/0	0/0	1/1	1/1	1/1	1/1	8	0	20	0	1	3
1100	chr1	161319380	A	G	hom	Olr111:NM_001000742:exon1:c.A710G:p.Q237R,	Olr111	nonsynonymous SNV	chr1	174849462	A	exonic	Olr111	rs199279902	tolerated	0/0	0/0	0/0	0/0	1/1	0/0	0/0	1/1	0/0	0/0	0/0	0/0	0/0	0/0	0/0	1/1	1/1	1/1	1/1	1/1	0/0	0/0	0/0	1/1	1/1	1/1	1/1	1/1	12	0	16	0	1	3
1100	chr1	161340486	G	A	hom	Olr113:NM_001000151:exon1:c.C697T:p.R233W,	Olr113	nonsynonymous SNV	chr1	174870728	G	exonic	Olr113	rs199212006	tolerated	0/0	0/0	0/0	0/0	0/0	0/0	0/0	0/0	0/0	0/0	0/0	0/0	0/0	0/0	0/0	1/1	0/0	1/1	1/1	1/1	0/0	0/0	0/0	0/0	1/1	1/1	1/1	1/1	8	0	20	0	1	3
1100	chr1	161340789	G	C	hom	Olr113:NM_001000151:exon1:c.C394G:p.L132V,	Olr113	nonsynonymous SNV	chr1	174871031	G	exonic	Olr113	rs198192967	deleterious	0/0	0/0	./.	./.	0/0	0/0	0/0	0/0	0/0	0/0	0/0	0/0	0/0	0/0	0/0	1/1	0/0	1/1	1/1	1/1	0/0	0/0	0/0	0/0	1/1	1/1	1/1	1/1	8	0	18	2	1	3
1100	chr1	161507125	C	T	hom	Olr125:NM_001000740:exon1:c.G371A:p.R124H,	Olr125	nonsynonymous SNV	chr1	175029360	C	exonic	Olr125	rs197329463	deleterious	0/0	0/0	0/0	0/0	0/0	0/0	0/0	0/0	0/0	0/0	0/0	0/0	0/0	0/0	0/0	1/1	0/0	1/1	1/1	1/1	0/0	0/0	0/0	0/0	1/1	1/1	1/1	1/1	8	0	20	0	1	3
1100	chr1	161758988	G	A	hom	Olr135:NM_001001288:exon1:c.G69A:p.W23X,	Olr135	stopgain SNV	chr1	175271376	G	exonic	Olr135	-	-	1/1	0/0	0/0	0/0	0/0	0/0	0/0	1/1	0/0	0/0	0/0	0/0	0/0	0/0	0/0	0/0	1/1	0/0	0/0	0/0	0/0	0/0	0/0	0/0	1/1	0/1	0/0	1/1	5	1	22	0	1	1
1100	chr1	161788468	T	C	hom	LOC499219:NM_001047938:exon1:c.T85C:p.Y29H,	LOC499219	nonsynonymous SNV	chr1	175297845	T	exonic	LOC499219	-	-	1/1	0/0	0/0	0/0	1/1	0/0	0/0	1/1	0/0	0/0	0/0	1/1	0/0	0/0	1/1	1/1	1/1	0/0	0/0	0/0	0/0	1/1	1/1	1/1	1/1	1/1	0/0	1/1	13	0	15	0	1	2
1100	chr1	161788621	T	G	hom	LOC499219:NM_001047938:exon1:c.T238G:p.Y80D,	LOC499219	nonsynonymous SNV	chr1	175297998	T	exonic	LOC499219	-	-	1/1	0/0	0/0	0/0	1/1	0/0	0/0	1/1	0/0	0/0	0/0	1/1	0/0	0/0	1/1	1/1	1/1	0/0	0/0	0/0	0/0	1/1	1/1	1/1	1/1	1/1	0/0	1/1	13	0	15	0	1	2
1100	chr1	161797007	G	A	hom	Olr137:NM_001001283:exon1:c.G772A:p.V258I,	Olr137	nonsynonymous SNV	chr1	175306384	G	exonic	Olr137	-	tolerated	1/1	0/0	0/0	0/0	1/1	0/0	0/0	1/1	0/0	0/0	0/0	1/1	0/0	0/0	1/1	1/1	1/1	0/0	0/0	0/0	0/0	1/1	1/1	1/1	1/1	1/1	0/0	1/1	13	0	15	0	1	2
1100	chr1	161962886	G	A	hom	RGD1562433:NM_001077678:exon1:c.C955T:p.P319S,	RGD1562433	nonsynonymous SNV	chr1	175467696	G	exonic	RGD1562433	-	tolerated	0/0	0/0	0/0	0/0	0/0	0/0	0/0	1/1	0/0	0/0	0/0	0/0	0/0	0/0	0/0	0/0	0/0	0/0	0/0	0/0	0/0	0/0	0/0	0/0	1/1	0/1	0/0	1/1	3	1	24	0	1	1
1100	chr1	162097767	T	A	hom	Trim5:NM_001014023:exon8:c.A1003T:p.T335S,	Trim5	nonsynonymous SNV	chr1	175588158	T	exonic	Trim5	-	tolerated	1/1	0/0	0/0	0/0	0/0	0/0	0/0	1/1	0/0	0/0	0/0	0/0	0/0	0/0	0/0	0/0	1/1	0/0	0/0	0/0	0/0	0/0	0/0	0/0	1/1	1/1	0/0	1/1	6	0	22	0	1	2
1100	chr1	162287184	C	T	hom	Olr158:NM_001000548:exon1:c.C620T:p.T207I,	Olr158	nonsynonymous SNV	chr1	175774980	C	exonic	Olr158	-	tolerated	1/1	0/0	0/0	0/0	0/0	0/0	0/0	1/1	0/0	0/0	0/0	0/0	0/0	0/0	0/0	0/0	0/0	0/0	0/0	0/0	0/0	0/0	0/0	0/0	1/1	1/1	0/0	1/1	5	0	23	0	1	2
1100	chr1	162287195	T	C	hom	Olr158:NM_001000548:exon1:c.T631C:p.F211L,	Olr158	nonsynonymous SNV	chr1	175774991	T	exonic	Olr158	-	tolerated	1/1	0/0	0/0	0/0	0/0	0/0	0/0	1/1	0/0	0/0	0/0	0/0	0/0	0/0	0/0	0/0	1/1	0/0	0/0	0/0	0/0	0/0	0/0	0/0	1/1	1/1	0/0	1/1	6	0	22	0	1	2
1100	chr1	162295940	T	A	hom	Olr159:NM_001000170:exon1:c.T960A:p.S320R,	Olr159	nonsynonymous SNV	chr1	175783736	T	exonic	Olr159	-	tolerated	1/1	0/0	0/0	0/0	0/0	0/0	0/0	1/1	0/0	0/0	0/0	0/0	0/0	0/0	0/0	0/0	0/0	0/0	0/0	0/0	0/0	0/0	0/0	0/0	1/1	1/1	0/0	1/1	5	0	23	0	1	2
1100	chr1	162350259	C	A	hom	Olr163:NM_001000171:exon1:c.C948A:p.F316L,	Olr163	nonsynonymous SNV	chr1	175835422	C	exonic	Olr163	-	tolerated	1/1	0/0	0/0	0/0	0/0	0/0	0/0	1/1	0/0	0/0	0/0	0/0	0/0	0/0	0/0	0/0	0/0	0/0	0/0	0/0	0/0	0/0	0/0	0/0	1/1	1/1	0/0	1/1	5	0	23	0	1	2
1100	chr1	162681568	G	A	hom	Olr178:NM_001000179:exon1:c.G371A:p.R124H,	Olr178	nonsynonymous SNV	chr9	100918663	G	exonic	Olr178	-	deleterious	1/1	0/0	0/0	0/0	0/0	0/0	0/0	0/0	0/0	0/0	0/0	0/0	0/0	0/0	0/0	0/0	1/1	0/0	0/0	0/0	0/0	0/0	0/0	0/0	1/1	1/1	0/0	1/1	5	0	23	0	1	2
1100	chr1	162882095	G	A	hom	Olr192:NM_001000549:exon1:c.C662T:p.S221F,	Olr192	nonsynonymous SNV	chr1	177005580	G	exonic	Olr192	-	tolerated	0/0	0/0	0/0	0/0	0/0	0/0	0/0	0/0	0/0	0/0	0/0	0/0	0/0	0/0	0/0	0/0	0/0	0/0	0/0	0/0	0/0	0/0	0/0	0/0	1/1	0/0	0/0	0/0	1	0	27	0	1	0
1100	chr1	163213220	G	A	hom	Prkcdbp:NM_134449:exon2:c.C710T:p.P237L,	Prkcdbp	nonsynonymous SNV	chr1	177323765	G	exonic	Prkcdbp	-	tolerated	1/1	0/0	0/0	0/0	0/0	0/0	0/0	0/0	0/0	0/0	0/0	0/0	0/0	0/0	0/0	0/0	1/1	0/0	0/0	0/0	0/0	0/0	0/0	0/0	1/1	1/1	0/0	1/1	5	0	23	0	1	2
1100	chr1	163508668	C	A	hom	Dchs1:NM_001107544:exon5:c.G2938T:p.V980L,	Dchs1	nonsynonymous SNV	chr1	177612162	C	exonic	Dchs1	-	deleterious	1/1	0/0	0/0	0/0	0/0	0/0	0/0	0/0	0/0	0/0	0/0	0/0	0/0	0/0	0/0	0/0	0/0	0/0	0/0	0/0	0/0	0/0	0/0	0/0	1/1	1/1	0/0	1/1	4	0	24	0	1	2
1100	chr1	164076071	C	A	hom	Olr215:NM_001000198:exon1:c.C934A:p.Q312K,	Olr215	nonsynonymous SNV	chr1	177892365	C	exonic	Olr215	-	tolerated	1/1	0/0	0/0	0/0	0/0	0/0	0/0	0/0	0/0	0/0	0/0	0/0	0/0	0/0	0/0	0/0	0/0	0/0	0/0	0/0	0/0	0/0	0/0	0/0	1/1	1/1	0/0	1/1	4	0	24	0	1	2
1100	chr1	164242260	A	T	hom	Olr224:NM_001000553:exon1:c.T634A:p.F212I,	Olr224	nonsynonymous SNV	chr1	178049384	A	exonic	Olr224	-	tolerated	1/1	0/0	0/0	0/0	0/0	0/0	0/0	0/0	0/0	0/0	0/0	0/0	0/0	0/0	0/0	0/0	0/0	0/0	0/0	0/0	0/0	0/0	0/0	0/0	1/1	1/1	0/0	1/1	4	0	24	0	1	2
1100	chr1	165102822	T	C	hom	Ppfibp2:NM_001100582:exon11:c.T964C:p.S322P,	Ppfibp2	nonsynonymous SNV	chr1	178942486	T	exonic	Ppfibp2	-	tolerated	1/1	0/0	0/0	0/0	0/0	0/0	0/0	1/1	0/0	0/0	0/0	0/0	0/0	0/0	0/0	0/0	0/0	0/0	0/0	0/0	0/0	0/0	0/0	0/0	1/1	1/1	0/0	1/1	5	0	23	0	1	2
1100	chr1	165105613	G	T	hom	Ppfibp2:NM_001100582:exon13:c.G1183T:p.G395W,	Ppfibp2	nonsynonymous SNV	chr1	178945277	G	exonic	Ppfibp2	-	deleterious	1/1	0/0	0/0	0/0	0/0	0/0	0/0	0/0	0/0	0/0	0/0	0/0	0/0	0/0	0/0	0/0	0/0	0/0	0/0	0/0	0/0	0/0	0/0	0/0	1/1	1/1	0/0	1/1	4	0	24	0	1	2
1100	chr1	165435454	T	G	hom	Olr245:NM_001000215:exon1:c.T51G:p.S17R,	Olr245	nonsynonymous SNV	chr1	179238444	T	exonic	Olr245	-	tolerated	1/1	0/0	0/0	0/0	0/0	0/0	0/0	0/0	0/0	0/0	0/0	0/0	0/0	0/0	0/0	0/0	0/0	0/0	0/0	0/0	0/0	0/0	0/0	0/0	1/1	1/1	0/0	1/1	4	0	24	0	1	2
1100	chr1	165959806	G	A	hom	Olr268:NM_001000733:exon1:c.G260A:p.S87N,	Olr268	nonsynonymous SNV	chr1	179751624	G	exonic	Olr268	-	-	1/1	0/0	0/0	0/0	1/1	0/0	0/0	0/0	1/1	1/1	0/0	0/0	0/0	0/0	1/1	1/1	1/1	0/0	0/0	0/0	0/0	0/0	0/0	0/0	1/1	1/1	0/0	1/1	10	0	18	0	1	2
1100	chr1	165960162	A	G	hom	Olr268:NM_001000733:exon1:c.A616G:p.S206G,	Olr268	nonsynonymous SNV	chr1	179751980	A	exonic	Olr268	-	-	1/1	0/0	0/0	0/0	1/1	0/0	0/0	0/0	1/1	1/1	0/0	0/0	0/0	0/0	1/1	1/1	1/1	0/0	0/0	0/0	0/0	0/0	0/0	0/0	1/1	1/1	0/0	1/1	10	0	18	0	1	2
1100	chr1	165960324	C	T	hom	Olr268:NM_001000733:exon1:c.C778T:p.L260F,	Olr268	nonsynonymous SNV	chr1	179752142	C	exonic	Olr268	-	-	1/1	0/0	0/0	0/0	1/1	0/0	0/0	0/0	1/1	1/1	0/0	0/0	0/0	0/0	1/1	1/1	1/1	0/0	0/0	0/0	0/0	0/0	0/0	0/0	1/1	1/1	0/0	1/1	10	0	18	0	1	2
1100	chr1	167053129	A	T	hom	Trim66:NM_001191839:exon15:c.T3145A:p.S1049T,	Trim66	nonsynonymous SNV	chr1	181059386	A	exonic	Trim66	-	tolerated	0/0	0/0	0/0	0/0	0/0	0/0	0/0	0/0	0/0	0/0	0/0	0/0	0/0	0/0	0/0	0/0	0/0	0/0	0/0	0/0	0/0	0/0	0/0	0/0	1/1	1/1	0/0	1/1	3	0	25	0	1	2
1100	chr1	167078325	C	T	hom	Trim66:NM_001191839:exon4:c.G481A:p.G161S,	Trim66	nonsynonymous SNV	chr1	181084405	C	exonic	Trim66	-	tolerated	0/0	0/0	0/0	0/0	1/1	0/0	0/0	0/0	1/1	1/1	0/0	0/0	0/0	0/0	1/1	1/1	1/1	0/0	0/0	0/0	0/0	0/0	0/0	0/0	1/1	1/1	0/0	1/1	9	0	19	0	1	2
1100	chr1	168809300	G	A	hom	Ctr9:NM_001100661:exon21:c.G2689A:p.A897T,	Ctr9	nonsynonymous SNV	chr1	182848298	G	exonic	Ctr9	-	tolerated	0/0	0/0	0/0	0/0	1/1	0/0	0/0	1/1	1/1	1/1	0/0	0/0	0/0	1/1	0/0	1/1	1/1	0/0	0/0	0/0	0/0	0/0	0/0	0/0	1/1	1/1	0/0	1/1	10	0	18	0	1	2
1100	chr1	174436078	T	C	hom	Pik3c2a:NM_001108500:exon32:c.A4648G:p.T1550A,	Pik3c2a	nonsynonymous SNV	chr1	192291785	G	exonic;splicing	Pik3c2a;Pik3c2a	-	tolerated	0/0	0/0	0/0	0/0	0/0	0/0	0/0	0/0	0/0	0/0	0/0	0/0	0/0	0/0	0/0	0/0	0/0	0/0	0/0	0/0	0/0	0/0	0/0	0/0	1/1	0/0	0/0	0/0	1	0	27	0	1	0
1100	chr1	174467615	C	T	hom	Pik3c2a:NM_001108500:exon10:c.G1792A:p.V598I,	Pik3c2a	nonsynonymous SNV	chr1	192260248	C	exonic	Pik3c2a	-	deleterious	0/0	0/0	0/0	0/0	0/0	0/0	0/0	0/0	0/0	0/0	0/0	0/0	0/0	0/0	0/0	0/0	0/0	0/0	0/0	0/0	0/0	0/0	0/0	0/0	1/1	0/0	0/0	0/0	1	0	27	0	1	0
1100	chr1	179000845	A	G	hom	Abca15:NM_001106293:exon10:c.A1292G:p.N431S,	Abca15	nonsynonymous SNV	chr1	197028061	A	exonic	Abca15	rs106942396	tolerated	0/0	1/1	0/0	0/0	1/1	1/1	1/1	1/1	1/1	1/1	1/1	1/1	1/1	1/1	1/1	1/1	1/1	1/1	1/1	1/1	1/1	1/1	1/1	1/1	1/1	1/1	1/1	1/1	25	0	3	0	1	3
1100	chr1	179048537	C	A	hom	Abca15:NM_001106293:exon20:c.C3142A:p.H1048N,	Abca15	nonsynonymous SNV	chr1	197074020	C	exonic	Abca15	-	tolerated	0/0	1/1	0/0	0/0	1/1	1/1	1/1	1/1	1/1	1/1	0/0	0/0	0/0	1/1	0/0	0/0	0/0	0/0	0/0	0/0	0/0	0/0	0/0	0/0	1/1	1/1	0/0	1/1	11	0	17	0	1	2
1100	chr1	179055519	C	G	hom	Abca15:NM_001106293:exon23:c.C3704G:p.T1235S,	Abca15	nonsynonymous SNV	chr1	197081002	C	exonic	Abca15	rs105187767	tolerated	0/0	0/0	0/0	0/0	1/1	0/0	0/0	0/0	0/0	0/0	1/1	1/1	1/1	0/0	1/1	1/1	1/1	1/1	1/1	1/1	1/1	1/1	1/1	1/1	1/1	0/0	1/1	0/0	16	0	12	0	1	1
1100	chr1	179746185	A	G	hom	Eef2k:NM_012947:exon14:c.A1640G:p.Q547R,	Eef2k	nonsynonymous SNV	chr1	197757665	A	exonic	Eef2k	-	tolerated	1/1	0/0	0/0	0/0	1/1	0/0	0/0	0/0	0/0	0/0	0/0	0/0	0/0	0/0	0/0	0/0	0/0	0/0	0/0	0/0	0/0	0/0	0/0	0/0	1/1	0/0	0/0	0/0	3	0	25	0	1	0
1100	chr1	181012892	C	T	hom	Ern2:NM_001108919:exon22:c.G2756A:p.R919K,	Ern2	nonsynonymous SNV	chr1	199188389	C	exonic	Ern2	-	deleterious	0/0	0/0	0/0	0/0	1/1	0/0	0/0	0/0	0/0	0/0	0/0	0/0	0/0	0/0	0/0	0/0	0/0	0/0	0/0	0/0	0/0	0/0	0/0	0/0	1/1	0/0	0/0	0/0	2	0	26	0	1	0
1100	chr1	181012904	G	A	hom	Ern2:NM_001108919:exon22:c.C2744T:p.A915V,	Ern2	nonsynonymous SNV	chr1	199188401	G	exonic	Ern2	-	deleterious	0/0	0/0	0/0	0/0	1/1	0/0	0/0	0/0	0/0	0/0	0/0	0/0	0/0	0/0	0/0	0/0	0/0	0/0	0/0	0/0	0/0	0/0	0/0	0/0	1/1	0/0	0/0	0/0	2	0	26	0	1	0
1100	chr1	182021119	G	A	hom	Tnrc6a:NM_001107549:exon4:c.G106A:p.V36I,	Tnrc6a	nonsynonymous SNV	chr1	200173728	G	exonic	Tnrc6a	rs107108269	tolerated	1/1	1/1	1/1	0/0	0/0	1/1	1/1	1/1	1/1	1/1	1/1	1/1	1/1	1/1	0/0	0/0	0/0	0/0	0/0	0/0	1/1	1/1	1/1	1/1	1/1	0/0	0/0	0/0	17	0	11	0	1	0
1100	chr1	185692556	C	T	hom	Eif3c:NM_001100662:exon17:c.G2255A:p.S752N,	Eif3c	nonsynonymous SNV	chr1	204944252	C	exonic	Eif3c	-	tolerated	0/0	0/0	0/0	0/0	0/0	0/0	0/0	0/0	0/0	0/0	0/0	0/0	0/0	0/0	0/0	0/0	0/0	0/0	0/0	0/0	0/0	0/0	0/0	0/0	1/1	0/0	0/0	0/0	1	0	27	0	1	0
1100	chr1	185726780	G	A	hom	Apobr:NM_001109154:exon2:c.G407A:p.R136H,	Apobr	nonsynonymous SNV	chr1	204978829	G	exonic	Apobr	-	deleterious	0/0	0/0	0/0	0/0	0/0	0/0	0/0	0/0	0/0	0/0	0/0	0/0	0/0	0/0	0/0	0/0	0/0	0/0	0/0	0/0	0/0	0/0	0/0	0/0	1/1	0/0	0/0	0/0	1	0	27	0	1	0
1100	chr1	185727022	C	T	hom	Apobr:NM_001109154:exon2:c.C649T:p.R217C,	Apobr	nonsynonymous SNV	chr1	204979071	C	exonic	Apobr	-	tolerated	0/0	0/0	0/0	0/0	0/0	0/0	0/0	0/0	0/0	0/0	0/0	0/0	0/0	0/0	0/0	0/0	0/0	0/0	0/0	0/0	0/0	0/0	0/0	0/0	1/1	0/0	0/0	0/0	1	0	27	0	1	0
1100	chr1	185728552	C	G	hom	Apobr:NM_001109154:exon3:c.C1633G:p.Q545E,	Apobr	nonsynonymous SNV	chr1	204980601	C	exonic	Apobr	rs197259606	tolerated	1/1	0/0	0/0	0/0	1/1	1/1	1/1	1/1	1/1	1/1	1/1	0/0	1/1	1/1	0/0	1/1	1/1	1/1	1/1	0/0	0/0	0/0	0/0	1/1	1/1	1/1	1/1	1/1	19	0	9	0	1	3
1100	chr1	186344173	G	A	hom	LOC308990:NM_001025001:exon2:c.G461A:p.R154K,	LOC308990	nonsynonymous SNV	chr1	205520367	G	exonic	LOC308990	-	tolerated	0/0	0/0	0/0	0/0	0/0	0/0	0/0	0/0	0/0	0/0	0/0	0/0	0/0	0/0	0/0	0/0	0/0	0/0	0/0	0/0	0/0	0/0	0/0	0/0	1/1	0/0	0/0	0/0	1	0	27	0	1	0
1100	chr1	186477841	G	T	hom	Sept1:NM_001012460:exon4:c.C182A:p.A61D,	Sept1	nonsynonymous SNV	chr1	205655602	G	exonic;splicing	Sept1;Sept1	-	tolerated	0/0	0/0	0/0	0/0	0/0	0/0	0/0	0/0	0/0	0/0	0/0	0/0	0/0	0/0	0/0	0/0	0/0	0/0	0/0	0/0	0/0	0/0	0/0	0/0	1/1	0/0	0/0	0/0	1	0	27	0	1	0
1100	chr1	186570993	G	A	hom	Itgal:NM_001033998:exon9:c.G913A:p.E305K,	Itgal	nonsynonymous SNV	chr1	205751567	G	exonic	Itgal	rs197792948	tolerated	0/0	0/0	0/0	0/0	0/0	0/0	0/0	0/0	0/0	0/0	0/0	0/0	0/0	0/0	0/0	0/0	0/0	1/1	1/1	0/0	0/0	0/0	0/0	0/0	1/1	1/1	1/1	1/1	6	0	22	0	1	3
1100	chr1	186581551	C	T	hom	Itgal:NM_001033998:exon17:c.C2090T:p.S697F,	Itgal	nonsynonymous SNV	chr1	205762925	C	exonic	Itgal	rs198906004	deleterious	1/1	0/0	0/0	0/0	1/1	0/0	0/0	0/0	0/0	0/0	0/0	0/0	0/0	0/0	0/0	1/1	1/1	1/1	1/1	0/0	0/0	0/0	0/0	0/0	1/1	1/1	1/1	1/1	10	0	18	0	1	3
1100	chr1	186581566	A	G	hom	Itgal:NM_001033998:exon17:c.A2105G:p.K702R,	Itgal	nonsynonymous SNV	chr1	205762940	A	exonic	Itgal	rs198614791	tolerated	1/1	0/0	0/0	0/0	1/1	0/0	0/0	0/0	0/0	0/0	0/0	0/0	0/0	0/0	0/0	1/1	1/1	1/1	1/1	0/0	0/0	0/0	0/0	0/0	1/1	1/1	1/1	1/1	10	0	18	0	1	3
1100	chr1	187211666	G	A	hom	Prss8:NM_138836:exon6:c.C875T:p.A292V,	Prss8	nonsynonymous SNV	chr1	206396409	G	exonic	Prss8	rs198879526	tolerated	0/0	0/0	0/0	0/0	0/0	0/0	0/0	0/0	0/0	0/0	0/0	0/0	0/0	0/0	0/0	0/0	0/0	1/1	1/1	0/0	0/0	0/0	0/0	0/0	1/1	1/1	1/1	1/1	6	0	22	0	1	3
1100	chr1	187448525	T	A	hom	Itgad:NM_031691:exon10:c.T1087A:p.S363T,	Itgad	nonsynonymous SNV	chr1	206653930	T	exonic	Itgad	-	tolerated	0/0	0/0	0/0	0/0	0/0	0/0	0/0	0/0	0/0	0/0	0/0	0/0	0/0	0/0	0/0	0/0	0/0	0/0	0/0	0/0	0/0	0/0	0/0	0/0	1/1	0/0	0/0	0/0	1	0	27	0	1	0
1100	chr1	187449728	A	G	hom	Itgad:NM_031691:exon11:c.A1148G:p.Y383C,	Itgad	nonsynonymous SNV	chr1	206655133	A	exonic	Itgad	-	deleterious	0/0	0/0	0/0	0/0	0/0	0/0	0/0	0/0	0/0	0/0	0/0	0/0	0/0	0/0	0/0	0/0	0/0	0/0	0/0	0/0	0/0	0/0	0/0	0/0	1/1	0/0	0/0	0/0	1	0	27	0	1	0
1100	chr1	193205915	G	A	hom	Bccip:NM_001108505:exon1:c.G115A:p.D39N,	Bccip	nonsynonymous SNV	chr1	212726675	G	exonic	Bccip	-	deleterious	0/0	0/0	0/0	0/0	0/0	0/0	0/0	0/0	0/0	0/0	0/0	0/0	0/0	0/0	0/0	0/0	0/0	0/0	0/0	0/0	0/0	0/0	0/0	0/0	1/1	0/0	0/0	0/0	1	0	27	0	1	0
1100	chr1	199798187	T	C	hom	Tubgcp2:NM_001107560:exon15:c.A2410G:p.T804A,	Tubgcp2	nonsynonymous SNV	chr1	219253864	T	exonic	Tubgcp2	rs197692748	tolerated	0/0	0/0	0/0	0/0	0/0	0/0	0/0	0/0	0/0	0/0	0/0	0/0	0/0	0/0	0/0	0/0	0/0	1/1	1/1	1/1	0/0	0/0	0/0	0/0	1/1	1/1	1/1	1/1	7	0	21	0	1	3
1100	chr1	200029899	T	C	hom	Olr288:NM_001000231:exon1:c.A25G:p.N9D,	Olr288	nonsynonymous SNV	chr1	219593710	T	exonic	Olr288	rs197920270	tolerated	0/0	1/1	0/0	0/0	0/0	0/0	0/0	0/0	0/0	0/0	0/0	0/0	0/0	0/0	0/0	0/0	0/0	1/1	1/1	1/1	0/0	0/0	0/0	0/0	1/1	1/1	1/1	1/1	8	0	20	0	1	3
1100	chr1	200269834	C	T	hom	Olr292:NM_001000232:exon1:c.C287T:p.A96V,	Olr292	nonsynonymous SNV	chr1	219814324	C	intergenic	Olr289(dist=64788),Olr295(dist=26094)	rs197150662	-	0/0	0/0	0/0	0/0	0/0	0/0	0/0	0/0	0/0	0/0	0/0	0/0	0/0	0/0	0/0	0/0	0/0	1/1	1/1	1/1	0/0	0/0	0/0	0/0	1/1	1/1	1/1	1/1	7	0	21	0	1	3
1100	chr1	201458315	A	G	hom	Irf7:NM_001033691:exon5:c.T463C:p.F155L,	Irf7	nonsynonymous SNV	chr1	221168552	A	exonic	Irf7	rs197288700	tolerated	0/0	0/0	0/0	0/0	0/0	0/0	0/0	0/0	0/0	0/0	0/0	0/0	0/0	0/0	0/0	0/0	0/0	1/1	1/1	1/1	0/0	0/0	0/0	0/0	1/1	1/1	1/1	1/1	7	0	21	0	1	3
1100	chr1	201525036	G	A	hom	Tmem80	Tmem80	ncRNA_exonic	chr1	221234848	G	ncRNA_exonic	Tmem80	rs197033484	-	0/0	0/0	0/0	0/0	0/0	0/0	0/0	0/0	0/0	0/0	0/0	0/0	0/0	0/0	0/0	0/0	0/0	1/1	./.	1/1	0/0	0/0	0/0	0/0	1/1	1/1	1/1	./.	5	0	21	2	1	2
1100	chr1	201627085	C	T	hom	Pidd:NM_001106318:exon14:c.G2437A:p.V813M,	Pidd	nonsynonymous SNV	chr1	221336896	C	exonic	Pidd	-	deleterious	0/0	0/0	0/0	0/0	0/0	0/0	0/0	0/0	0/0	0/0	0/0	0/0	0/0	0/0	0/0	0/0	0/0	1/1	1/1	1/1	0/0	0/0	0/0	0/0	1/1	1/1	1/1	1/1	7	0	21	0	1	3
1100	chr1	202823005	C	T	hom	H19	H19	ncRNA_exonic	chr1	222639303	C	ncRNA_exonic	H19	rs8148912	-	1/1	0/0	0/0	0/0	0/0	1/1	1/1	1/1	0/0	0/0	0/0	0/0	0/0	0/0	0/0	0/0	0/0	1/1	1/1	1/1	0/0	0/0	0/0	0/0	1/1	1/1	1/1	1/1	11	0	17	0	1	3
1100	chr1	202823942	C	T	hom	H19	H19	ncRNA_exonic	chr1	222640240	C	ncRNA_exonic	H19	rs197547802	-	0/0	0/0	0/0	0/0	0/0	1/1	1/1	1/1	0/0	0/0	0/0	0/0	0/0	0/0	0/0	0/0	0/0	1/1	1/1	1/1	0/0	0/0	0/0	0/0	1/1	0/1	1/1	1/1	9	1	18	0	1	2
1100	chr1	203873914	G	A	hom	Slc22a18(NM_001004260:exon9:c.930+1G>A)	Slc22a18	splicing	chr1	223558644	G	splicing	Slc22a18(NM_001004260:exon9:c.930+1G>-)	rs198205568	-	0/0	0/0	0/0	0/0	0/0	0/0	0/0	0/0	0/0	0/0	0/0	0/0	0/0	0/0	0/0	0/0	0/0	1/1	1/1	1/1	0/0	0/0	0/0	0/0	1/1	1/1	1/1	1/1	7	0	21	0	1	3
1100	chr1	204071175	C	T	hom	Osbpl5:NM_001015024:exon18:c.G2186A:p.R729H,	Osbpl5	nonsynonymous SNV	chr1	223730449	C	exonic	Osbpl5	rs199135252	tolerated	0/0	0/0	0/0	0/0	0/0	1/1	1/1	1/1	0/0	0/0	0/0	0/0	0/0	0/0	0/0	0/0	0/0	1/1	1/1	1/1	0/0	0/0	0/0	0/0	1/1	1/1	1/1	1/1	10	0	18	0	1	3
1100	chr1	204841314	G	A	hom	Shank2:NM_133440:exon10:c.G1628A:p.G543D,Shank2:NM_001004133:exon9:c.G1607A:p.G536D,Shank2:NM_133441:exon15:c.G2261A:p.G754D,	Shank2	nonsynonymous SNV	chr1	224435030	G	exonic	Shank2	-	tolerated	0/0	1/1	0/0	0/0	1/1	0/0	0/0	0/0	0/0	0/0	0/0	0/0	0/0	0/0	0/0	0/0	0/0	1/1	1/1	1/1	0/0	0/0	0/0	0/0	1/1	1/1	1/1	1/1	9	0	19	0	1	3
1100	chr1	204972934	A	G	hom	LOC100364769:NM_001177828:exon4:c.A239G:p.Y80C,	LOC100364769	nonsynonymous SNV	chr1	224565749	A	exonic	LOC100364769	rs197455293	-	1/1	1/1	0/0	0/0	1/1	1/1	1/1	0/0	0/0	0/0	0/0	0/0	1/1	0/0	0/0	1/1	1/1	1/1	1/1	1/1	0/0	0/0	0/0	1/1	1/1	1/1	1/1	1/1	16	0	12	0	1	3
1100	chr1	205704568	T	G	hom	Tpcn2(NM_001107566:exon25:c.1963-2A>C)	Tpcn2	splicing	chr1	225288079	T	splicing	Tpcn2(NM_001107566:exon24:c.1963-2A>-)	-	-	0/0	0/0	0/0	0/0	1/1	0/0	0/0	0/0	0/0	0/0	0/0	0/0	0/0	0/0	0/0	0/0	0/0	0/0	0/0	0/0	0/0	0/0	0/0	0/0	1/1	0/0	0/0	0/0	2	0	26	0	1	0
1100	chr1	205715459	G	A	hom	Tpcn2:NM_001107566:exon13:c.C1049T:p.P350L,	Tpcn2	nonsynonymous SNV	chr1	225299382	G	exonic	Tpcn2	-	tolerated	0/0	0/0	0/0	0/0	1/1	0/0	0/0	0/0	0/0	0/0	0/0	0/0	0/0	0/0	0/0	0/0	0/0	0/0	0/0	0/0	0/0	0/0	0/0	0/0	1/1	0/0	0/0	0/0	2	0	26	0	1	0
1100	chr1	205722306	A	T	hom	Tpcn2:NM_001107566:exon6:c.T568A:p.C190S,	Tpcn2	nonsynonymous SNV	chr1	225306482	A	exonic	Tpcn2	-	tolerated	0/0	1/1	0/0	0/0	1/1	1/1	1/1	0/0	0/0	0/0	0/0	0/0	1/1	0/0	1/1	1/1	1/1	0/0	0/0	0/0	1/1	0/0	0/0	0/0	1/1	0/0	0/0	0/0	10	0	18	0	1	0
1100	chr1	205771776	G	T	hom	Mrgprd:NM_001001506:exon1:c.G165T:p.R55S,	Mrgprd	nonsynonymous SNV	chr1	225355787	G	exonic	Mrgprd	-	tolerated	1/1	0/0	0/0	0/0	1/1	1/1	1/1	0/0	0/0	0/0	0/0	0/0	0/0	0/0	0/0	0/0	0/0	0/0	0/0	0/0	0/0	0/0	0/0	0/0	1/1	0/0	0/0	0/0	5	0	23	0	1	0
1100	chr1	205796323	A	T	hom	Ighmbp2:NM_031586:exon13:c.T2527A:p.S843T,	Ighmbp2	nonsynonymous SNV	chr1	225380505	A	exonic	Ighmbp2	rs8168437	tolerated	1/1	1/1	0/0	0/0	1/1	1/1	1/1	0/0	0/0	0/0	0/0	0/0	1/1	0/0	1/1	1/1	1/1	0/0	0/0	0/0	1/1	0/0	0/0	0/0	1/1	0/0	0/0	0/0	11	0	17	0	1	0
1100	chr1	205799843	G	A	hom	Ighmbp2:NM_031586:exon9:c.C1313T:p.A438V,	Ighmbp2	nonsynonymous SNV	chr1	225384025	G	exonic	Ighmbp2	-	deleterious	1/1	1/1	0/0	0/0	1/1	1/1	1/1	0/0	0/0	0/0	0/0	0/0	1/1	0/0	1/1	1/1	1/1	0/0	0/0	0/0	1/1	0/0	0/0	0/0	1/1	0/0	0/0	0/0	11	0	17	0	1	0
1100	chr1	205820780	A	G	hom	Mrpl21:NM_001107567:exon5:c.A424G:p.T142A,	Mrpl21	nonsynonymous SNV	chr1	225405289	A	exonic	Mrpl21	-	tolerated	1/1	1/1	0/0	0/0	1/1	1/1	1/1	0/0	0/0	0/0	0/0	0/0	1/1	0/0	1/1	1/1	1/1	0/0	0/0	0/0	1/1	0/0	0/0	0/0	1/1	0/0	0/0	0/0	11	0	17	0	1	0
1100	chr1	206166712	T	G	hom	Lrp5:NM_001106321:exon4:c.A881C:p.H294P,	Lrp5	nonsynonymous SNV	chr1	225753141	T	exonic	Lrp5	-	tolerated	1/1	1/1	0/0	0/0	1/1	1/1	1/1	0/0	0/0	0/0	0/0	0/0	1/1	0/0	1/1	1/1	1/1	0/0	0/0	0/0	1/1	0/0	0/0	0/0	1/1	0/0	0/0	0/0	11	0	17	0	1	0
1100	chr1	206242775	A	G	hom	RGD1311946:NM_001025683:exon4:c.A1249G:p.T417A,	RGD1311946	nonsynonymous SNV	chr1	225827567	A	exonic	RGD1311946	-	tolerated	1/1	0/0	0/0	0/0	0/0	1/1	1/1	0/0	0/0	0/0	0/0	0/0	0/0	0/0	1/1	0/0	0/0	0/0	0/0	0/0	0/0	0/0	0/0	0/0	1/1	0/0	0/0	0/0	5	0	23	0	1	0
1100	chr1	206647107	T	C	hom	RGD1307603:NM_001134508:exon3:c.A41G:p.H14R,	RGD1307603	nonsynonymous SNV	chr1	226182152	T	exonic	RGD1307603	-	tolerated	1/1	0/0	0/0	0/0	1/1	1/1	1/1	0/0	0/0	0/0	0/0	0/0	0/0	0/0	1/1	0/0	0/0	0/0	0/0	0/0	0/0	0/0	0/0	0/0	1/1	0/0	0/0	0/0	6	0	22	0	1	0
1100	chr1	207215308	G	A	hom	Rce1:NM_001100585:exon5:c.C472T:p.R158C,	Rce1	nonsynonymous SNV	chr1	226728900	G	exonic	Rce1	-	tolerated	1/1	1/1	0/0	0/0	1/1	1/1	1/1	0/0	0/0	0/0	0/0	0/0	1/1	0/0	1/1	1/1	1/1	0/0	0/0	0/0	1/1	0/0	0/0	0/0	1/1	0/0	0/0	0/0	11	0	17	0	1	0
1100	chr1	207215931	C	G	hom	Rce1:NM_001100585:exon4:c.G404C:p.C135S,	Rce1	nonsynonymous SNV	chr1	226729523	C	exonic	Rce1	-	tolerated	1/1	1/1	0/0	0/0	1/1	1/1	1/1	0/0	0/0	0/0	0/0	0/0	1/1	0/0	1/1	1/1	1/1	0/0	0/0	0/0	1/1	0/0	0/0	0/0	1/1	0/0	0/0	0/0	11	0	17	0	1	0
1100	chr1	207443237	T	C	hom	Ccs:NM_053425:exon4:c.A295G:p.I99V,	Ccs	nonsynonymous SNV	chr1	227019557	T	exonic	Ccs	rs8155221	tolerated	1/1	0/0	0/0	0/0	0/0	0/0	0/0	0/0	0/0	0/0	0/0	0/0	0/0	0/0	1/1	0/0	1/1	0/0	0/0	0/0	0/0	0/0	0/0	0/0	1/1	0/0	0/0	0/0	4	0	24	0	1	0
1100	chr1	207453693	G	A	hom	Ccdc87:NM_001109527:exon1:c.G2495A:p.R832H,	Ccdc87	nonsynonymous SNV	chr1	227030013	G	exonic	Ccdc87	-	tolerated	1/1	0/0	0/0	0/0	0/0	0/0	0/0	0/0	0/0	0/0	0/0	0/0	0/0	0/0	1/1	0/0	0/0	0/0	0/0	0/0	0/0	0/0	0/0	0/0	1/1	0/0	0/0	0/0	3	0	25	0	1	0
1100	chr1	207671776	T	C	hom	Rin1:NM_139038:exon1:c.T139C:p.Y47H,	Rin1	nonsynonymous SNV	chr1	227359778	T	exonic	Rin1	-	tolerated	0/0	0/0	0/0	0/0	0/0	0/0	0/0	0/0	0/0	0/0	0/0	0/0	0/0	0/0	0/0	0/0	0/0	0/0	0/0	0/0	0/0	0/0	0/0	0/0	1/1	0/0	0/0	0/0	1	0	27	0	1	0
1100	chr1	208345103	G	A	hom	Ehbp1l1:NM_001129997:exon9:c.C3050T:p.A1017V,	Ehbp1l1	nonsynonymous SNV	chr1	228008743	G	exonic	Ehbp1l1	-	tolerated	1/1	0/0	0/0	0/0	1/1	0/0	0/0	0/0	0/0	0/0	0/0	0/0	0/0	0/0	0/1	0/0	0/0	0/0	0/0	0/0	0/0	0/0	0/0	0/0	1/1	0/0	0/0	0/0	3	1	24	0	1	0
1100	chr1	208345269	C	T	hom	Ehbp1l1:NM_001129997:exon9:c.G2884A:p.A962T,	Ehbp1l1	nonsynonymous SNV	chr1	228008909	C	exonic	Ehbp1l1	-	tolerated	1/1	1/1	0/0	0/0	1/1	1/1	1/1	0/0	0/0	0/0	0/0	0/0	1/1	0/0	1/1	1/1	1/1	0/0	0/0	0/0	1/1	0/0	0/0	0/0	1/1	0/0	0/0	0/0	11	0	17	0	1	0
1100	chr1	208346106	A	G	hom	Ehbp1l1:NM_001129997:exon9:c.T2047C:p.C683R,	Ehbp1l1	nonsynonymous SNV	chr1	228009746	A	exonic	Ehbp1l1	-	tolerated	1/1	1/1	0/0	0/0	1/1	1/1	1/1	0/0	0/0	0/0	0/0	0/0	1/1	0/0	1/1	1/1	1/1	0/0	0/0	0/0	1/1	0/0	0/0	0/0	1/1	0/0	0/0	0/0	11	0	17	0	1	0
1100	chr1	208703710	C	T	hom	Tm7sf2:NM_001013071:exon5:c.G550A:p.G184S,	Tm7sf2	nonsynonymous SNV	chr1	228364393	C	exonic	Tm7sf2	-	deleterious	0/0	0/0	0/0	0/0	0/0	0/0	0/0	0/0	0/0	0/0	0/0	0/0	0/0	0/0	0/0	0/0	0/0	0/0	0/0	0/0	0/0	0/0	0/0	0/0	1/1	0/0	0/0	0/0	1	0	27	0	1	0
1100	chr1	209092236	T	C	hom	Cdc42bpg:NM_001130013:exon15:c.T1861C:p.C621R,	Cdc42bpg	nonsynonymous SNV	chr1	228669631	T	exonic	Cdc42bpg	-	tolerated	1/1	1/1	0/0	0/0	1/1	1/1	1/1	0/0	0/0	0/0	0/0	0/0	1/1	0/0	1/1	1/1	1/1	0/0	0/0	0/0	1/1	0/0	0/0	0/0	1/1	0/0	0/0	0/0	11	0	17	0	1	0
1100	chr1	209093510	G	A	hom	Cdc42bpg:NM_001130013:exon20:c.G2384A:p.R795Q,	Cdc42bpg	nonsynonymous SNV	chr1	228670905	G	exonic	Cdc42bpg	-	tolerated	0/0	0/0	0/0	0/0	0/0	0/0	0/0	0/0	0/0	0/0	0/0	0/0	0/0	0/0	0/0	0/0	0/0	0/0	0/0	0/0	0/0	0/0	0/0	0/0	1/1	0/0	0/0	0/0	1	0	27	0	1	0
1100	chr1	209608343	C	T	hom	Kcnk4:NM_053804:exon1:c.G179A:p.G60E,	Kcnk4	nonsynonymous SNV	chr1	229180280	C	exonic	Kcnk4	-	tolerated	1/1	1/1	0/0	0/0	0/0	1/1	1/1	0/0	0/0	0/0	0/0	0/0	0/0	0/0	1/1	1/1	1/1	0/0	0/0	0/0	0/0	0/0	0/0	0/0	1/1	0/0	0/0	0/0	8	0	20	0	1	0
1100	chr1	209618084	G	T	hom	Bad:NM_022698:exon2:c.G276T:p.Q92H,	Bad	nonsynonymous SNV	chr1	229190097	G	exonic	Bad	-	deleterious	0/0	0/0	0/0	0/0	0/0	1/1	1/1	0/0	0/0	0/0	0/0	0/0	0/0	0/0	1/1	0/0	1/1	0/0	0/0	0/0	0/0	0/0	0/0	0/0	1/1	0/0	0/0	0/0	5	0	23	0	1	0
1100	chr1	210141254	G	T	hom	Rtn3:NM_080909:exon2:c.C178A:p.P60T,	Rtn3	nonsynonymous SNV	chr1	229696409	G	exonic	Rtn3	-	tolerated	0/0	0/0	0/0	0/0	0/0	1/1	1/1	0/0	0/0	0/0	0/0	0/0	0/0	0/0	0/0	0/0	0/0	0/0	0/0	0/0	0/0	0/0	0/0	0/0	1/1	0/0	0/0	0/0	3	0	25	0	1	0
1100	chr1	210195911	A	G	hom	Atl3:NM_001044241:exon3:c.A254G:p.H85R,	Atl3	nonsynonymous SNV	chr1	229751362	A	exonic	Atl3	-	tolerated	0/0	0/0	0/0	0/0	0/0	1/1	1/1	0/0	0/0	0/0	0/0	0/0	0/0	0/0	0/0	0/0	0/0	0/0	0/0	0/0	0/0	0/0	0/0	0/0	1/1	0/0	0/0	0/0	3	0	25	0	1	0
1100	chr1	210619896	T	G	hom	UST4r:NM_134379:exon9:c.A1562C:p.N521T,	UST4r	nonsynonymous SNV	chr1	231396252	T	intronic	Ust5r	-	-	0/0	0/0	0/0	0/0	0/0	0/0	0/0	0/0	0/0	0/0	0/0	0/0	0/0	0/0	0/0	0/0	0/0	0/0	0/0	0/0	0/0	0/0	0/0	0/0	1/1	0/0	0/0	0/0	1	0	27	0	1	0
1100	chr1	211287105	A	C	hom	Slc22a8:NM_031332:exon11:c.A1543C:p.K515Q,	Slc22a8	nonsynonymous SNV	chr1	231754770	A	exonic	Slc22a8	-	deleterious	0/0	0/0	0/0	0/0	0/0	0/0	0/0	0/0	0/0	0/0	0/0	0/0	0/0	0/0	0/0	0/0	1/1	0/0	0/0	0/0	0/0	0/0	0/0	0/0	1/1	0/0	0/0	0/0	2	0	26	0	1	0
1100	chr1	211521881	C	G	hom	Lrrn4cl:NM_001109579:exon2:c.C115G:p.R39G,	Lrrn4cl	nonsynonymous SNV	chr1	231986675	C	exonic	Lrrn4cl	-	tolerated	1/1	1/1	0/0	0/0	0/0	1/1	1/1	0/0	0/0	0/0	0/0	0/0	0/0	0/0	1/1	1/1	1/1	0/0	0/0	0/0	0/0	0/0	0/0	0/0	1/1	0/0	0/0	0/0	8	0	20	0	1	0
1100	chr1	211683224	A	C	hom	Ahnak:NM_001191951:exon6:c.A8240C:p.Q2747P,	Ahnak	nonsynonymous SNV	chr1	232143213	A	exonic	Ahnak	-	tolerated	1/1	1/1	0/0	0/0	0/0	1/1	1/1	0/0	0/0	0/0	0/0	0/0	0/0	0/0	1/1	1/1	1/1	0/0	0/0	0/0	0/0	0/0	0/0	0/0	1/1	0/0	0/0	0/0	8	0	20	0	1	0
1100	chr1	211689733	A	G	hom	Ahnak:NM_001191951:exon7:c.A14533G:p.I4845V,	Ahnak	nonsynonymous SNV	chr1	232149461	A	exonic	Ahnak	-	tolerated	1/1	1/1	0/0	0/0	0/0	1/1	1/1	0/0	0/0	0/0	0/0	0/0	0/0	0/0	1/1	1/1	1/1	0/0	0/0	0/0	0/0	0/0	0/0	0/0	1/1	0/0	0/0	0/0	8	0	20	0	1	0
1100	chr1	213215518	C	T	hom	Cd5:NM_019295:exon10:c.G1333A:p.V445M,	Cd5	nonsynonymous SNV	chr1	233837777	C	exonic	Cd5	rs8154612	tolerated	0/0	0/0	0/0	0/0	0/0	0/0	0/0	0/0	0/0	0/0	0/0	0/0	0/0	0/0	0/0	0/0	0/0	0/0	0/0	0/0	0/0	0/0	0/0	0/0	1/1	0/0	0/0	0/0	1	0	27	0	1	0
1100	chr1	213440245	C	T	hom	Ccdc86:NM_001006974:exon4:c.G1012A:p.V338I,	Ccdc86	nonsynonymous SNV	chr1	234062137	C	exonic	Ccdc86	-	deleterious	0/0	0/0	0/0	0/0	0/0	0/0	0/0	0/0	0/0	0/0	0/0	0/0	0/0	0/0	0/0	0/0	0/0	0/0	0/0	0/0	0/0	0/0	0/0	0/0	1/1	0/0	0/0	0/0	1	0	27	0	1	0
1100	chr1	213809496	G	A	hom	Ms4a14:NM_181082:exon6:c.C3335T:p.P1112L,	Ms4a14	nonsynonymous SNV	chr1	234536654	G	exonic	Ms4a14	-	tolerated	0/0	0/0	0/0	0/0	0/0	1/1	1/1	1/1	0/0	0/0	0/0	0/0	0/0	0/0	0/0	0/0	0/0	0/0	0/0	0/0	0/0	0/0	0/0	0/0	1/1	0/0	0/0	0/0	4	0	24	0	1	0
1100	chr1	213811777	A	G	hom	Ms4a14:NM_181082:exon6:c.T1054C:p.F352L,	Ms4a14	nonsynonymous SNV	chr1	234538935	A	exonic	Ms4a14	rs199327747	tolerated	1/1	1/1	0/0	0/0	0/0	1/1	1/1	1/1	0/0	0/0	0/0	0/0	0/0	0/0	0/0	1/1	1/1	1/1	1/1	1/1	0/0	0/0	0/0	0/0	1/1	0/0	1/1	0/0	12	0	16	0	1	1
1100	chr1	213842207	A	C	hom	Ms4a7:NM_001106338:exon2:c.T125G:p.I42S,	Ms4a7	nonsynonymous SNV	chr1	234568709	A	exonic	Ms4a7	-	tolerated	1/1	1/1	0/0	0/0	0/0	1/1	1/1	1/1	0/0	0/0	0/0	0/0	0/0	0/0	0/0	1/1	1/1	1/1	1/1	1/1	0/0	0/0	0/0	0/0	1/1	0/0	1/1	0/0	12	0	16	0	1	1
1100	chr1	213842244	C	T	hom	Ms4a7:NM_001106338:exon2:c.G88A:p.V30I,	Ms4a7	nonsynonymous SNV	chr1	234568746	C	exonic;splicing	Ms4a7;Ms4a7	rs198247610	tolerated	1/1	1/1	0/0	0/0	0/0	1/1	1/1	1/1	0/0	0/0	0/0	0/0	0/0	0/0	0/0	1/1	1/1	1/1	1/1	1/1	0/0	0/0	0/0	0/0	1/1	0/0	1/1	0/0	12	0	16	0	1	1
1100	chr1	214017149	C	T	hom	Ms4a2:NM_012845:exon7:c.C638T:p.P213L,	Ms4a2	nonsynonymous SNV	chr1	235021632	C	exonic	Ms4a2	-	deleterious	0/0	1/1	0/0	0/0	0/0	0/0	0/0	0/0	0/0	0/0	0/0	0/0	0/0	0/0	0/0	0/0	0/0	0/0	0/0	0/0	0/0	0/0	0/0	0/0	1/1	0/0	0/0	0/0	2	0	26	0	1	0
1100	chr1	214319894	T	C	hom	Ms4a4c:NM_001106339:exon6:c.A594G:p.I198M,	Ms4a4c	nonsynonymous SNV	chr1	234725697	A	exonic	Ms4a4c	-	tolerated	1/1	1/1	0/0	0/0	0/0	1/1	1/1	1/1	0/0	0/0	0/0	0/0	0/0	0/0	0/0	1/1	1/1	1/1	1/1	1/1	0/0	0/0	0/0	0/0	1/1	0/0	1/1	0/0	12	0	16	0	1	1
1100	chr1	214325678	C	T	hom	Ms4a4c:NM_001106339:exon3:c.G290A:p.G97E,	Ms4a4c	nonsynonymous SNV	chr1	234719748	A	exonic	Ms4a4c	-	-	0/0	1/1	1/1	0/0	0/0	1/1	1/1	1/1	0/0	0/0	0/0	0/0	0/0	0/0	0/0	0/0	0/0	0/0	0/0	0/0	0/0	0/0	0/0	0/0	1/1	0/0	0/0	0/0	6	0	22	0	1	0
1100	chr1	214892622	T	C	hom	Olr321:NM_001000244:exon1:c.A916G:p.T306A,	Olr321	nonsynonymous SNV	chr1	235539062	T	exonic	Olr321	rs197839617	tolerated	0/0	0/0	0/0	0/0	0/0	0/0	0/0	0/0	0/0	0/0	0/0	0/0	0/0	0/0	0/0	0/0	0/0	1/1	1/1	1/1	0/0	0/0	0/0	0/0	1/1	0/0	1/1	0/0	5	0	23	0	1	1
1100	chr1	214955472	T	C	hom	Olr324:NM_001000246:exon1:c.A460G:p.I154V,	Olr324	nonsynonymous SNV	chr1	235600881	T	exonic	Olr324	rs197771043	tolerated	0/0	1/1	0/0	0/0	0/0	1/1	1/1	0/0	0/0	0/0	0/0	0/0	0/0	0/0	0/0	0/0	0/0	1/1	1/1	1/1	0/0	0/0	0/0	0/0	1/1	0/0	1/1	0/0	8	0	20	0	1	1
1100	chr1	214975519	C	T	hom	Olr326:NM_001000248:exon1:c.G932A:p.R311K,	Olr326	nonsynonymous SNV	chr1	235620928	C	exonic	Olr326	rs199311748	tolerated	0/0	1/1	0/0	0/0	0/0	1/1	1/1	0/0	0/0	0/0	0/0	0/0	0/0	0/0	0/0	0/0	0/0	1/1	1/1	1/1	0/0	0/0	0/0	0/0	1/1	0/0	1/1	0/0	8	0	20	0	1	1
1100	chr1	214976044	A	G	hom	Olr326:NM_001000248:exon1:c.T407C:p.M136T,	Olr326	nonsynonymous SNV	chr1	235621453	A	exonic	Olr326	rs198578783	tolerated	0/0	1/1	0/0	0/0	0/0	1/1	1/1	0/0	0/0	0/0	0/0	0/0	0/0	0/0	0/0	0/0	0/0	1/1	1/1	1/1	0/0	0/0	0/0	0/0	1/1	0/0	1/1	./.	8	0	19	1	1	1
1100	chr1	215038373	T	G	hom	Olr327:NM_001000249:exon1:c.A647C:p.Y216S,	Olr327	nonsynonymous SNV	chr1	235673280	T	exonic	Olr327	rs199088173	tolerated	0/0	1/1	0/0	0/0	0/0	1/1	1/1	0/0	0/0	0/0	0/0	0/0	0/0	0/0	0/0	0/0	0/0	1/1	1/1	1/1	0/0	0/0	0/0	0/0	1/1	0/0	1/1	0/0	8	0	20	0	1	1
1100	chr1	215038853	A	C	hom	Olr327:NM_001000249:exon1:c.T167G:p.I56R,	Olr327	nonsynonymous SNV	chr1	235673760	A	exonic	Olr327	rs198807502	tolerated	0/0	1/1	0/0	0/0	0/0	1/1	1/1	0/0	0/0	0/0	0/0	0/0	0/0	0/0	0/0	0/0	0/0	1/1	1/1	1/1	0/0	0/0	0/0	0/0	1/1	0/0	1/1	0/0	8	0	20	0	1	1
1100	chr1	215038869	C	G	hom	Olr327:NM_001000249:exon1:c.G151C:p.V51L,	Olr327	nonsynonymous SNV	chr1	235673776	C	exonic	Olr327	rs198015932	tolerated	0/0	1/1	0/0	0/0	0/0	1/1	1/1	0/0	0/0	0/0	0/0	0/0	0/0	0/0	0/0	0/0	0/0	1/1	1/1	1/1	0/0	0/0	0/0	0/0	1/1	0/0	1/1	0/0	8	0	20	0	1	1
1100	chr1	215038965	A	C	hom	Olr327:NM_001000249:exon1:c.T55G:p.F19V,	Olr327	nonsynonymous SNV	chr1	235673872	A	exonic	Olr327	rs197782850	tolerated	0/0	1/1	0/0	0/0	0/0	1/1	1/1	0/0	0/0	0/0	0/0	0/0	0/0	0/0	0/0	0/0	0/0	1/1	1/1	1/1	0/0	0/0	0/0	0/0	1/1	0/0	1/1	0/0	8	0	20	0	1	1
1100	chr1	215038992	T	C	hom	Olr327:NM_001000249:exon1:c.A28G:p.R10G,	Olr327	nonsynonymous SNV	chr1	235673899	T	exonic	Olr327	rs197019628	tolerated	0/0	1/1	0/0	0/0	0/0	1/1	1/1	0/0	0/0	0/0	0/0	0/0	0/0	0/0	0/0	0/0	0/0	1/1	1/1	1/1	0/0	0/0	0/0	0/0	1/1	0/0	1/1	0/0	8	0	20	0	1	1
1100	chr1	215129920	G	A	hom	Olr329:NM_001000251:exon1:c.G875A:p.C292Y,	Olr329	nonsynonymous SNV	chr1	235744644	G	exonic	Olr329	rs199397653	tolerated	0/0	1/1	0/0	0/0	0/0	1/1	1/1	0/0	0/0	0/0	0/0	0/0	0/0	0/0	0/0	0/0	0/0	1/1	1/1	1/1	0/0	0/0	0/0	0/0	1/1	0/0	1/1	0/0	8	0	20	0	1	1
1100	chr1	215177383	T	C	hom	Olr330:NM_001000761:exon1:c.T214C:p.F72L,	Olr330	nonsynonymous SNV	chr1	235788878	T	exonic	Olr330	-	tolerated	0/0	0/0	0/0	0/0	0/0	1/1	1/1	0/0	0/0	0/0	0/0	0/0	0/0	0/0	0/0	0/0	0/0	0/0	0/0	0/0	0/0	0/0	0/0	0/0	1/1	0/0	0/0	0/0	3	0	25	0	1	0
1100	chr1	215238394	T	C	hom	Olr332:NM_001000250:exon1:c.A941G:p.H314R,	Olr332	nonsynonymous SNV	chr1	236615851	T	exonic	Olr332	-	-	0/0	1/1	0/0	0/0	0/0	0/0	0/0	0/0	0/0	0/0	0/0	0/0	0/0	0/0	0/0	0/0	0/0	0/0	0/0	0/0	0/0	0/0	0/0	0/0	1/1	0/0	0/0	0/0	2	0	26	0	1	0
1100	chr1	215238523	T	C	hom	Olr332:NM_001000250:exon1:c.A812G:p.H271R,	Olr332	nonsynonymous SNV	chr1	236615722	C	exonic	Olr332		-	0/0	0/0	0/0	0/0	0/0	0/0	0/0	0/0	0/0	0/0	0/0	0/0	0/0	0/0	0/0	0/0	0/0	1/1	1/1	1/1	0/0	0/0	0/0	0/0	1/1	0/0	1/1	0/0	5	0	23	0	1	1
1100	chr1	215238956	T	C	hom	Olr332:NM_001000250:exon1:c.A379G:p.I127V,	Olr332	nonsynonymous SNV	chr1	236615289	C	exonic	Olr332		-	0/0	1/1	0/0	0/0	0/0	1/1	1/1	0/0	0/0	0/0	0/0	0/0	0/0	0/0	0/0	0/0	0/0	1/1	1/1	1/1	0/0	0/0	0/0	0/0	1/1	0/0	1/1	0/0	8	0	20	0	1	1
1100	chr1	215286183	T	G	hom	Olr336:NM_001000759:exon1:c.T785G:p.L262R,	Olr336	nonsynonymous SNV	chr1	236572971	T	exonic	Olr336	rs197550354	tolerated	0/0	1/1	0/0	0/0	0/0	1/1	1/1	0/0	0/0	0/0	0/0	0/0	0/0	0/0	0/0	0/0	0/0	1/1	1/1	1/1	0/0	0/0	0/0	0/0	1/1	0/0	1/1	0/0	8	0	20	0	1	1
1100	chr1	215388936	C	G	hom	Mpeg1:NM_022617:exon2:c.C890G:p.T297S,	Mpeg1	nonsynonymous SNV	chr1	235887940	C	exonic	Mpeg1	-	tolerated	0/0	0/0	0/0	0/0	0/0	0/0	0/0	0/0	0/0	0/0	0/0	0/0	0/0	0/0	0/0	0/0	0/0	0/0	0/0	0/0	0/0	0/0	0/0	0/0	1/1	0/0	0/0	0/0	1	0	27	0	1	0
1100	chr1	215595509	C	A	hom	Fam111a:NM_001109163:exon3:c.C1302A:p.S434R,	Fam111a	nonsynonymous SNV	chr1	236177546	C	exonic	Fam111a	-	tolerated	0/0	0/0	0/0	0/0	0/0	0/0	0/0	0/0	0/0	0/0	0/0	0/0	0/0	0/0	0/0	0/0	1/1	0/0	0/0	0/0	0/0	0/0	0/0	0/0	1/1	0/0	0/0	0/0	2	0	26	0	1	0
1100	chr1	215595594	A	G	hom	Fam111a:NM_001109163:exon3:c.A1387G:p.S463G,	Fam111a	nonsynonymous SNV	chr1	236177631	A	exonic	Fam111a	-	tolerated	0/0	1/1	0/0	0/0	0/0	1/1	1/1	0/0	0/0	0/0	0/0	0/0	0/0	0/0	0/0	0/0	1/1	0/0	0/0	0/0	0/0	0/0	0/0	0/0	1/1	0/0	0/0	0/0	5	0	23	0	1	0
1100	chr1	215595609	C	A	hom	Fam111a:NM_001109163:exon3:c.C1402A:p.L468I,	Fam111a	nonsynonymous SNV	chr1	236177646	C	exonic	Fam111a	-	tolerated	0/0	1/1	0/0	0/0	0/0	1/1	1/1	0/0	0/0	0/0	0/0	0/0	0/0	0/0	0/0	0/0	1/1	0/0	0/0	0/0	0/0	0/0	0/0	0/0	1/1	0/0	0/0	0/0	5	0	23	0	1	0
1100	chr1	215595690	C	A	hom	Fam111a:NM_001109163:exon3:c.C1483A:p.Q495K,	Fam111a	nonsynonymous SNV	chr1	236177727	C	exonic	Fam111a	-	tolerated																													0	0	28	0	0	0
1100	chr1	215791085	G	T	hom	Keg1:NM_134330:exon5:c.G322T:p.A108S,	Keg1	nonsynonymous SNV	chr1	236701955	G	exonic	Glyatl2	rs197013660	tolerated	1/1	1/1	0/0	0/0	0/0	1/1	1/1	0/0	0/0	0/0	0/0	0/0	0/0	0/0	0/0	0/0	1/1	1/1	1/1	1/1	0/0	0/0	0/0	0/0	1/1	0/0	1/1	0/0	10	0	18	0	1	1
1100	chr1	215843126	G	A	hom	Cntf:NM_013166:exon2:c.C559T:p.P187S,	Cntf	nonsynonymous SNV	chr1	236752824	G	exonic	Cntf	rs8149706	tolerated	1/1	1/1	0/0	0/0	0/0	1/1	1/1	0/0	0/0	0/0	0/0	0/0	0/0	0/0	0/0	0/0	1/1	1/1	1/1	1/1	0/0	0/0	0/0	0/0	1/1	0/0	1/1	0/0	10	0	18	0	1	1
1100	chr1	215919597	G	A	hom	Lpxn:NM_001009649:exon9:c.G974A:p.R325Q,	Lpxn	nonsynonymous SNV	chr1	236826834	G	exonic	Lpxn	rs198746166	tolerated	0/0	0/0	0/0	0/0	0/0	1/1	1/1	0/0	0/0	0/0	0/0	0/0	0/0	0/0	0/0	0/0	0/0	1/1	1/1	1/1	0/0	0/0	0/0	0/0	1/1	0/0	1/1	0/0	7	0	21	0	1	1
1100	chr1	216001361	A	G	hom	Olr340:NM_001000253:exon1:c.A291G:p.I97M,	Olr340	nonsynonymous SNV	chr1	236904756	A	exonic	Olr340	-	deleterious	1/1	1/1	0/0	0/0	0/0	1/1	1/1	0/0	0/0	0/0	0/0	0/0	0/0	0/0	0/0	0/0	1/1	0/0	0/0	0/0	0/0	0/0	0/0	0/0	1/1	0/0	0/0	0/0	6	0	22	0	1	0
1100	chr1	216009740	C	T	hom	Olr341:NM_001001042:exon1:c.G829A:p.A277T,	Olr341	nonsynonymous SNV	chr1	236913135	C	exonic	Olr341	-	tolerated	1/1	1/1	0/0	0/0	0/0	1/1	1/1	0/0	0/0	0/0	0/0	0/0	0/0	0/0	0/0	0/0	1/1	0/0	0/0	0/0	0/0	0/0	0/0	0/0	1/1	0/0	0/0	0/0	6	0	22	0	1	0
1100	chr1	216050731	T	A	hom	Olr343:NM_001000254:exon1:c.A10T:p.S4C,	Olr343	nonsynonymous SNV	chr1	236953419	T	exonic	Olr343	-	-	0/0	0/0	0/0	0/0	0/0	1/1	1/1	0/0	0/0	0/0	0/0	0/0	0/0	0/0	0/0	0/0	0/0	0/0	0/0	0/0	0/0	0/0	0/0	0/0	1/1	0/0	0/0	0/0	3	0	25	0	1	0
1100	chr1	216139280	A	C	hom	Olr348:NM_001000757:exon1:c.A699C:p.Q233H,	Olr348	nonsynonymous SNV	chr1	237037931	A	exonic	Olr348	rs197048011	-	1/1	0/0	0/0	0/0	0/0	1/1	1/1	0/0	0/0	0/0	0/0	0/0	0/0	0/0	0/0	0/0	1/1	1/1	1/1	1/1	0/0	0/0	0/0	0/0	1/1	0/0	1/1	0/0	9	0	19	0	1	1
1100	chr1	216412059	C	T	hom	Olr361:NM_001000556:exon1:c.C76T:p.L26F,	Olr361	nonsynonymous SNV	chr1	237302528	C	exonic	Olr361	rs199257325	-	0/0	0/0	0/0	0/0	0/0	1/1	1/1	0/0	0/0	0/0	0/0	0/0	0/0	0/0	0/0	0/0	1/1	1/1	1/1	1/1	0/0	0/0	0/0	0/0	1/1	0/0	1/1	0/0	8	0	20	0	1	1
1100	chr1	216506080	T	G	hom	Olr363:NM_001000754:exon1:c.T428G:p.V143G,	Olr363	nonsynonymous SNV	chr1	237406293	T	exonic	Olr363	-	tolerated	0/0	0/0	0/0	0/0	0/0	1/1	1/1	0/0	0/0	0/0	0/0	0/0	0/0	0/0	0/0	0/0	0/0	0/0	0/0	0/0	0/0	0/0	0/0	0/0	1/1	0/0	0/0	0/0	3	0	25	0	1	0
1100	chr1	216825810	C	T	hom	Olr374:NM_001001289:exon1:c.C809T:p.P270L,	Olr374	nonsynonymous SNV	chr1	237714884	C	exonic	Olr374	-	deleterious	0/0	0/0	0/0	0/0	0/0	1/1	1/1	0/0	0/0	0/0	0/0	0/0	0/0	0/0	0/0	0/0	0/0	0/0	0/0	0/0	0/0	0/0	0/0	0/0	1/1	0/0	0/0	0/0	3	0	25	0	1	0
1100	chr1	216878172	C	T	hom	Olr376:NM_001000260:exon1:c.C473T:p.T158I,	Olr376	nonsynonymous SNV	chr1	237767430	C	exonic	Olr376	-	tolerated	0/0	0/0	0/0	0/0	0/0	1/1	1/1	0/0	0/0	0/0	0/0	0/0	0/0	0/0	0/0	0/0	0/0	0/0	0/0	0/0	0/0	0/0	0/0	0/0	1/1	0/0	0/0	0/0	3	0	25	0	1	0
1100	chr1	216878355	T	C	hom	Olr376:NM_001000260:exon1:c.T656C:p.V219A,	Olr376	nonsynonymous SNV	chr1	237767613	T	exonic	Olr376	-	tolerated	0/0	0/0	0/0	0/0	0/0	1/1	1/1	0/0	0/0	0/0	0/0	0/0	0/0	0/0	0/0	0/0	0/0	0/0	0/0	0/0	0/0	0/0	0/0	0/0	1/1	0/0	0/0	0/0	3	0	25	0	1	0
1100	chr1	216923481	G	A	hom	Olr379:NM_001000261:exon1:c.C931T:p.L311F,	Olr379	nonsynonymous SNV	chr1	237813025	G	exonic	Olr379	-	tolerated	0/0	0/0	0/0	0/0	0/0	1/1	1/1	0/0	0/0	0/0	0/0	0/0	0/0	0/0	0/0	0/0	1/1	0/0	0/0	0/0	0/0	0/0	0/0	0/0	1/1	0/0	0/0	0/0	4	0	24	0	1	0
1100	chr1	216935591	A	T	hom	Olr380:NM_001001277:exon1:c.T271A:p.F91I,	Olr380	nonsynonymous SNV	chr1	237825131	A	exonic	Olr380	rs198391155	tolerated	0/0	0/0	0/0	0/0	0/0	1/1	1/1	0/0	0/0	0/0	0/0	0/0	0/0	0/0	0/0	0/0	1/1	1/1	1/1	1/1	0/0	0/0	0/0	0/0	1/1	0/0	1/1	0/0	8	0	20	0	1	1
1100	chr1	219274133	T	C	hom	Psat1:NM_198738:exon7:c.A755G:p.D252G,	Psat1	nonsynonymous SNV	chr1	240246907	T	exonic	Psat1	rs105584484	tolerated	0/0	1/1	0/0	0/0	0/0	1/1	1/1	0/0	0/0	0/0	1/1	1/1	1/1	1/1	0/0	0/0	1/1	0/0	0/0	0/0	1/1	1/1	1/1	0/0	1/1	1/1	0/0	1/1	14	0	14	0	1	2
1100	chr1	219283669	C	T	hom	Psat1:NM_198738:exon4:c.G316A:p.A106T,	Psat1	nonsynonymous SNV	chr1	240256443	C	exonic	Psat1	-	tolerated	0/0	0/0	0/0	0/0	0/0	0/0	0/0	0/0	0/0	0/0	0/0	0/0	0/0	0/0	0/0	0/0	0/0	0/0	0/0	0/0	0/0	0/0	0/0	0/0	1/1	0/0	0/0	0/0	1	0	27	0	1	0
1100	chr1	227033697	C	A	hom	Ptar1:NM_001105760:exon2:c.C247A:p.H83N,	Ptar1	nonsynonymous SNV	chr1	248791942	C	exonic	Ptar1	rs199037069	tolerated	0/0	0/0	0/0	0/0	0/0	0/0	0/0	1/1	0/1	0/0	1/1	1/1	1/1	0/0	1/1	0/0	0/0	1/1	1/1	1/1	1/1	1/1	1/1	0/0	0/0	1/1	1/1	1/1	14	1	13	0	0	3
1100	chr1	227045735	C	G	hom	Ptar1:NM_001105760:exon5:c.C626G:p.A209G,	Ptar1	nonsynonymous SNV	chr1	248803401	C	exonic	Ptar1	rs106155035	tolerated	0/0	0/0	0/0	0/0	0/0	0/0	0/0	1/1	0/0	0/0	1/1	1/1	1/1	0/0	1/1	0/0	0/0	1/1	1/1	0/0	1/1	1/1	1/1	0/0	0/0	0/0	0/0	0/0	10	0	18	0	0	0
1100	chr1	227664564	T	C	hom	Fxn:NM_001191952:exon3:c.A271G:p.T91A,	Fxn	nonsynonymous SNV	chr1	249420080	T	exonic	Fxn	rs197168120	tolerated																													0	0	28	0	0	0
1100	chr1	232663661	A	T	hom	Ak3:NM_013218:exon3:c.T368A:p.L123Q,	Ak3	nonsynonymous SNV	chr1	254387861	A	exonic	Ak3	rs197195051	tolerated	1/1	1/1	0/0	0/0	0/0	1/1	1/1	1/1	0/0	0/0	0/0	0/0	0/0	0/0	0/0	0/0	0/0	1/1	1/1	1/1	0/0	0/0	0/0	0/0	1/1	0/1	1/1	1/1	11	1	16	0	1	2
1100	chr1	233000917	T	C	hom	Rln1:NM_013413:exon2:c.A376G:p.S126G,	Rln1	nonsynonymous SNV	chr1	254731961	T	exonic	Rln1	-	tolerated	1/1	1/1	0/0	0/0	0/0	0/0	0/0	0/0	0/0	0/0	0/0	0/0	0/0	1/1	0/0	0/0	0/0	0/0	0/0	1/1	0/0	0/0	0/0	0/0	1/1	0/0	0/0	0/0	5	0	23	0	1	0
1100	chr1	237400802	A	G	hom	Rnls:NM_001014167:exon6:c.T722C:p.L241S,	Rnls	nonsynonymous SNV	chr1	259088438	A	exonic	Rnls	rs198687551	tolerated	1/1	0/0	0/0	0/0	0/0	1/1	1/1	0/0	0/0	0/0	0/0	0/0	0/0	1/1	1/1	0/0	0/0	1/1	1/1	1/1	0/0	0/0	0/0	0/0	1/1	1/1	1/1	1/1	12	0	16	0	1	3
1100	chr1	238497713	C	T	hom	Lipa:NM_012732:exon2:c.G34A:p.V12I,	Lipa	nonsynonymous SNV	chr1	260068948	C	exonic	Lipa	rs197053199	tolerated	1/1	1/1	0/0	0/0	0/0	1/1	1/1	1/1	0/0	0/0	0/0	0/0	0/0	1/1	1/1	0/0	0/0	1/1	1/1	0/0	0/0	0/0	0/0	0/0	1/1	0/0	0/0	0/0	10	0	18	0	1	0
1100	chr1	238575666	A	G	hom	Ifit3:NM_001007694:exon2:c.A1112G:p.Y371C,	Ifit3	nonsynonymous SNV	chr1	260132085	A	exonic	Ifit3	rs197103665	deleterious	1/1	1/1	0/0	0/0	0/0	1/1	1/1	1/1	0/0	0/0	0/0	0/0	0/0	1/1	1/1	0/0	0/0	1/1	1/1	0/0	0/0	0/0	0/0	0/0	1/1	0/0	0/0	0/0	10	0	18	0	1	0
1100	chr1	238937253	A	G	hom	Kif20b:NM_001107609:exon29:c.A4525G:p.K1509E,	Kif20b	nonsynonymous SNV	chr1	260483594	A	exonic	Kif20b	rs198872848	tolerated	1/1	1/1	0/0	0/0	0/0	1/1	1/1	1/1	0/0	0/0	0/0	0/0	0/0	1/1	1/1	0/0	0/0	1/1	1/1	1/1	0/0	0/0	0/0	0/0	1/1	0/1	1/1	1/1	13	1	14	0	1	2
1100	chr1	240324323	T	A	hom	Ankrd1:NM_013220:exon2:c.A49T:p.N17Y,	Ankrd1	nonsynonymous SNV	chr1	262038616	G	exonic	Ankrd1	-	tolerated	0/0	0/0	0/0	0/0	0/0	0/0	0/0	0/0	0/0	0/0	0/0	0/0	0/0	0/0	0/0	0/0	0/0	1/1	1/1	0/0	0/0	0/0	0/0	0/0	1/1	0/0	0/0	0/0	3	0	25	0	1	0
1100	chr1	240994221	G	A	hom	Ppp1r3c:NM_001012072:exon2:c.C326T:p.A109V,	Ppp1r3c	nonsynonymous SNV	chr1	262631274	G	exonic	Ppp1r3c	rs197725808	tolerated	1/1	0/0	0/0	0/0	0/0	1/1	1/1	1/1	0/0	0/0	0/0	0/0	0/0	0/0	0/0	1/1	0/0	1/1	1/1	1/1	0/0	0/0	0/0	0/0	1/1	1/1	1/1	1/1	12	0	16	0	1	3
1100	chr1	241557264	G	A	hom	Ide:NM_013159:exon21:c.C2669T:p.A890V,	Ide	nonsynonymous SNV	chr1	263399792	G	exonic	Ide	rs198264522	tolerated	0/0	0/0	0/0	0/0	0/0	0/0	0/0	0/0	0/0	0/0	0/0	0/0	0/0	0/0	0/0	0/0	0/0	1/1	1/1	0/0	0/0	0/0	0/0	0/0	1/1	0/0	0/0	0/0	3	0	25	0	1	0
1100	chr1	241706805	T	C	hom	Kif11:NM_001169112:exon14:c.T1790C:p.L597S,	Kif11	nonsynonymous SNV	chr1	263554252	T	exonic	Kif11	rs197884237	tolerated	1/1	0/0	0/0	0/0	0/0	1/1	1/1	1/1	0/0	0/0	0/0	0/0	0/0	0/0	0/0	1/1	0/0	1/1	1/1	0/0	0/0	0/0	0/0	0/0	1/1	0/0	0/0	0/0	8	0	20	0	1	0
1100	chr1	241711502	G	A	hom	Kif11:NM_001169112:exon16:c.G2111A:p.C704Y,	Kif11	nonsynonymous SNV	chr1	263558949	G	exonic	Kif11	rs197881525	tolerated	0/0	0/0	0/0	0/0	0/0	0/0	0/0	0/0	0/0	0/0	0/0	0/0	0/0	0/0	0/0	0/0	0/0	1/1	1/1	0/0	0/0	0/0	0/0	0/0	1/1	0/0	0/0	0/0	3	0	25	0	1	0
1100	chr1	241718874	C	A	hom	Kif11:NM_001169112:exon21:c.C2980A:p.P994T,	Kif11	nonsynonymous SNV	chr1	263566320	C	exonic	Kif11	rs199211173	tolerated	1/1	0/0	0/0	0/0	0/0	1/1	1/1	1/1	0/0	0/0	0/0	0/0	0/0	0/0	0/0	1/1	0/0	1/1	1/1	0/0	0/0	0/0	0/0	0/0	1/1	0/0	0/0	0/0	8	0	20	0	1	0
1100	chr1	242221906	C	T	hom	Myof:NM_001191636:exon47:c.G5360A:p.R1787K,	Myof	nonsynonymous SNV	chr1	264079015	C	exonic	Myof	rs106241569	tolerated	1/1	0/0	0/0	0/0	1/1	1/1	1/1	1/1	0/0	0/0	1/1	1/1	1/1	0/0	0/0	1/1	0/0	1/1	1/1	1/1	1/1	1/1	1/1	0/0	1/1	1/1	1/1	1/1	19	0	9	0	1	3
1100	chr1	242394606	G	C	hom	Cep55:NM_001025646:exon7:c.G1037C:p.S346T,	Cep55	nonsynonymous SNV	chr1	264237824	G	exonic	Cep55	rs105544960	tolerated	0/0	0/0	0/0	0/0	1/1	1/1	1/1	1/1	0/0	0/0	1/1	1/1	1/1	0/0	0/0	0/0	0/0	1/1	1/1	0/0	1/1	1/1	1/1	0/0	1/1	0/0	0/0	0/0	13	0	15	0	1	0
1100	chr1	242394627	G	A	hom	Cep55:NM_001025646:exon7:c.G1058A:p.R353Q,	Cep55	nonsynonymous SNV	chr1	264237845	G	exonic	Cep55	rs106695385	tolerated	0/0	0/0	0/0	0/0	1/1	1/1	1/1	1/1	0/0	0/0	1/1	1/1	1/1	0/0	0/0	1/1	0/0	1/1	1/1	0/0	1/1	1/1	1/1	0/0	1/1	0/0	0/0	0/0	14	0	14	0	1	0
1100	chr1	242480654	A	G	hom	Pde6c:NM_001108522:exon7:c.A1054G:p.I352V,	Pde6c	nonsynonymous SNV	chr1	264323857	A	exonic	Pde6c	rs107330845	tolerated	1/1	0/0	0/0	0/0	1/1	1/1	1/1	1/1	0/0	0/0	1/1	1/1	1/1	0/0	0/0	1/1	0/0	1/1	1/1	0/0	1/1	1/1	1/1	0/0	1/1	0/0	0/0	0/0	15	0	13	0	1	0
1100	chr1	242488878	A	G	hom	Pde6c:NM_001108522:exon11:c.A1435G:p.I479V,	Pde6c	nonsynonymous SNV	chr1	264332081	A	exonic	Pde6c	rs104996657	tolerated	0/0	0/0	0/0	0/0	1/1	0/0	0/0	1/1	0/0	0/0	1/1	1/1	1/1	0/0	0/0	0/0	0/0	1/1	1/1	0/0	1/1	1/1	1/1	0/0	1/1	0/0	0/0	0/0	11	0	17	0	1	0
1100	chr1	242488885	T	A	hom	Pde6c:NM_001108522:exon11:c.T1442A:p.V481E,	Pde6c	nonsynonymous SNV	chr1	264332088	T	exonic	Pde6c	rs107199748	tolerated	0/0	0/0	0/0	0/0	1/1	0/0	0/0	1/1	0/0	0/0	1/1	1/1	1/1	0/0	0/0	0/0	0/0	1/1	1/1	0/0	1/1	1/1	1/1	0/0	1/1	0/0	0/0	0/0	11	0	17	0	1	0
1100	chr1	242520393	C	T	hom	Fra10ac1:NM_001014246:exon13:c.G836A:p.G279D,	Fra10ac1	nonsynonymous SNV	chr1	264363598	C	exonic	Fra10ac1	rs107185074	tolerated	1/1	0/0	0/0	0/0	1/1	1/1	1/1	1/1	0/0	0/0	1/1	1/1	1/1	0/0	0/0	1/1	0/0	1/1	1/1	0/0	1/1	1/1	1/1	0/0	1/1	0/0	0/0	0/0	15	0	13	0	1	0
1100	chr1	247078374	G	A	hom	Cox15:NM_001033699:exon2:c.G97A:p.G33S,	Cox15	nonsynonymous SNV	chr1	270955288	G	exonic	Cox15	-	-	1/1	0/0	0/0	0/0	1/1	0/0	0/0	0/0	0/0	0/0	0/0	1/1	1/1	0/0	0/0	1/1	0/0	0/0	0/0	0/0	1/1	0/0	0/0	0/0	1/1	0/0	0/0	0/0	7	0	21	0	1	0
1100	chr1	248118570	A	G	hom	Hps1:NM_040669:exon5:c.A431G:p.Q144R,	Hps1	nonsynonymous SNV	chr1	269457227	C	exonic	Hps1	-	-	1/1	0/0	0/0	0/0	1/1	0/0	0/0	0/0	0/0	0/0	0/0	1/1	1/1	0/0	0/0	1/1	0/0	0/0	0/0	0/0	1/1	1/1	1/1	0/0	1/1	0/0	0/0	0/0	9	0	19	0	1	0
1100	chr1	249075571	A	T	hom	Pkd2l1:NM_001106352:exon4:c.A505T:p.T169S,	Pkd2l1	nonsynonymous SNV	chr1	271376797	T	exonic	Pkd2l1		-	1/1	0/0	0/0	0/0	1/1	0/0	0/0	0/0	0/0	0/0	0/0	1/1	1/1	0/0	0/0	1/1	0/0	0/0	0/0	0/0	1/1	0/0	0/0	0/0	1/1	0/0	0/0	0/0	7	0	21	0	1	0
1100	chr1	249075657	G	T	hom	Pkd2l1:NM_001106352:exon4:c.G591T:p.L197F,	Pkd2l1	nonsynonymous SNV	chr1	271376711	C	exonic	Pkd2l1	-	deleterious	1/1	0/0	0/0	0/0	1/1	0/0	0/0	0/0	0/0	0/0	0/0	1/1	1/1	0/0	0/0	1/1	0/0	0/0	0/0	0/0	1/1	0/0	0/0	0/0	1/1	0/0	0/0	0/0	7	0	21	0	1	0
1100	chr1	250120480	C	A	hom	Sfxn3:NM_022948:exon11:c.C927A:p.N309K,	Sfxn3	nonsynonymous SNV	chr1	272246025	C	exonic	Sfxn3	rs8163692	tolerated	1/1	1/1	0/0	0/0	1/1	0/0	0/0	1/1	1/1	1/1	1/1	1/1	1/1	1/1	1/1	0/0	1/1	0/0	0/0	0/0	1/1	1/1	1/1	0/0	1/1	0/0	0/0	0/0	16	0	12	0	1	0
1100	chr1	251286895	C	T	hom	Pprc1:NM_001106363:exon5:c.C3014T:p.P1005L,	Pprc1	nonsynonymous SNV	chr1	273249750	C	exonic	Pprc1	rs107503369	tolerated	1/1	1/1	0/0	0/0	1/1	0/0	0/0	1/1	1/1	1/1	1/1	1/1	1/1	1/1	1/1	0/0	0/0	0/0	0/0	0/0	1/1	1/1	1/1	0/0	1/1	0/0	0/0	0/0	15	0	13	0	1	0
1100	chr1	251300792	G	A	hom	Nolc1:NM_022869:exon4:c.G421A:p.E141K,	Nolc1	nonsynonymous SNV	chr1	273263647	G	exonic	Nolc1	rs8165446	tolerated	1/1	1/1	0/0	0/0	1/1	0/0	0/0	1/1	1/1	1/1	1/1	1/1	1/1	1/1	1/1	0/0	0/0	0/0	0/0	0/0	1/1	1/1	1/1	0/0	1/1	0/0	0/0	0/0	15	0	13	0	1	0
1100	chr1	251584013	G	A	hom	RGD1309313:NM_001014030:exon4:c.G658A:p.A220T,	RGD1309313	nonsynonymous SNV	chr1	273546395	G	exonic	RGD1309313	-	tolerated	1/1	1/1	0/0	0/0	1/1	0/0	0/0	0/0	1/1	1/1	1/1	1/1	1/1	1/1	1/1	0/0	0/0	0/0	0/0	0/0	1/1	1/1	1/1	0/0	1/1	0/0	0/0	0/0	14	0	14	0	1	0
1100	chr1	251584058	G	T	hom	RGD1309313:NM_001014030:exon4:c.G703T:p.G235C,	RGD1309313	nonsynonymous SNV	chr1	273546440	G	exonic;splicing	RGD1309313;RGD1309313	-	tolerated	1/1	1/1	0/0	0/0	1/1	0/0	0/0	0/0	1/1	1/1	1/1	1/1	1/1	1/1	1/1	0/0	0/0	0/0	0/0	0/0	1/1	1/1	1/1	0/0	1/1	0/0	0/0	0/0	14	0	14	0	1	0
1100	chr1	259368943	C	T	hom	Add3:NM_031552:exon3:c.G313A:p.G105S,Add3:NM_001164103:exon3:c.G313A:p.G105S,	Add3	nonsynonymous SNV	chr1	281353931	C	exonic	Add3	-	deleterious	0/0	0/0	0/0	0/0	0/0	0/0	0/0	1/1	0/0	0/0	0/0	0/0	0/0	0/0	0/0	0/0	0/0	0/0	0/0	0/0	0/0	0/0	0/0	0/0	1/1	0/0	0/0	0/0	2	0	26	0	1	0
1100	chr1	262712117	G	A	hom	Casp7:NM_022260:exon2:c.G146A:p.S49N,	Casp7	nonsynonymous SNV	chr1	284614431	G	exonic	Casp7	-	tolerated	0/0	0/0	0/0	0/0	0/0	0/0	0/0	0/0	0/0	0/0	0/0	0/0	0/0	0/0	0/0	0/0	1/1	0/0	0/0	0/0	0/0	0/0	0/0	0/0	1/1	0/0	0/0	0/0	2	0	26	0	1	0
1100	chr1	263165983	C	A	hom	Tdrd1:NM_001106202:exon21:c.C2924A:p.A975D,	Tdrd1	nonsynonymous SNV	chr1	285056858	C	exonic	Tdrd1	-	tolerated	0/0	0/0	0/0	0/0	0/0	0/0	0/0	0/0	0/0	0/0	0/0	0/0	0/0	0/0	0/0	0/0	1/1	0/0	0/0	0/0	0/0	0/0	0/0	0/0	1/1	0/0	0/0	./.	2	0	25	1	1	0
1100	chr1	263170745	C	T	hom	Tdrd1:NM_001106202:exon24:c.C3389T:p.P1130L,	Tdrd1	nonsynonymous SNV	chr1	285061620	C	exonic	Tdrd1	-	tolerated	0/0	0/0	0/0	0/0	0/0	0/0	0/0	0/0	0/0	0/0	0/0	0/0	0/0	0/0	0/0	0/0	1/1	0/0	0/0	0/0	0/0	0/0	0/0	0/0	1/1	0/0	0/0	0/0	2	0	26	0	1	0
1100	chr1	267069819	C	T	hom	Prlhr:NM_139193:exon2:c.G3A:p.M1I,	Prlhr	nonsynonymous SNV	chr1	289098755	C	exonic	Prlhr	-	deleterious	0/0	0/0	0/0	0/0	0/0	1/1	1/1	0/0	1/1	1/1	0/0	0/0	0/0	0/0	0/0	0/0	1/1	0/0	0/0	0/0	0/0	0/0	0/0	0/0	1/1	1/1	1/1	1/1	9	0	19	0	1	3
1100	chr10	4188035	C	T	hom	Tnfrsf17:NM_001105761:exon3:c.G308A:p.R103Q,	Tnfrsf17	nonsynonymous SNV	chr10	3118532	C	exonic	Tnfrsf17	-	tolerated	0/0	0/0	0/0	0/0	0/0	0/0	0/0	0/0	0/0	0/0	0/0	0/0	0/0	0/0	0/0	1/1	0/0	0/0	0/0	0/0	0/0	0/0	0/0	0/0	1/1	1/1	1/1	1/1	5	0	23	0	1	3
1100	chr10	10457333	G	C	hom	Fam86a:NM_001106975:exon6:c.G545C:p.R182T,	Fam86a	nonsynonymous SNV	chr10	9307028	G	exonic	Fam86a	rs198007793	tolerated	0/0	0/0	0/0	0/0	0/0	0/0	0/0	0/0	0/0	0/0	0/0	0/0	0/0	0/0	0/0	0/0	0/0	1/1	1/1	1/1	0/0	0/0	0/0	0/0	1/1	0/0	0/0	0/0	4	0	24	0	1	0
1100	chr10	10599527	G	A	hom	Ppl:NM_001106976:exon14:c.G1624A:p.E542K,	Ppl	nonsynonymous SNV	chr10	9444291	G	exonic	Ppl	rs198782254	tolerated	0/0	0/0	0/0	0/0	0/0	0/0	0/0	0/0	0/0	0/0	0/0	0/0	0/0	0/0	0/0	0/0	0/0	1/1	1/1	1/1	0/0	0/0	0/0	0/0	1/1	0/0	0/0	0/0	4	0	24	0	1	0
1100	chr10	11063159	G	T	hom	Coro7:NM_001191639:exon14:c.G1233T:p.Q411H,	Coro7	nonsynonymous SNV	chr10	9902474	G	exonic	Coro7	rs105168524	tolerated	0/0	1/1	0/0	0/0	1/1	0/0	0/0	0/0	1/1	1/1	1/1	1/1	1/1	1/1	1/1	1/1	1/1	1/1	1/1	1/1	1/1	1/1	1/1	1/1	1/1	1/1	1/1	1/1	22	0	6	0	1	3
1100	chr10	11065009	G	A	hom	Coro7:NM_001191639:exon18:c.G1735A:p.V579I,	Coro7	nonsynonymous SNV	chr10	9904324	G	exonic	Coro7	rs8174831	tolerated	0/0	1/1	0/0	0/0	0/0	0/0	0/0	0/0	1/1	1/1	1/1	1/1	1/1	1/1	1/1	1/1	1/1	1/1	1/1	1/1	1/1	1/1	1/1	0/0	1/1	1/1	1/1	1/1	20	0	8	0	1	3
1100	chr10	11065222	G	A	hom	Coro7:NM_001191639:exon19:c.G1870A:p.G624R,	Coro7	nonsynonymous SNV	chr10	9904537	G	exonic	Coro7	rs8174830	tolerated	0/0	0/0	0/0	0/0	0/0	0/0	0/0	0/0	0/0	0/0	0/0	0/0	0/0	0/0	0/0	0/0	0/0	1/1	1/1	1/1	0/0	0/0	0/0	0/0	1/1	0/0	0/0	0/0	4	0	24	0	1	0
1100	chr10	11762422	C	G	hom	Trap1:NM_001039001:exon18:c.C2069G:p.A690G,	Trap1	nonsynonymous SNV	chr10	10512000	C	exonic	Trap1	rs197485812	tolerated	0/0	0/0	0/0	0/0	0/0	0/0	0/0	0/0	0/0	0/0	1/1	1/1	1/1	0/0	0/0	0/0	0/0	1/1	1/1	1/1	1/1	0/0	0/0	0/0	1/1	0/0	0/0	0/0	8	0	20	0	1	0
1100	chr10	12609740	C	T	hom	Olr1378:NM_214828:exon1:c.G910A:p.V304I,	Olr1378	nonsynonymous SNV	chr10	12553390	C	exonic	Olr1378	rs197586533	tolerated	0/0	0/0	0/0	0/0	0/0	0/0	0/0	0/0	0/0	0/0	0/0	0/0	0/0	0/0	0/0	0/0	0/0	1/1	1/1	1/1	0/0	0/0	0/0	0/0	1/1	0/0	0/0	0/0	4	0	24	0	1	0
1100	chr10	13006839	A	G	hom	RGD1561157:NM_001134569:exon2:c.A397G:p.T133A,	RGD1561157	nonsynonymous SNV	chr10	12904349	A	exonic	RGD1561157	rs106692407	-	0/0	1/1	0/0	0/0	1/1	0/0	0/0	1/1	1/1	1/1	1/1	1/1	1/1	1/1	1/1	1/1	1/1	1/1	1/1	1/1	1/1	1/1	1/1	0/0	1/1	1/1	1/1	1/1	22	0	6	0	1	3
1100	chr10	13096824	G	A	hom	Prss33:NM_001109027:exon4:c.C298T:p.H100Y,	Prss33	nonsynonymous SNV	chr10	12994910	G	exonic	Prss33	rs197527268	deleterious	0/0	0/0	0/0	0/0	0/0	0/0	0/0	0/0	0/0	0/0	0/0	0/0	0/0	0/0	0/0	0/0	0/0	1/1	1/1	1/1	0/0	0/0	0/0	0/0	1/1	0/0	0/0	0/0	4	0	24	0	1	0
1100	chr10	13228406	A	G	hom	Tmprss8:NM_199371:exon3:c.T223C:p.C75R,	Tmprss8	nonsynonymous SNV	chr10	13166521	A	exonic	Prss30	rs198859230	tolerated	1/1	1/1	0/0	0/0	1/1	0/0	0/0	1/1	1/1	1/1	1/1	1/1	1/1	1/1	1/1	1/1	1/1	1/1	1/1	1/1	1/1	1/1	1/1	1/1	1/1	1/1	1/1	1/1	24	0	4	0	1	3
1100	chr10	13908932	C	G	hom	Npw:NM_153294:exon1:c.G388C:p.G130R,	Npw	nonsynonymous SNV	chr10	13838949	C	exonic	Npw	rs8158503	tolerated	0/0	1/1	0/0	0/0	1/1	0/0	0/0	1/1	1/1	1/1	0/0	1/1	1/1	1/1	1/1	1/1	1/1	1/1	1/1	1/1	0/0	1/1	1/1	0/0	1/1	1/1	1/1	1/1	20	0	8	0	1	3
1100	chr10	13977375	G	A	hom	Ndufb10:NM_001109443:exon4:c.C527T:p.A176V,	Ndufb10	nonsynonymous SNV	chr10	13905924	G	exonic	Ndufb10	rs8151799	deleterious	0/0	1/1	0/0	0/0	1/1	0/0	0/0	1/1	1/1	1/1	0/0	1/1	1/1	1/1	1/1	1/1	1/1	1/1	1/1	1/1	0/0	1/1	1/1	0/0	1/1	1/1	1/1	1/1	20	0	8	0	1	3
1100	chr10	14129008	C	T	hom	Igfals:NM_053329:exon2:c.C376T:p.H126Y,	Igfals	nonsynonymous SNV	chr10	14057916	C	exonic	Igfals	rs8153706	tolerated	0/0	1/1	0/0	0/0	1/1	0/0	0/0	1/1	1/1	1/1	0/0	0/0	0/0	1/1	1/1	1/1	1/1	1/1	1/1	1/1	0/0	0/0	0/0	0/0	1/1	1/1	1/1	1/1	16	0	12	0	1	3
1100	chr10	14150115	C	T	hom	Mapk8ip3:NM_001100673:exon22:c.G2818A:p.V940M,	Mapk8ip3	nonsynonymous SNV	chr10	14079023	C	exonic	Mapk8ip3	rs199173974	tolerated	0/0	1/1	0/0	0/0	1/1	0/0	0/0	1/1	1/1	1/1	0/0	0/0	0/0	1/1	1/1	1/1	1/1	1/1	1/1	1/1	0/0	0/0	0/0	0/0	1/1	1/1	1/1	1/1	16	0	12	0	1	3
1100	chr10	14548135	C	T	hom	Prss34:NM_001105772:exon5:c.C848T:p.P283L,	Prss34	nonsynonymous SNV	chr10	14476006	C	exonic	Prss34	rs198478757	tolerated	0/0	1/1	0/0	0/0	1/1	0/0	0/0	1/1	1/1	1/1	0/0	0/0	0/0	1/1	1/1	1/1	1/1	1/1	1/1	1/1	0/0	0/0	0/0	0/0	1/1	1/1	1/1	1/1	16	0	12	0	1	3
1100	chr10	15388098	A	G	hom	Tmem8a:NM_001106991:exon3:c.A383G:p.K128R,	Tmem8a	nonsynonymous SNV	chr10	15303055	A	exonic	Tmem8a	rs198690508	tolerated	0/0	1/1	0/0	0/0	0/0	0/0	0/0	1/1	1/1	1/1	0/0	0/0	0/0	1/1	1/1	1/1	1/1	1/1	1/1	1/1	0/0	0/0	0/0	0/0	1/1	1/1	1/1	1/1	15	0	13	0	1	3
1100	chr10	15687655	C	T	hom	Il9r:NM_017021:exon9:c.C1084T:p.P362S,	Il9r	nonsynonymous SNV	chr10	15601232	C	exonic	Il9r	-	deleterious	0/0	1/1	0/0	0/0	0/0	0/0	0/0	1/1	1/1	1/1	0/0	1/1	1/1	0/0	0/0	1/1	0/0	0/0	0/0	0/0	0/0	1/1	1/1	0/0	1/1	1/1	1/1	1/1	13	0	15	0	1	3
1100	chr10	15687917	T	A	hom	Il9r:NM_017021:exon9:c.T1346A:p.L449Q,	Il9r	nonsynonymous SNV	chr10	15601494	T	exonic	Il9r	rs198621464	tolerated	0/0	1/1	0/0	0/0	0/0	0/0	0/0	1/1	1/1	1/1	0/0	1/1	1/1	0/0	0/0	1/1	0/0	1/1	1/1	1/1	0/0	1/1	1/1	0/0	1/1	1/1	1/1	1/1	16	0	12	0	1	3
1100	chr10	15932545	A	G	hom	RGD1311343:NM_001108270:exon3:c.T386C:p.V129A,	RGD1311343	nonsynonymous SNV	chr10	15845877	A	exonic	RGD1311343	rs104988047	deleterious	1/1	0/0	0/0	0/0	0/0	0/0	0/0	1/1	0/0	0/0	1/1	1/1	1/1	1/1	1/1	0/0	1/1	1/1	1/1	1/1	1/1	1/1	1/1	1/1	1/1	0/0	0/0	0/0	16	0	12	0	1	0
1100	chr10	17426909	G	A	hom	Stk10:NM_019206:exon4:c.G448A:p.G150S,	Stk10	nonsynonymous SNV	chr10	17363124	G	exonic	Stk10	rs105972214	tolerated	1/1	0/0	0/0	0/0	0/0	1/1	1/1	0/0	0/0	0/0	1/1	1/1	1/1	1/1	1/1	0/0	1/1	1/1	1/1	1/1	1/1	1/1	1/1	1/1	1/1	0/0	0/0	0/0	17	0	11	0	1	0
1100	chr10	17691331	G	A	hom	RGD1306625:NM_001108271:exon1:c.C35T:p.A12V,	RGD1306625	nonsynonymous SNV	chr10	17609137	G	exonic	RGD1306625	rs197702685	tolerated	0/0	0/0	0/0	0/0	0/0	0/0	0/0	0/0	0/0	0/0	0/0	0/0	0/0	0/0	0/0	0/0	0/0	1/1	1/1	1/1	0/0	0/0	0/0	0/0	1/1	0/0	0/0	0/0	4	0	24	0	1	0
1100	chr10	20997679	A	G	hom	Odz2:NM_020088:exon17:c.T2960C:p.L987P,	Odz2	nonsynonymous SNV	chr10	20774967	A	exonic	Tenm2	-	deleterious	1/1	0/0	0/0	0/0	0/0	1/1	1/1	1/1	0/0	0/0	1/1	1/1	1/1	0/0	0/0	0/0	0/0	0/0	1/1	1/1	1/1	1/1	1/1	1/1	1/1	1/1	1/1	1/1	17	0	11	0	1	3
1100	chr10	31466925	G	C	hom	Itk:NM_001108825:exon13:c.C1385G:p.A462G,	Itk	nonsynonymous SNV	chr10	31259129	G	exonic	Itk	rs198163118	tolerated	0/0	0/0	0/0	0/0	0/0	0/0	0/0	0/0	0/0	0/0	0/0	0/0	0/0	0/0	0/0	0/0	0/0	1/1	1/1	1/1	0/0	0/0	0/0	0/0	1/1	0/0	1/1	0/0	5	0	23	0	1	1
1100	chr10	36426894	A	G	hom	Grm6:NM_022920:exon4:c.A856G:p.T286A,	Grm6	nonsynonymous SNV	chr10	36123389	A	exonic	Grm6	rs197768948	tolerated	0/0	1/1	0/0	0/0	0/0	0/0	0/0	0/0	0/0	0/0	0/0	1/1	1/1	0/0	0/0	0/0	0/0	1/1	1/1	1/1	1/1	0/0	0/0	1/1	1/1	0/0	1/1	0/0	10	0	18	0	1	1
1100	chr10	36466193	T	G	hom	Zfp2:NM_001127558:exon5:c.A224C:p.N75T,	Zfp2	nonsynonymous SNV	chr10	36162232	T	exonic	Zfp2	rs197059747	tolerated	1/1	1/1	0/0	0/0	1/1	1/1	1/1	1/1	1/1	1/1	1/1	1/1	1/1	1/1	1/1	1/1	1/1	1/1	1/1	1/1	1/1	1/1	1/1	1/1	1/1	1/1	1/1	1/1	26	0	2	0	1	3
1100	chr10	36562776	C	T	hom	Olr1406:NM_001000786:exon1:c.C37T:p.L13F,	Olr1406	nonsynonymous SNV	chr10	36258417	C	exonic	Olr1406	rs106001855	deleterious	0/0	1/1	0/0	0/0	0/0	0/0	0/0	0/0	0/0	0/0	0/0	1/1	1/1	0/0	0/0	0/0	0/0	1/1	1/1	1/1	1/1	0/0	0/0	1/1	1/1	0/0	1/1	0/0	10	0	18	0	1	1
1100	chr10	36577442	A	G	hom	Olr1407:NM_001000005:exon1:c.A56G:p.E19G,	Olr1407	nonsynonymous SNV	chr10	36272192	A	exonic	Olr1407	rs198049744	tolerated	0/0	1/1	0/0	0/0	1/1	0/0	0/0	1/1	0/0	0/0	1/1	1/1	1/1	0/0	1/1	1/1	0/0	1/1	1/1	1/1	1/1	1/1	1/1	1/1	1/1	1/1	1/1	1/1	19	0	9	0	1	3
1100	chr10	36796878	A	G	hom	Clk4:NM_001013041:exon8:c.A407G:p.N136S,	Clk4	nonsynonymous SNV	chr10	36501278	A	exonic	Clk4	rs106657085	tolerated	0/0	1/1	0/0	0/0	0/0	0/0	0/0	0/0	0/0	0/0	0/0	1/1	1/1	0/0	0/0	0/0	0/0	1/1	1/1	1/1	1/1	0/0	0/0	1/1	1/1	0/0	1/1	0/0	10	0	18	0	1	1
1100	chr10	38612064	C	G	hom	Fstl4:NM_001107000:exon10:c.C1198G:p.R400G,	Fstl4	nonsynonymous SNV	chr10	38291434	C	exonic	Fstl4	rs199137637	tolerated	0/0	1/1	0/0	0/0	1/1	0/0	0/0	1/1	0/0	0/0	0/0	1/1	1/1	1/1	1/1	1/1	0/0	1/1	1/1	1/1	1/1	0/0	0/0	1/1	1/1	1/1	1/1	1/1	17	0	11	0	1	3
1100	chr10	38712731	G	A	hom	Hspa4:NM_153629:exon14:c.C1682T:p.T561M,	Hspa4	nonsynonymous SNV	chr10	38390387	G	exonic	Hspa4	rs8154698	tolerated	0/0	1/1	0/0	0/0	1/1	0/0	0/0	1/1	0/0	0/0	0/0	1/1	1/1	1/1	1/1	1/1	0/0	1/1	1/1	1/1	1/1	0/0	0/0	1/1	1/1	0/1	1/1	1/1	16	1	11	0	1	2
1100	chr10	38825018	G	A	hom	Aff4:NM_001107001:exon3:c.G439A:p.G147S,	Aff4	nonsynonymous SNV	chr10	38498856	G	exonic	Aff4	rs64694752	tolerated	0/0	0/0	0/0	0/0	0/0	0/0	0/0	0/0	0/0	0/0	0/0	0/0	0/0	0/0	0/0	0/0	0/0	1/1	1/1	1/1	0/0	0/0	0/0	1/1	1/1	0/1	1/1	1/1	7	1	20	0	1	2
1100	chr10	40650600	C	T	hom	Fat2:NM_022954:exon23:c.G12734A:p.R4245Q,	Fat2	nonsynonymous SNV	chr10	40423287	C	exonic	Fat2	rs198674341	tolerated	0/0	1/1	0/0	0/0	0/0	0/0	0/0	0/0	1/1	1/1	1/1	0/0	0/0	0/0	0/0	0/0	1/1	1/1	1/1	1/1	0/0	1/1	1/1	1/1	1/1	1/1	1/1	1/1	15	0	13	0	1	3
1100	chr10	40655362	C	T	hom	Fat2:NM_022954:exon21:c.G12008A:p.G4003D,	Fat2	nonsynonymous SNV	chr10	40428002	C	exonic	Fat2	rs199420550	deleterious	0/0	0/0	0/0	0/0	0/0	0/0	0/0	0/0	0/0	0/0	0/0	0/0	0/0	0/0	0/0	0/0	0/0	1/1	1/1	1/1	0/0	0/0	0/0	0/0	1/1	1/1	1/1	1/1	7	0	21	0	1	3
1100	chr10	40655861	T	C	hom	Fat2:NM_022954:exon20:c.A11741G:p.E3914G,	Fat2	nonsynonymous SNV	chr10	40428501	T	exonic	Fat2	rs198894957	tolerated																													0	0	28	0	0	0
1100	chr10	40725230	C	T	hom	Fat2:NM_022954:exon2:c.G1595A:p.R532Q,	Fat2	nonsynonymous SNV	chr10	40487526	C	exonic	Fat2	rs198946879	tolerated	0/0	0/0	0/0	0/0	0/0	0/0	0/0	0/0	0/0	0/0	0/0	0/0	0/0	0/0	0/0	0/0	0/0	1/1	1/1	1/1	0/0	0/0	0/0	0/0	1/1	1/1	1/1	1/1	7	0	21	0	1	3
1100	chr10	43115698	G	C	hom	Mfap3:NM_001007609:exon2:c.G23C:p.C8S,	Mfap3	nonsynonymous SNV	chr10	42747588	G	exonic	Mfap3	rs197444300	tolerated	1/1	1/1	0/0	0/0	0/0	0/0	0/0	0/0	0/0	0/0	1/1	1/1	1/1	0/0	1/1	0/0	0/0	1/1	1/1	1/1	1/1	1/1	1/1	0/0	1/1	0/0	1/1	1/1	15	0	13	0	1	2
1100	chr10	44309438	G	A	hom	Olr1421:NM_001000780:exon1:c.C953T:p.T318I,	Olr1421	nonsynonymous SNV	chr10	43888796	G	exonic	Olr1421	-	tolerated	0/0	0/0	0/0	0/0	0/0	0/0	0/0	0/0	0/0	0/0	0/0	0/0	0/0	0/0	0/0	0/0	0/0	0/0	0/0	0/0	0/0	0/0	0/0	0/0	1/1	0/0	0/0	0/0	1	0	27	0	1	0
1100	chr10	44489838	G	C	hom	Olr1432:NM_001000012:exon1:c.C102G:p.F34L,	Olr1432	nonsynonymous SNV	chr10	44062029	G	exonic	Olr1432	-	tolerated	0/0	0/0	0/0	0/0	0/0	0/0	0/0	0/0	0/0	0/0	0/0	0/0	0/0	0/0	0/0	0/0	0/0	0/0	0/0	0/0	0/0	0/0	0/0	0/0	1/1	0/0	0/0	0/0	1	0	27	0	1	0
1100	chr10	44547557	G	T	hom	Olr1433:NM_001000525:exon1:c.G76T:p.V26F,	Olr1433	nonsynonymous SNV	chr10	44098226	G	exonic	Olr1433	-	tolerated	0/0	0/0	0/0	0/0	0/0	0/0	0/0	0/0	0/0	0/0	0/0	0/0	0/0	0/0	0/0	0/0	0/0	0/0	0/0	0/0	0/0	0/0	0/0	0/0	1/1	0/0	0/0	0/0	1	0	27	0	1	0
1100	chr10	44578546	C	T	hom	Olr1434:NM_001000013:exon1:c.C161T:p.T54I,	Olr1434	nonsynonymous SNV	chr10	44137151	C	exonic	Olr1434	rs65786616	deleterious	0/0	0/0	0/0	0/0	0/0	0/0	0/0	0/0	0/0	0/0	0/0	0/0	0/0	0/0	0/0	0/0	0/0	0/0	0/0	0/0	0/0	0/0	0/0	0/0	1/1	0/0	0/0	0/0	1	0	27	0	1	0
1100	chr10	44881405	A	G	hom	Olr1449:NM_001000775:exon1:c.A94G:p.T32A,	Olr1449	nonsynonymous SNV	chr10	44409878	A	exonic	Olr1449	-	tolerated	./.	0/0	0/0	0/0	1/1	0/0	0/0	0/0	0/0	0/0	0/0	0/0	0/0	0/0	0/0	0/0	0/0	1/1	./.	1/1	0/0	0/0	0/0	0/0	1/1	0/1	1/1	./.	5	1	19	3	1	1
1100	chr10	45481194	A	G	hom	Gjc2:NM_001100784:exon2:c.T1228C:p.S410P,	Gjc2	nonsynonymous SNV	chr10	45283602	A	exonic	Gjc2	-	tolerated	0/0	0/0	0/0	0/0	0/0	0/0	0/0	0/0	0/0	0/0	0/0	0/0	0/0	0/0	0/0	0/0	0/0	0/0	0/0	0/0	./.	0/0	0/0	0/0	1/1	1/1	0/0	0/0	2	0	25	1	1	1
1100	chr10	45896641	T	C	hom	Olr1463:NM_001000023:exon1:c.A658G:p.I220V,	Olr1463	nonsynonymous SNV	chr10	45696873	T	exonic	Olr1463	-	tolerated	0/0	0/0	0/0	0/0	0/0	1/1	1/1	0/0	0/0	0/0	0/0	0/0	0/0	0/0	0/0	0/0	0/0	0/0	0/0	0/0	0/0	0/0	0/0	0/0	1/1	1/1	0/0	0/0	4	0	24	0	1	1
1100	chr10	45896706	A	G	hom	Olr1463:NM_001000023:exon1:c.T593C:p.M198T,	Olr1463	nonsynonymous SNV	chr10	45696938	A	exonic	Olr1463	-	tolerated	0/0	0/0	0/0	0/0	0/0	1/1	1/1	0/0	0/0	0/0	0/0	0/0	0/0	0/0	0/0	0/0	0/0	0/0	0/0	0/0	0/0	0/0	0/0	0/0	1/1	1/1	0/0	0/0	4	0	24	0	1	1
1100	chr10	45896854	C	A	hom	Olr1463:NM_001000023:exon1:c.G445T:p.A149S,	Olr1463	nonsynonymous SNV	chr10	45697086	C	exonic	Olr1463	-	tolerated	0/0	0/0	0/0	0/0	0/0	0/0	0/0	0/0	0/0	0/0	0/0	0/0	0/0	0/0	0/0	0/0	0/0	0/0	0/0	0/0	0/0	0/0	0/0	0/0	1/1	1/1	0/0	0/0	2	0	26	0	1	1
1100	chr10	45897148	T	C	hom	Olr1463:NM_001000023:exon1:c.A151G:p.I51V,	Olr1463	nonsynonymous SNV	chr10	45697380	T	exonic	Olr1463	-	tolerated	0/0	0/0	0/0	0/0	0/0	1/1	1/1	0/0	0/0	0/0	0/0	0/0	0/0	0/0	0/0	0/0	0/0	0/0	0/0	0/0	0/0	0/0	0/0	0/0	1/1	1/1	0/0	0/0	4	0	24	0	1	1
1100	chr10	52532253	A	T	hom	Zfp18:NM_001012008:exon2:c.T580A:p.L194M,	Zfp18	nonsynonymous SNV	chr10	52087602	A	exonic	Zfp18	-	deleterious	1/1	1/1	0/0	0/0	0/0	0/0	0/0	0/0	0/0	0/0	0/0	0/0	0/0	1/1	1/1	0/0	0/0	0/0	0/0	0/0	0/0	0/0	0/0	0/0	1/1	0/0	0/0	0/0	5	0	23	0	1	0
1100	chr10	52532385	G	A	hom	Zfp18:NM_001012008:exon2:c.C448T:p.R150C,	Zfp18	nonsynonymous SNV	chr10	52087470	G	exonic	Zfp18	-	tolerated	0/0	0/0	0/0	0/0	0/0	0/0	0/0	0/0	0/0	0/0	0/0	0/0	0/0	0/0	0/0	0/0	0/0	0/0	0/0	0/0	0/0	0/0	0/0	0/0	1/1	0/0	0/0	0/0	1	0	27	0	1	0
1100	chr10	55278534	C	T	hom	Pik3r6:NM_001081444:exon5:c.C380T:p.T127M,	Pik3r6	nonsynonymous SNV	chr10	54853439	C	exonic	Pik3r6	-	tolerated	0/0	0/0	0/0	0/0	0/0	0/0	0/0	0/0	0/0	0/0	0/0	0/0	0/0	0/0	0/0	0/0	0/0	0/0	0/0	0/0	0/0	0/0	0/0	0/0	1/1	0/0	0/0	0/0	1	0	27	0	1	0
1100	chr10	56398088	G	T	hom	Wrap53:NM_001007610:exon1:c.C274A:p.P92T,	Wrap53	nonsynonymous SNV	chr10	55931025	G	exonic	Wrap53	-	tolerated	0/0	1/1	0/0	0/0	0/0	1/1	1/1	0/0	0/0	0/0	1/1	0/0	0/0	0/0	1/1	1/1	1/1	0/0	0/0	0/0	1/1	1/1	1/1	0/0	1/1	0/0	0/0	0/0	11	0	17	0	1	0
1100	chr10	56475212	G	A	hom	Mpdu1:NM_001107011:exon5:c.C476T:p.A159V,	Mpdu1	nonsynonymous SNV	chr10	56008308	G	exonic	Mpdu1	-	deleterious	0/0	1/1	0/0	0/0	0/0	0/0	0/0	0/0	0/0	0/0	0/0	0/0	0/0	0/0	0/0	0/0	0/0	0/0	0/0	0/0	0/0	0/0	0/0	0/0	1/1	0/0	0/0	0/0	2	0	26	0	1	0
1100	chr10	56692883	G	A	hom	Tnk1:NM_001107012:exon10:c.C1606T:p.P536S,	Tnk1	nonsynonymous SNV	chr10	56204791	G	exonic	Tnk1	-	tolerated	0/0	1/1	0/0	0/0	0/0	0/0	0/0	0/0	0/0	0/0	0/0	0/0	0/0	0/0	0/0	0/0	0/0	0/0	0/0	0/0	0/0	0/0	0/0	0/0	1/1	0/0	0/0	0/0	2	0	26	0	1	0
1100	chr10	57192946	A	C	hom	Alox15:NM_031010:exon2:c.T156G:p.D52E,	Alox15	nonsynonymous SNV	chr10	56711744	A	exonic	Alox15	-	tolerated	0/0	1/1	0/0	0/0	0/0	0/0	0/0	0/0	0/0	0/0	0/0	0/0	0/0	0/0	0/0	0/0	0/0	0/0	0/0	0/0	0/0	0/0	0/0	0/0	1/1	0/0	0/0	0/0	2	0	26	0	1	0
1100	chr10	59321899	C	T	hom	Ggt6:NM_001002820:exon4:c.C464T:p.T155I,	Ggt6	nonsynonymous SNV	chr10	58736039	C	exonic	Ggt6	-	tolerated	0/0	1/1	0/0	0/0	0/0	0/0	0/0	0/0	0/0	0/0	0/0	0/0	0/0	0/0	0/0	1/1	0/0	0/0	0/0	0/0	0/0	0/0	0/0	0/0	1/1	0/0	0/0	0/0	3	0	25	0	1	0
1100	chr10	59328808	G	A	hom	Mybbp1a:NM_031668:exon8:c.G899A:p.R300Q,	Mybbp1a	nonsynonymous SNV	chr10	58742948	G	exonic	Mybbp1a	-	deleterious	0/0	1/1	0/0	0/0	0/0	0/0	0/0	0/0	0/0	0/0	0/0	0/0	0/0	0/0	0/0	1/1	0/0	0/0	0/0	0/0	0/0	0/0	0/0	0/0	1/1	0/0	0/0	0/0	3	0	25	0	1	0
1100	chr10	60091187	C	T	hom	Shpk:NM_001033682:exon5:c.C722T:p.T241M,	Shpk	nonsynonymous SNV	chr10	59519827	C	exonic	Shpk	-	tolerated	0/0	1/1	0/0	0/0	0/0	0/0	0/0	0/0	0/0	0/0	0/0	0/0	0/0	0/0	0/0	1/1	0/0	0/0	0/0	0/0	0/0	0/0	0/0	0/0	1/1	0/0	0/0	0/0	3	0	25	0	1	0
1100	chr10	60098824	G	A	hom	Shpk:NM_001033682:exon7:c.G1366A:p.V456I,	Shpk	nonsynonymous SNV	chr10	59527464	G	exonic	Shpk	-	tolerated	0/0	1/1	0/0	0/0	0/0	1/1	1/1	0/0	0/0	0/0	1/1	1/1	0/0	0/0	0/0	1/1	0/0	0/0	0/0	0/0	1/1	1/1	1/1	0/0	1/1	0/0	0/0	0/0	10	0	18	0	1	0
1100	chr10	60208579	C	G	hom	Spata22:NM_001191824:exon2:c.C146G:p.T49S,	Spata22	nonsynonymous SNV	chr10	59636797	C	exonic	Spata22	rs107401663	tolerated	0/0	0/0	0/0	0/0	0/0	1/1	1/1	0/0	0/0	0/0	1/1	1/1	0/0	0/0	0/0	0/0	0/0	0/0	0/0	0/0	1/1	1/1	1/1	0/0	1/1	0/0	0/0	0/0	8	0	20	0	1	0
1100	chr10	60234505	C	T	hom	Olr1466:NM_001000024:exon1:c.C296T:p.T99I,	Olr1466	nonsynonymous SNV	chr10	59662723	C	exonic	Olr1466	-	tolerated	0/0	0/0	0/0	0/0	0/0	1/1	1/1	0/0	0/0	0/0	1/1	1/1	0/0	0/0	0/0	0/0	0/0	0/0	0/0	0/0	1/1	1/1	1/1	0/0	1/1	0/0	0/0	0/0	8	0	20	0	1	0
1100	chr10	60295396	C	T	hom	Olr1470:NM_001000723:exon1:c.G494A:p.R165K,	Olr1470	nonsynonymous SNV	chr10	59723199	C	exonic	Olr1470	rs106470150	tolerated	0/0	0/0	0/0	0/0	0/0	1/1	1/1	0/0	0/0	0/0	0/0	0/0	0/0	0/0	0/0	0/0	0/0	0/0	0/0	0/0	1/1	1/1	1/1	0/0	1/1	0/0	0/0	0/0	6	0	22	0	1	0
1100	chr10	60421998	T	C	hom	Olr1474:NM_001000943:exon1:c.A406G:p.M136V,	Olr1474	nonsynonymous SNV	chr10	59863439	T	exonic	Olr1474	-	-	0/0	0/0	0/0	0/0	0/0	1/1	1/1	0/0	0/0	0/0	0/0	0/0	0/0	0/0	0/0	0/0	0/0	0/0	0/0	0/0	1/1	1/1	1/1	0/0	1/1	0/0	0/0	0/0	6	0	22	0	1	0
1100	chr10	60422121	C	T	hom	Olr1474:NM_001000943:exon1:c.G283A:p.V95M,	Olr1474	nonsynonymous SNV	chr10	59863562	C	exonic	Olr1474	-	-	0/0	0/0	0/0	0/0	0/0	0/0	0/0	0/0	0/0	0/0	0/0	0/0	0/0	0/0	0/0	0/0	0/0	0/0	0/0	0/0	0/0	0/0	0/0	0/0	1/1	0/0	0/0	0/0	1	0	27	0	1	0
1100	chr10	61034206	C	T	hom	Olr1499:NM_001000031:exon1:c.G878A:p.R293K,	Olr1499	nonsynonymous SNV	chr10	60311001	C	exonic	Olr1499	-	tolerated	0/0	0/0	0/0	0/0	0/0	0/0	0/0	0/0	0/0	0/0	0/0	0/0	0/0	0/0	0/0	0/0	0/0	0/0	0/0	0/0	0/0	0/0	0/0	0/0	1/1	0/0	0/0	0/0	1	0	27	0	1	0
1100	chr10	61118880	C	G	hom	Olr1500:NM_001000942:exon1:c.G494C:p.R165T,	Olr1500	nonsynonymous SNV	chr10	60422311	C	exonic	Olr1500	-	-	0/0	0/0	0/0	0/0	0/0	0/0	0/0	0/0	0/0	0/0	0/0	0/0	0/0	0/0	0/0	0/0	0/0	0/0	0/0	0/0	0/0	0/0	0/0	0/0	1/1	0/0	0/0	0/0	1	0	27	0	1	0
1100	chr10	61161864	G	A	hom	Olr1501:NM_001000715:exon1:c.G457A:p.A153T,	Olr1501	nonsynonymous SNV	chr10	60465651	G	exonic	Olr1501	-	tolerated	0/0	0/0	0/0	0/0	0/0	0/0	0/0	0/0	0/0	0/0	0/0	0/0	0/0	0/0	0/0	0/0	0/0	0/0	0/0	0/0	0/0	0/0	0/0	0/0	1/1	0/0	0/0	0/0	1	0	27	0	1	0
1100	chr10	61386410	T	G	hom	Olr1509:NM_001000528:exon1:c.A264C:p.L88F,	Olr1509	nonsynonymous SNV	chr10	60675979	T	exonic	Olr1509	-	tolerated	1/1	0/0	0/0	0/0	1/1	0/0	0/0	1/1	0/0	0/0	0/0	0/0	0/0	0/0	0/0	0/0	1/1	0/0	0/0	0/0	0/0	0/0	0/0	0/0	1/1	0/0	0/0	0/0	5	0	23	0	1	0
1100	chr10	63366420	C	T	hom	RGD1565611:NM_001110155:exon2:c.C299T:p.A100V,	RGD1565611	nonsynonymous SNV	chr10	63834765	C	exonic	RGD1565611	-	deleterious	0/0	1/1	0/0	0/0	0/0	0/0	0/0	0/0	0/0	0/0	0/0	0/0	0/0	0/0	0/0	1/1	1/1	0/0	0/0	0/0	0/0	0/0	0/0	0/0	1/1	0/0	0/0	0/0	4	0	24	0	1	0
1100	chr10	63499753	T	C	hom	Vps53:NM_001105813:exon5:c.A310G:p.I104V,	Vps53	nonsynonymous SNV	chr10	63706811	C	exonic	Vps53		-	0/0	0/0	0/0	0/0	0/0	0/0	0/0	0/0	0/0	0/0	0/0	0/0	0/0	0/0	0/0	0/0	0/0	0/0	0/0	0/0	0/0	0/0	0/0	0/0	1/1	0/0	0/0	0/0	1	0	27	0	1	0
1100	chr10	63588733	A	T	hom	Glod4:NM_001014227:exon2:c.T161A:p.V54D,	Glod4	nonsynonymous SNV	chr10	63621924	A	exonic	Glod4	-	tolerated	0/0	1/1	0/0	0/0	0/0	0/0	0/0	0/0	0/0	0/0	0/0	0/0	0/0	0/0	0/0	1/1	1/1	0/0	0/0	0/0	0/0	0/0	0/0	0/0	1/1	0/0	0/0	0/0	4	0	24	0	1	0
1100	chr10	64419732	G	A	hom	Supt6h:NM_001191820:exon30:c.G4126A:p.G1376S,	Supt6h	nonsynonymous SNV	chr10	66160640	G	exonic	Supt6h	-	tolerated	0/0	0/0	0/0	0/0	0/0	0/0	0/0	0/0	0/0	0/0	0/0	0/0	0/0	0/0	0/0	0/0	0/0	0/0	0/0	0/0	0/0	0/0	0/0	0/0	1/1	0/0	0/0	0/0	1	0	27	0	1	0
1100	chr10	64593481	G	A	hom	Sarm1:NM_001105817:exon7:c.C1838T:p.A613V,	Sarm1	nonsynonymous SNV	chr10	65891419	G	exonic	Sarm1	-	tolerated	0/0	0/0	0/0	0/0	0/0	0/0	0/0	0/0	0/0	0/0	0/0	0/0	0/0	0/0	0/0	0/0	0/0	0/0	0/0	0/0	0/0	0/0	0/0	0/0	1/1	0/0	0/0	0/0	1	0	27	0	1	0
1100	chr10	65131905	C	T	hom	Lgals9:NM_012977:exon8:c.G637A:p.V213M,	Lgals9	nonsynonymous SNV	chr10	66866338	C	exonic	Lgals9	-	tolerated	0/0	0/0	0/0	0/0	0/0	0/0	0/0	0/0	0/0	0/0	0/0	0/0	0/0	0/0	0/0	0/0	0/0	0/0	0/0	0/0	0/0	0/0	0/0	0/0	1/1	0/0	0/0	0/0	1	0	27	0	1	0
1100	chr10	65143958	C	T	hom	Lgals9:NM_012977:exon2:c.G109A:p.V37I,	Lgals9	nonsynonymous SNV	chr10	66878520	C	exonic	Lgals9	-	tolerated	0/0	0/0	0/0	0/0	0/0	0/0	0/0	0/0	0/0	0/0	0/0	0/0	0/0	0/0	0/0	0/0	0/0	0/0	0/0	0/0	0/0	0/0	0/0	0/0	1/1	0/0	0/0	0/0	1	0	27	0	1	0
1100	chr10	67135394	G	A	hom	Slc6a4:NM_013034:exon13:c.C1876T:p.R626C,	Slc6a4	nonsynonymous SNV	chr10	62851984	G	exonic	Slc6a4	-	tolerated	0/0	0/0	0/0	0/0	0/0	0/0	0/0	0/0	0/0	0/0	0/0	0/0	0/0	0/0	0/0	0/0	0/0	0/0	0/0	0/0	0/0	0/0	0/0	0/0	1/1	0/0	0/0	0/0	1	0	27	0	1	0
1100	chr10	67272649	C	T	hom	Tmigd1:NM_001135029:exon1:c.G20A:p.R7Q,	Tmigd1	nonsynonymous SNV	chr10	62973335	C	exonic	Tmigd1	-	tolerated	0/0	0/0	0/0	0/0	0/0	0/0	0/0	0/0	0/0	0/0	0/0	0/0	0/0	0/0	0/0	0/0	0/0	0/0	0/0	0/0	0/0	0/0	0/0	0/0	1/1	0/0	0/0	0/0	1	0	27	0	1	0
1100	chr10	67359919	C	T	hom	Cpd:NM_012836:exon5:c.C1468T:p.P490S,	Cpd	nonsynonymous SNV	chr10	63057427	C	exonic	Cpd	-	tolerated	0/0	0/0	0/0	0/0	0/0	0/0	0/0	0/0	0/0	0/0	0/0	0/0	0/0	0/0	0/0	0/0	0/0	0/0	0/0	0/0	0/0	0/0	0/0	0/0	1/1	0/0	0/0	0/0	1	0	27	0	1	0
1100	chr10	68665291	C	T	hom	Psmd11:NM_001107027:exon1:c.C28T:p.L10F,	Psmd11	nonsynonymous SNV	chr10	67465554	C	exonic	Psmd11	-	-	0/0	0/0	0/0	0/0	0/0	0/0	0/0	0/0	0/0	0/0	0/0	0/0	0/0	0/0	0/0	0/0	0/0	0/0	0/0	0/0	0/0	0/0	0/0	0/0	1/1	0/0	0/0	0/0	1	0	27	0	1	0
1100	chr10	70257779	A	C	hom	Ccl2:NM_031530:exon3:c.A423C:p.E141D,	Ccl2	nonsynonymous SNV	chr10	69048607	A	exonic	Ccl2	-	tolerated	0/0	0/0	0/0	0/0	0/0	0/0	0/0	0/0	0/0	0/0	0/0	0/0	0/0	0/0	0/0	0/0	0/0	0/0	0/0	0/0	0/0	0/0	0/0	0/0	1/1	0/0	0/0	0/0	1	0	27	0	1	0
1100	chr10	70279201	C	A	hom	Ccl11:NM_019205:exon1:c.C7A:p.L3I,	Ccl11	nonsynonymous SNV	chr10	69069823	C	exonic	Ccl11	-	tolerated	0/0	0/0	0/0	0/0	0/0	0/0	0/0	0/0	0/0	0/0	0/0	0/0	0/0	0/0	0/0	0/0	0/0	0/0	0/0	0/0	0/0	0/0	0/0	0/0	1/1	0/0	0/0	0/0	1	0	27	0	1	0
1100	chr10	70380711	G	A	hom	Ccl1:NM_001191092:exon3:c.C239T:p.T80M,	Ccl1	nonsynonymous SNV	chr10	69169495	G	exonic	Ccl1	rs197211657	tolerated	1/1	0/0	0/0	0/0	1/1	0/0	0/0	0/0	0/0	0/0	0/0	0/0	0/0	0/0	0/0	1/1	0/0	1/1	1/1	1/1	0/0	0/0	0/0	0/0	1/1	1/1	1/1	1/1	10	0	18	0	1	3
1100	chr10	70382109	T	C	hom	Ccl1:NM_001191092:exon2:c.A134G:p.K45R,	Ccl1	nonsynonymous SNV	chr10	69170975	T	exonic	Ccl1	rs198705083	tolerated	1/1	1/1	0/0	0/0	1/1	0/0	0/0	0/0	0/0	0/0	0/0	1/1	0/0	0/0	0/0	1/1	1/1	1/1	1/1	1/1	0/0	1/1	1/1	0/0	1/1	1/1	1/1	1/1	15	0	13	0	1	3
1100	chr10	83131326	G	A	hom	Epn3:NM_001024791:exon7:c.C1216T:p.R406W,	Epn3	nonsynonymous SNV	chr10	82042934	G	exonic	Epn3	rs197443911	deleterious	0/0	0/0	0/0	0/0	0/0	0/0	0/0	0/0	0/0	0/0	0/0	0/0	0/0	0/0	0/0	0/0	1/1	1/1	1/1	0/0	0/0	0/0	0/0	0/0	1/1	0/0	1/1	0/0	5	0	23	0	1	1
1100	chr10	83133195	G	A	hom	Epn3:NM_001024791:exon4:c.C724T:p.R242C,	Epn3	nonsynonymous SNV	chr10	82044803	G	exonic	Epn3	rs199182598	tolerated	0/0	0/0	0/0	0/0	0/0	0/0	0/0	0/0	0/0	0/0	0/0	0/0	0/0	0/0	0/0	0/0	1/1	1/1	1/1	0/0	0/0	0/0	0/0	0/0	1/1	0/0	1/1	0/0	5	0	23	0	1	1
1100	chr10	83277103	G	A	hom	Lrrc59:NM_001008280:exon7:c.G775A:p.V259I,	Lrrc59	nonsynonymous SNV	chr10	82183846	G	exonic	Lrrc59	rs198866202	tolerated	0/0	0/0	0/0	0/0	0/0	0/0	0/0	0/0	0/0	0/0	0/0	0/0	0/0	0/0	0/0	0/0	1/1	1/1	1/1	1/1	0/0	0/0	0/0	0/0	1/1	0/0	1/1	0/0	6	0	22	0	1	1
1100	chr10	84467163	A	G	hom	Zfp652:NM_001080207:exon5:c.A1606G:p.S536G,	Zfp652	nonsynonymous SNV	chr10	83375268	A	exonic	Zfp652	rs197444740	tolerated	1/1	1/1	0/0	0/0	0/0	1/1	1/1	0/0	1/1	1/1	0/0	0/0	0/0	1/1	1/1	1/1	0/0	1/1	1/1	1/1	0/0	0/0	0/0	1/1	1/1	1/1	1/1	1/1	17	0	11	0	1	3
1100	chr10	85482130	G	A	hom	Skap1:NM_173311:exon11:c.G874A:p.D292N,	Skap1	nonsynonymous SNV	chr10	84387183	G	exonic	Skap1	rs199392132	tolerated	0/0	0/0	0/0	0/0	0/0	0/0	0/0	0/0	0/0	0/0	0/0	0/0	0/0	0/0	0/0	0/0	0/0	1/1	1/1	1/1	0/0	0/0	0/0	0/0	1/1	0/1	1/1	1/1	6	1	21	0	1	2
1100	chr10	85753107	A	T	hom	Scrn2:NM_001012142:exon2:c.A70T:p.I24F,	Scrn2	nonsynonymous SNV	chr10	84758035	A	exonic	Scrn2	rs105977299	deleterious	1/1	1/1	0/0	0/0	0/0	0/0	1/1	0/0	1/1	1/1	1/1	1/1	1/1	0/0	0/0	1/1	0/0	1/1	1/1	1/1	0/0	0/0	0/0	0/0	1/1	1/1	1/1	1/1	16	0	12	0	1	3
1100	chr10	85754749	C	A	hom	Scrn2:NM_001012142:exon4:c.C389A:p.A130E,	Scrn2	nonsynonymous SNV	chr10	84759677	C	exonic	Scrn2	rs197336317	tolerated	1/1	1/1	0/0	0/0	0/0	0/0	1/1	0/0	1/1	1/1	1/1	1/1	1/1	0/0	0/0	1/1	1/1	1/1	1/1	1/1	0/0	0/0	0/0	0/0	1/1	1/1	1/1	1/1	17	0	11	0	1	3
1100	chr10	85756393	G	C	hom	Scrn2:NM_001012142:exon8:c.G1207C:p.A403P,	Scrn2	nonsynonymous SNV	chr10	84761321	G	exonic	Scrn2	rs8148292	tolerated	1/1	1/1	0/0	0/0	0/0	0/0	1/1	0/0	1/1	1/1	1/1	1/1	1/1	0/0	0/0	1/1	1/1	1/1	1/1	1/1	0/0	0/0	0/0	0/0	1/1	1/1	1/1	1/1	17	0	11	0	1	3
1100	chr10	86921196	A	C	hom	Med1:NM_001134361:exon17:c.T2025G:p.N675K,	Med1	nonsynonymous SNV	chr10	85904883	A	exonic	Med1	rs199046658	tolerated	1/1	1/1	0/0	0/0	0/0	0/0	0/0	0/0	1/1	1/1	0/0	0/0	0/0	0/0	0/0	1/1	1/1	1/1	1/1	1/1	0/0	0/0	0/0	0/0	1/1	1/1	1/1	1/1	13	0	15	0	1	3
1100	chr10	87226469	C	T	hom	Erbb2:NM_017003:exon2:c.C215T:p.A72V,	Erbb2	nonsynonymous SNV	chr10	86170843	C	exonic	Erbb2	rs198387615	tolerated	0/0	0/0	0/0	0/0	0/0	0/0	0/0	0/0	0/0	0/0	0/0	0/0	0/0	0/0	0/0	0/0	0/0	1/1	1/1	1/1	0/0	0/0	0/0	0/0	1/1	1/1	1/1	1/1	7	0	21	0	1	3
1100	chr10	87302206	C	G	hom	Ikzf3:NM_001107047:exon4:c.G201C:p.E67D,	Ikzf3	nonsynonymous SNV	chr10	86244000	C	exonic	Ikzf3	rs198320413	tolerated	0/0	1/1	0/0	0/0	0/0	0/0	0/0	0/0	1/1	1/1	0/0	0/0	0/0	0/0	0/0	1/1	1/1	1/1	1/1	1/1	0/0	0/0	0/0	0/0	1/1	1/1	1/1	1/1	12	0	16	0	1	3
1100	chr10	87411019	C	T	hom	Ormdl3:NM_001047897:exon1:c.G40A:p.G14R,	Ormdl3	nonsynonymous SNV	chr10	86350515	C	exonic	Ormdl3	-	deleterious	1/1	0/0	0/0	0/0	0/0	0/0	0/0	0/0	0/0	0/0	0/0	0/0	0/0	0/0	0/0	0/0	0/0	0/0	0/0	1/1	0/0	0/0	0/0	0/0	1/1	1/1	0/0	1/1	5	0	23	0	1	2
1100	chr10	87446393	G	A	hom	Gsdma:NM_001108297:exon6:c.G703A:p.G235R,	Gsdma	nonsynonymous SNV	chr10	86385503	G	exonic	Gsdma	rs198679077	tolerated	0/0	0/0	0/0	0/0	0/0	0/0	0/0	0/0	0/0	0/0	0/0	0/0	0/0	0/0	0/0	0/0	0/0	1/1	1/1	1/1	0/0	0/0	0/0	0/0	1/1	1/1	1/1	1/1	7	0	21	0	1	3
1100	chr10	87450753	C	T	hom	Gsdma:NM_001108297:exon12:c.C1259T:p.T420M,	Gsdma	nonsynonymous SNV	chr10	86389863	C	exonic	Gsdma	rs198746840	tolerated	0/0	0/0	0/0	0/0	0/0	0/0	0/0	0/0	0/0	0/0	0/0	0/0	0/0	0/0	0/0	0/0	0/0	1/1	1/1	1/1	0/0	0/0	0/0	0/0	1/1	1/1	1/1	1/1	7	0	21	0	1	3
1100	chr10	88278191	C	A	hom	Krt28:NM_001008760:exon1:c.G103T:p.G35C,	Krt28	nonsynonymous SNV	chr10	87081824	C	exonic	Krt28	rs197075472	tolerated	0/0	0/0	0/0	0/0	1/1	0/0	0/0	1/1	0/0	0/0	0/0	1/1	0/0	1/1	1/1	0/0	0/0	1/1	1/1	1/1	0/0	1/1	1/1	1/1	1/1	1/1	1/1	1/1	15	0	13	0	1	3
1100	chr10	88837763	G	A	hom	LOC680428:NM_001109406:exon1:c.G523A:p.A175T,	LOC680428	nonsynonymous SNV	chr10	87598180	G	exonic	LOC680428	-	deleterious																													0	0	28	0	0	0
1100	chr10	88941307	C	T	hom	Krt33a:NM_001008757:exon7:c.G1207A:p.V403M,	Krt33a	nonsynonymous SNV	chr10	87732933	C	exonic	Krt33a	-	deleterious	0/0	0/0	0/0	0/0	0/0	0/0	0/0	0/0	0/0	0/0	0/0	1/1	0/0	1/1	1/1	0/0	1/1	0/0	0/0	1/1	0/0	1/1	1/1	0/0	1/1	1/1	0/0	1/1	10	0	18	0	1	2
1100	chr10	89025461	G	A	hom	Krt32:NM_001008818:exon1:c.C184T:p.L62F,	Krt32	nonsynonymous SNV	chr10	87792561	G	exonic	Krt32	-	tolerated	0/0	1/1	0/0	0/0	0/0	0/0	0/0	0/0	1/1	1/1	0/0	0/0	0/0	0/0	0/0	1/1	0/0	0/0	0/0	0/0	0/0	0/0	0/0	0/0	1/1	0/0	0/0	0/0	5	0	23	0	1	0
1100	chr10	89072595	C	A	hom	Krt15:NM_001004022:exon7:c.G1235T:p.R412M,	Krt15	nonsynonymous SNV	chr10	87840160	C	exonic	Krt15	-	deleterious	0/0	0/0	0/0	0/0	0/0	0/0	0/0	0/0	0/0	0/0	0/0	0/0	0/0	0/0	0/0	0/0	0/0	0/0	0/0	0/0	0/0	0/0	0/0	0/0	1/1	0/0	0/0	0/0	1	0	27	0	1	0
1100	chr10	90094294	T	C	hom	Hsd17b1:NM_012851:exon1:c.T7C:p.S3P,	Hsd17b1	nonsynonymous SNV	chr10	88786099	T	exonic	Hsd17b1	rs197026980	tolerated	0/0	1/1	0/0	0/0	0/0	1/1	1/1	0/0	0/0	0/0	0/0	0/0	0/0	1/1	0/0	1/1	0/0	1/1	1/1	1/1	0/0	0/0	0/0	0/0	1/1	1/1	1/1	1/1	12	0	16	0	1	3
1100	chr10	90094374	G	C	hom	Hsd17b1:NM_012851:exon1:c.G87C:p.Q29H,	Hsd17b1	nonsynonymous SNV	chr10	88786179	G	exonic	Hsd17b1	rs198025798	tolerated	0/0	1/1	0/0	0/0	0/0	1/1	1/1	0/0	0/0	0/0	0/0	0/0	0/0	1/1	0/0	1/1	0/0	1/1	1/1	1/1	0/0	0/0	0/0	0/0	1/1	1/1	1/1	1/1	12	0	16	0	1	3
1100	chr10	92084219	C	T	hom	Kif18b:NM_001039019:exon11:c.G1502A:p.R501K,	Kif18b	nonsynonymous SNV	chr10	90787644	C	exonic	Kif18b	-	tolerated	0/0	0/0	0/0	0/0	0/0	0/0	0/0	0/0	0/0	0/0	0/0	0/0	0/0	0/0	0/0	0/0	0/0	0/0	0/0	0/0	0/0	0/0	0/0	0/0	1/1	0/0	0/0	0/0	1	0	27	0	1	0
1100	chr10	95363937	G	A	hom	Ace:NM_012544:exon4:c.G620A:p.R207K,	Ace	nonsynonymous SNV	chr10	93924661	G	exonic	Ace	rs8174265	tolerated	1/1	0/0	0/0	0/0	0/0	0/0	0/0	0/0	0/0	0/0	0/0	0/0	0/0	0/0	0/0	0/0	0/0	0/0	0/0	0/0	0/0	0/0	0/0	0/0	1/1	0/0	0/0	1/1	3	0	25	0	1	1
1100	chr10	95420133	C	T	hom	Kcnh6:NM_053937:exon12:c.C2560T:p.P854S,	Kcnh6	nonsynonymous SNV	chr10	93977562	C	exonic	Kcnh6	-	tolerated	0/0	0/0	0/0	0/0	0/0	0/0	0/0	0/0	0/0	0/0	0/0	0/0	0/0	0/0	0/0	0/0	0/0	0/0	0/0	0/0	0/0	0/0	0/0	0/0	1/1	0/0	0/0	1/1	2	0	26	0	1	1
1100	chr10	95711813	T	C	hom	Scn4a:NM_013178:exon25:c.A5407G:p.K1803E,	Scn4a	nonsynonymous SNV	chr10	94257339	T	exonic	Scn4a	-	tolerated	0/0	1/1	0/0	0/0	1/1	0/0	0/0	1/1	0/0	./.	0/0	0/0	0/0	1/1	1/1	0/0	0/0	0/0	0/0	0/0	0/0	0/0	0/0	1/1	1/1	0/0	0/0	1/1	8	0	19	1	1	1
1100	chr10	95716898	C	G	hom	Scn4a:NM_013178:exon22:c.G3769C:p.D1257H,	Scn4a	nonsynonymous SNV	chr10	94262424	C	exonic	Scn4a	-	tolerated	0/0	1/1	0/0	0/0	1/1	0/0	0/0	1/1	0/0	0/0	0/0	0/0	0/0	1/1	1/1	0/0	0/0	0/0	0/0	0/0	0/0	0/0	0/0	1/1	1/1	0/0	0/0	1/1	8	0	20	0	1	1
1100	chr10	96162151	C	G	hom	Cep95:NM_001013862:exon12:c.C1400G:p.S467C,	Cep95	nonsynonymous SNV	chr10	94755831	C	exonic	Cep95	-	deleterious	0/0	0/0	0/0	0/0	0/0	0/0	0/0	0/0	0/0	0/0	0/0	0/0	0/0	0/0	0/0	0/0	0/0	0/0	0/0	0/0	0/0	0/0	0/0	0/0	1/1	0/0	0/0	1/1	2	0	26	0	1	1
1100	chr10	97001165	C	T	hom	Helz:NM_001105848:exon6:c.C449T:p.P150L,	Helz	nonsynonymous SNV	chr10	95553725	C	exonic	Helz	-	tolerated	1/1	0/0	0/0	0/0	0/0	0/0	0/0	0/0	0/0	0/0	0/0	0/0	0/0	0/0	1/1	0/0	1/1	0/0	0/0	0/0	0/0	0/0	0/0	0/0	1/1	0/0	0/0	1/1	5	0	23	0	1	1
1100	chr10	98872836	A	C	hom	Slc16a6:NM_198760:exon5:c.A833C:p.K278T,	Slc16a6	nonsynonymous SNV	chr10	97462125	T	exonic	Slc16a6	-	tolerated	0/0	0/0	0/0	0/0	0/0	0/0	0/0	0/0	0/0	0/0	0/0	0/0	0/0	0/0	0/0	0/0	0/0	0/0	0/0	0/0	0/0	0/0	0/0	0/0	1/1	1/1	0/0	1/1	3	0	25	0	1	2
1100	chr10	99731258	C	T	hom	Abca5:NM_173307:exon32:c.G4087A:p.G1363S,	Abca5	nonsynonymous SNV	chr10	98289219	C	exonic	Abca5	rs198143726	tolerated	1/1	0/0	0/0	0/0	0/0	1/1	0/0	0/0	0/0	0/0	0/0	0/0	0/0	0/0	0/0	1/1	0/0	1/1	1/1	1/1	0/0	0/0	0/0	0/0	1/1	1/1	1/1	1/1	10	0	18	0	1	3
1100	chr10	103315777	G	A	hom	MGC95210:NM_001005532:exon3:c.G188A:p.R63K,	MGC95210	nonsynonymous SNV	chr10	101883354	G	exonic	MGC95210	rs198216115	tolerated	0/0	0/0	0/0	0/0	0/0	0/0	0/0	0/0	0/0	0/0	0/0	0/0	0/0	0/0	0/0	0/0	0/0	1/1	1/1	1/1	0/0	0/0	0/0	0/0	1/1	0/0	1/1	0/0	5	0	23	0	1	1
1100	chr10	105201993	C	T	hom	Cd300lf:NM_001025111:exon2:c.G197A:p.R66Q,	Cd300lf	nonsynonymous SNV	chr10	104623847	T	exonic	Cd300lf		-	0/0	1/1	0/0	0/0	0/0	./.	./.	0/0	0/0	0/0	0/0	0/0	0/0	0/0	0/0	0/0	0/0	1/1	1/1	1/1	0/0	0/0	0/0	./.	1/1	0/0	1/1	0/0	6	0	19	3	1	1
1100	chr10	105250117	T	C	hom	Slc9a3r1:NM_021594:exon2:c.T433C:p.C145R,	Slc9a3r1	nonsynonymous SNV	chr10	104578255	A	exonic	Slc9a3r1	-	deleterious	0/0	0/0	0/0	0/0	0/0	0/0	0/0	0/0	0/0	0/0	0/0	0/0	0/0	0/0	0/0	0/0	0/0	1/1	1/1	1/1	0/0	0/0	0/0	0/0	1/1	0/0	1/1	0/0	5	0	23	0	1	1
1100	chr10	105669547	G	A	hom	Gga3:NM_001108304:exon11:c.C1148T:p.T383M,	Gga3	nonsynonymous SNV	chr10	104139908	C	exonic	Gga3	-	tolerated	0/0	1/1	0/0	0/0	0/0	0/0	0/0	0/0	0/0	0/0	0/0	0/0	0/0	0/0	0/0	0/0	0/0	1/1	1/1	1/1	0/0	0/0	0/0	0/0	1/1	0/0	1/1	0/0	6	0	22	0	1	1
1100	chr10	106004593	C	T	hom	Recql5:NM_001105853:exon8:c.G1438A:p.G480R,	Recql5	nonsynonymous SNV	chr10	103837293	A	exonic	Recql5	-	tolerated	0/0	1/1	0/0	0/0	0/0	0/0	0/0	0/0	0/0	0/0	0/0	0/0	0/0	0/0	0/0	0/0	0/0	1/1	1/1	1/1	0/0	0/0	0/0	0/0	1/1	0/0	1/1	0/0	6	0	22	0	1	1
1100	chr10	106012480	G	A	hom	LOC689926:NM_001163002:exon2:c.G115A:p.V39I,	LOC689926	nonsynonymous SNV	chr10	103829406	A	exonic	Smim5		-	0/0	0/0	0/0	0/0	0/0	0/0	0/0	0/0	0/0	0/0	0/0	0/0	0/0	0/0	0/0	0/0	0/0	1/1	1/1	1/1	0/0	0/0	0/0	0/0	1/1	0/0	1/1	0/0	5	0	23	0	1	1
1100	chr10	106012886	A	G	hom	LOC689926:NM_001163002:exon3:c.A139G:p.M47V,	LOC689926	nonsynonymous SNV	chr10	103829000	C	exonic	Smim5	-	tolerated	0/0	1/1	0/0	0/0	0/0	0/0	0/0	0/0	0/0	0/0	0/0	0/0	0/0	0/0	0/0	0/0	0/0	1/1	1/1	1/1	0/0	0/0	0/0	0/0	1/1	0/0	1/1	0/0	6	0	22	0	1	1
1100	chr10	106232553	C	G	hom	Trim65:NM_001135714:exon6:c.G1278C:p.E426D,	Trim65	nonsynonymous SNV	chr10	103609390	G	exonic	Trim65		-	0/0	0/0	0/0	0/0	0/0	0/0	0/0	0/0	0/0	0/0	0/0	0/0	0/0	0/0	0/0	0/0	0/0	1/1	1/1	1/1	0/0	0/0	0/0	0/0	1/1	0/0	1/1	0/0	5	0	23	0	1	1
1100	chr10	106233378	T	C	hom	Trim65:NM_001135714:exon5:c.A946G:p.M316V,	Trim65	nonsynonymous SNV	chr10	103608565	C	exonic	Trim65		-	0/0	1/1	0/0	0/0	0/0	0/0	0/0	0/0	0/0	0/0	0/0	0/0	0/0	0/0	0/0	0/0	0/0	1/1	1/1	1/1	0/0	0/0	0/0	0/0	1/1	0/0	1/1	0/0	6	0	22	0	1	1
1100	chr10	106233918	T	G	hom	Trim65:NM_001135714:exon3:c.A586C:p.S196R,	Trim65	nonsynonymous SNV	chr10	103608025	T	exonic	Trim65	-	deleterious	0/0	1/1	0/0	0/0	0/0	0/0	0/0	0/0	0/0	0/0	0/0	0/0	0/0	0/0	0/0	0/0	0/0	1/1	1/1	1/1	0/0	0/0	0/0	0/0	1/1	0/0	1/1	0/0	6	0	22	0	1	1
1100	chr10	107081025	A	G	hom	Mgat5b:NM_001107068:exon15:c.A1294G:p.T432A,	Mgat5b	nonsynonymous SNV	chr10	105581124	A	exonic	Mgat5b	rs64055175	tolerated	0/0	1/1	0/0	0/0	0/0	0/0	0/0	0/0	0/0	0/0	1/1	0/0	0/0	0/0	0/0	0/0	0/0	1/1	1/1	1/1	0/0	0/0	0/0	0/0	1/1	0/0	1/1	0/0	7	0	21	0	1	1
1100	chr10	107401973	C	T	hom	Sept9:NM_031837:exon2:c.C421T:p.P141S,Sept9:NM_176856:exon3:c.C388T:p.P130S,	2014-09-09	nonsynonymous SNV	chr10	105913051	C	exonic	2013-09-09	rs197682889	tolerated	0/0	0/0	0/0	0/0	0/0	0/0	0/0	0/0	0/0	0/0	0/0	0/0	0/0	0/0	0/0	0/0	0/0	1/1	1/1	1/1	0/0	0/0	0/0	0/0	1/1	0/0	1/1	0/0	5	0	23	0	1	1
1100	chr10	109482718	C	A	hom	Azi1:NM_001108310:exon12:c.G1269T:p.Q423H,	Azi1	nonsynonymous SNV	chr10	108849032	C	exonic	Azi1	rs198078282	tolerated	1/1	0/0	0/0	0/0	0/0	0/0	0/0	0/0	0/0	0/0	1/1	1/1	1/1	1/1	0/0	1/1	1/1	1/1	1/1	1/1	1/1	1/1	1/1	0/0	1/1	1/1	1/1	1/1	17	0	11	0	1	3
1100	chr10	110271848	C	T	hom	Sectm1b:NM_199082:exon4:c.G470A:p.R157K,	Sectm1b	nonsynonymous SNV	chr10	109838708	C	exonic	Sectm1b	rs198438615	tolerated	1/1	0/0	0/0	0/0	0/0	0/0	0/0	1/1	0/0	0/0	0/0	0/0	0/0	0/0	0/0	1/1	1/1	1/1	1/1	1/1	0/0	0/0	0/0	0/0	1/1	1/1	1/1	1/1	11	0	17	0	1	3
1100	chr10	110272502	G	T	hom	Sectm1b:NM_199082:exon3:c.C380A:p.T127K,	Sectm1b	nonsynonymous SNV	chr10	109839362	G	exonic	Sectm1b	rs198406529	tolerated	1/1	0/0	0/0	0/0	0/0	0/0	0/0	1/1	0/0	0/0	0/0	0/0	0/0	0/0	0/0	1/1	1/1	1/1	1/1	1/1	0/0	0/0	0/0	0/0	1/1	1/1	1/1	1/1	11	0	17	0	1	3
1100	chr10	110272776	G	A	hom	Sectm1b:NM_199082:exon3:c.C106T:p.P36S,	Sectm1b	nonsynonymous SNV	chr10	109839636	G	exonic	Sectm1b	rs197620339	deleterious	1/1	0/0	0/0	0/0	0/0	0/0	0/0	1/1	0/0	0/0	0/0	0/0	0/0	0/0	0/0	1/1	1/1	1/1	1/1	1/1	0/0	0/0	0/0	0/0	1/1	1/1	1/1	1/1	11	0	17	0	1	3
1100	chr10	110454002	C	T	hom	Hexdc:NM_001142562:exon11:c.C1129T:p.R377C,	Hexdc	nonsynonymous SNV	chr10	110010227	C	exonic	Hexdc	rs8150961	tolerated	1/1	0/0	0/0	0/0	0/0	0/0	0/0	1/1	0/0	0/0	0/0	0/0	0/0	0/0	0/0	1/1	1/1	1/1	1/1	1/1	0/0	0/0	0/0	0/0	1/1	1/1	1/1	1/1	11	0	17	0	1	3
1100	chr10	110652927	T	A	hom	Fn3krp:NM_001107077:exon4:c.T401A:p.L134Q,	Fn3krp	nonsynonymous SNV	chr10	110205885	T	exonic	Fn3krp	rs197087349	tolerated	0/0	0/0	0/0	0/0	0/0	0/0	0/0	0/0	0/0	0/0	0/0	0/0	0/0	0/0	0/0	0/0	0/0	1/1	1/1	1/1	0/0	0/0	0/0	0/0	1/1	1/1	1/1	1/1	7	0	21	0	1	3
1100	chr10	110665289	C	T	hom	Fn3k:NM_001109051:exon2:c.C77T:p.A26V,	Fn3k	nonsynonymous SNV	chr10	110218247	C	exonic	Fn3k	rs197611110	tolerated	0/0	0/0	0/0	0/0	0/0	0/0	0/0	0/0	0/0	0/0	0/0	0/0	0/0	0/0	0/0	0/0	0/0	1/1	1/1	1/1	0/0	0/0	0/0	0/0	1/1	1/1	1/1	1/1	7	0	21	0	1	3
1100	chr11	15072638	T	C	hom	Nrip1:NM_001100560:exon4:c.A1009G:p.S337G,	Nrip1	nonsynonymous SNV	chr11	18320421	T	exonic	Nrip1	rs197314969	tolerated	0/0	0/0	0/0	0/0	0/0	0/0	0/0	1/1	0/0	0/0	0/0	0/0	0/0	0/0	1/1	1/1	0/0	1/1	1/1	1/1	0/0	0/0	0/0	0/0	1/1	1/1	1/1	0/0	9	0	19	0	1	2
1100	chr11	25442540	C	T	hom	Adamts1:NM_024400:exon1:c.G224A:p.G75D,	Adamts1	nonsynonymous SNV	chr11	28974268	C	exonic	Adamts1	rs65487653	tolerated	1/1	1/1	0/0	0/0	1/1	0/0	0/0	1/1	0/0	0/0	0/0	0/0	1/1	1/1	1/1	0/0	1/1	1/1	1/1	1/1	0/0	1/1	1/1	0/0	1/1	1/1	1/1	1/1	17	0	11	0	1	3
1100	chr11	25548352	T	C	hom	Adamts5:NM_198761:exon1:c.A494G:p.K165R,	Adamts5	nonsynonymous SNV	chr11	29080071	T	exonic	Adamts5	rs105916292	tolerated	1/1	1/1	0/0	0/0	0/0	0/0	0/0	1/1	0/0	0/0	0/0	0/0	1/1	1/1	0/0	0/0	0/0	1/1	1/1	1/1	0/0	1/1	1/1	0/0	1/1	1/1	1/1	1/1	14	0	14	0	1	3
1100	chr11	27488683	C	T	hom	Bach1:NM_001107113:exon3:c.C1364T:p.T455I,	Bach1	nonsynonymous SNV	chr11	31011173	C	exonic	Bach1	rs198681902	deleterious	0/0	0/0	0/0	0/0	0/0	0/0	0/0	0/0	0/0	0/0	0/0	0/0	0/0	0/0	0/0	0/0	0/0	1/1	1/1	1/1	0/0	0/0	0/0	0/0	1/1	0/0	0/0	0/0	4	0	24	0	1	0
1100	chr11	27499210	A	G	hom	Bach1:NM_001107113:exon5:c.A2122G:p.T708A,	Bach1	nonsynonymous SNV	chr11	31022065	A	exonic	Bach1	rs199366267	tolerated																													0	0	28	0	0	0
1100	chr11	28421435	T	C	hom	Cldn8:NM_001037774:exon1:c.A425G:p.N142S,	Cldn8	nonsynonymous SNV	chr11	32147144	T	exonic	Cldn8	-	deleterious	0/0	0/0	0/0	0/0	0/0	0/0	0/0	1/1	0/0	0/0	0/0	0/0	0/0	0/0	0/0	0/0	0/0	0/0	0/0	0/0	0/0	0/0	0/0	0/0	1/1	0/0	0/0	0/0	2	0	26	0	1	0
1100	chr11	29783929	C	T	hom	Scaf4:NM_001037347:exon8:c.C872T:p.A291V,	Scaf4	nonsynonymous SNV	chr11	34015180	T	exonic	Scaf4		-	0/0	1/1	0/0	0/0	0/0	0/0	0/0	0/0	0/0	0/0	0/0	0/0	0/0	0/0	0/0	0/0	0/0	0/0	0/0	0/0	0/0	0/0	0/0	0/0	1/1	0/0	0/0	0/0	2	0	26	0	1	0
1100	chr11	31041957	C	T	hom	RGD1562726:NM_001109052:exon3:c.G133A:p.A45T,	RGD1562726	nonsynonymous SNV	chr11	34835717	C	exonic	RGD1562726	rs106867251	tolerated	1/1	0/0	0/0	0/0	1/1	0/0	0/0	0/0	0/0	0/0	1/1	1/1	1/1	0/0	1/1	0/0	1/1	0/0	0/0	0/0	0/0	0/0	0/0	0/0	1/1	1/1	1/1	1/1	11	0	17	0	1	3
1100	chr11	31042031	C	T	hom	RGD1562726:NM_001109052:exon3:c.G59A:p.G20D,	RGD1562726	nonsynonymous SNV	chr11	34835791	C	exonic	RGD1562726	rs105851506	tolerated	1/1	0/0	0/0	0/0	1/1	0/0	0/0	0/0	0/0	0/0	1/1	1/1	1/1	0/0	1/1	0/0	1/1	1/1	1/1	1/1	0/0	0/0	0/0	0/0	1/1	1/1	1/1	1/1	14	0	14	0	1	3
1100	chr11	37441749	T	A	hom	Mx1:NM_173096:exon13:c.A1665T:p.Q555H,	Mx1	nonsynonymous SNV	chr11	41402013	T	exonic	Mx1	rs198402478	tolerated	0/0	0/0	0/0	0/0	0/0	0/0	0/0	1/1	0/0	0/0	0/0	0/0	0/0	0/0	0/0	0/0	1/1	1/1	1/1	1/1	0/0	0/0	0/0	0/0	1/1	1/1	1/1	1/1	9	0	19	0	1	3
1100	chr11	37441759	A	G	hom	Mx1:NM_173096:exon13:c.T1655C:p.V552A,	Mx1	nonsynonymous SNV	chr11	41402023	A	exonic	Mx1	rs197189089	tolerated	1/1	0/0	0/0	0/0	0/0	0/0	0/0	1/1	0/0	0/0	0/0	0/0	0/0	1/1	0/0	0/0	1/1	1/1	1/1	1/1	1/1	0/0	0/0	0/0	1/1	1/1	1/1	1/1	12	0	16	0	1	3
1100	chr11	37441808	T	G	hom	Mx1:NM_173096:exon13:c.A1606C:p.K536Q,	Mx1	nonsynonymous SNV	chr11	41402072	T	exonic	Mx1	rs197996367	tolerated	0/0	0/0	0/0	0/0	0/0	0/0	0/0	1/1	0/0	0/0	0/0	0/0	0/0	0/0	0/0	0/0	1/1	1/1	1/1	1/1	0/0	0/0	0/0	0/0	1/1	1/1	1/1	1/1	9	0	19	0	1	3
1100	chr11	37441900	C	T	hom	Mx1:NM_173096:exon13:c.G1514A:p.S505N,	Mx1	nonsynonymous SNV	chr11	41402164	C	exonic	Mx1	rs196965613	tolerated	0/0	0/0	0/0	0/0	0/0	0/0	0/0	1/1	0/0	0/0	0/0	0/0	0/0	1/1	0/0	0/0	1/1	1/1	1/1	1/1	1/1	0/0	0/0	0/0	1/1	1/1	1/1	./.	10	0	17	1	1	2
1100	chr11	37460214	T	C	hom	Mx1:NM_173096:exon2:c.A32G:p.Q11R,	Mx1	nonsynonymous SNV	chr11	41420406	T	exonic	Mx1	-	tolerated	0/0	0/0	0/0	0/0	0/0	0/0	0/0	1/1	0/0	0/0	0/0	0/0	0/0	0/0	0/0	0/0	1/1	1/1	1/1	1/1	0/0	0/0	0/0	0/0	1/1	1/1	1/1	1/1	9	0	19	0	1	3
1100	chr11	37460215	G	C	hom	Mx1:NM_173096:exon2:c.C31G:p.Q11E,	Mx1	nonsynonymous SNV	chr11	41420407	G	exonic	Mx1	-	tolerated	0/0	0/0	0/0	0/0	0/0	0/0	0/0	1/1	0/0	0/0	0/0	0/0	0/0	0/0	0/0	0/0	1/1	1/1	1/1	1/1	0/0	0/0	0/0	0/0	1/1	1/1	1/1	1/1	9	0	19	0	1	3
1100	chr11	37460235	T	C	hom	Mx1:NM_173096:exon2:c.A11G:p.Q4R,	Mx1	nonsynonymous SNV	chr11	41420427	T	exonic	Mx1	rs196985946	tolerated	1/1	0/0	0/0	0/0	0/0	0/0	0/0	1/1	0/0	0/0	0/0	0/0	0/0	1/1	0/0	0/0	1/1	1/1	1/1	1/1	1/1	0/0	0/0	0/0	1/1	1/1	1/1	1/1	12	0	16	0	1	3
1100	chr11	37474383	T	A	hom	Fam3b:NM_001107102:exon7:c.A590T:p.E197V,	Fam3b	nonsynonymous SNV	chr11	41435498	T	exonic	Fam3b	rs106462432	deleterious	1/1	0/0	0/0	0/0	0/0	0/0	0/0	1/1	0/0	0/0	0/0	0/0	0/0	1/1	0/0	0/0	1/1	1/1	1/1	1/1	1/1	0/0	0/0	0/0	1/1	1/1	1/1	1/1	12	0	16	0	1	3
1100	chr11	41668162	T	A	hom	Gabrr3:NM_138897:exon9:c.A1258T:p.I420L,	Gabrr3	nonsynonymous SNV	chr11	46236933	T	exonic	Gabrr3	rs197220679	tolerated	0/0	0/0	0/0	0/0	0/0	0/0	0/0	0/0	0/0	0/0	0/0	0/0	0/0	0/0	0/0	0/0	0/0	1/1	1/1	1/1	0/0	0/0	0/0	0/0	1/1	0/0	1/1	0/0	5	0	23	0	1	1
1100	chr11	42395591	A	T	hom	Olr1558:NM_001000725:exon1:c.A495T:p.R165S,	Olr1558	nonsynonymous SNV	chr11	46872754	A	exonic	Olr1558	rs197193041	tolerated	0/0	0/0	0/0	0/0	0/0	0/0	0/0	0/0	0/0	0/0	0/0	0/0	0/0	0/0	0/0	0/0	0/0	1/1	1/1	1/1	0/0	0/0	0/0	0/0	1/1	0/0	1/1	0/0	5	0	23	0	1	1
1100	chr11	42418849	A	G	hom	Olr1560:NM_001001009:exon1:c.A149G:p.Y50C,	Olr1560	nonsynonymous SNV	chr11	46918935	A	exonic	Olr1560	-	tolerated	1/1	0/0	0/0	./.	0/0	0/0	0/0	0/0	0/0	0/0	0/0	0/0	0/0	0/0	0/0	0/0	0/0	1/1	1/1	1/1	0/0	0/0	0/0	0/0	1/1	0/0	1/1	0/0	6	0	21	1	1	1
1100	chr11	42453340	C	T	hom	Olr1561:NM_001000048:exon1:c.C671T:p.T224I,	Olr1561	nonsynonymous SNV	chr11	47055173	C	exonic	Olr1561,Olr1564	rs199107367	deleterious	0/0	0/0	0/0	0/0	0/0	0/0	0/0	0/0	0/0	0/0	0/0	0/0	0/0	0/0	0/0	0/0	0/0	1/1	1/1	1/1	0/0	0/0	0/0	0/0	1/1	0/0	1/1	0/0	5	0	23	0	1	1
1100	chr11	42478264	G	A	hom	Olr1562:NM_001000047:exon1:c.G616A:p.V206I,	Olr1562	nonsynonymous SNV	chr11	47023179	G	exonic	Olr1562,Olr1563	rs198865468	tolerated	1/1	0/0	0/0	0/0	0/0	0/0	0/0	0/0	0/0	0/0	0/0	0/0	0/0	0/0	0/0	0/0	0/0	1/1	1/1	1/1	0/0	0/0	0/0	0/0	1/1	0/0	1/1	0/0	6	0	22	0	1	1
1100	chr11	44293035	T	C	hom	Nit2:NM_001034126:exon5:c.T412C:p.F138L,	Nit2	nonsynonymous SNV	chr11	48660304	T	exonic	Nit2	rs198799612	tolerated	1/1	1/1	0/0	0/0	1/1	0/0	0/0	1/1	0/0	0/0	0/0	0/0	0/0	0/0	0/0	1/1	0/0	1/1	1/1	1/1	0/0	0/0	0/0	0/0	1/1	1/1	1/1	1/1	12	0	16	0	1	3
1100	chr11	44782348	G	C	hom	Gpr128:NM_001107098:exon8:c.G847C:p.V283L,	Gpr128	nonsynonymous SNV	chr11	49321691	G	exonic	Gpr128	-	tolerated	0/0	0/0	0/0	0/0	0/0	0/0	0/0	0/0	0/0	0/0	0/0	0/0	0/0	0/0	0/0	0/0	0/0	1/1	1/1	1/1	0/0	0/0	0/0	0/0	1/1	1/1	1/1	1/1	7	0	21	0	1	3
1100	chr11	45289437	T	C	hom	Impg2:NM_139088:exon14:c.A2059G:p.T687A,	Impg2	nonsynonymous SNV	chr11	49814964	T	exonic	Impg2	rs197378239	tolerated	0/0	0/0	0/0	0/0	0/0	0/0	0/0	0/0	0/0	0/0	0/0	0/0	0/0	0/0	0/0	0/0	0/0	1/1	1/1	1/1	0/0	0/0	0/0	0/0	1/1	1/1	1/1	1/1	7	0	21	0	1	3
1100	chr11	45384300	C	G	hom	Impg2:NM_139088:exon2:c.G95C:p.R32P,	Impg2	nonsynonymous SNV	chr11	49874803	C	exonic	Impg2	rs197686879	tolerated	0/0	0/0	0/0	0/0	0/0	0/0	0/0	0/0	0/0	0/0	0/0	0/0	0/0	0/0	0/0	0/0	0/0	1/1	1/1	1/1	0/0	0/0	0/0	0/0	1/1	1/1	1/1	1/1	7	0	21	0	1	3
1100	chr11	45420271	T	C	hom	Senp7:NM_001105888:exon11:c.A1585G:p.I529V,	Senp7	nonsynonymous SNV	chr11	50091405	T	exonic	Senp7	rs198199298	tolerated	0/0	1/1	0/0	0/0	1/1	0/0	0/0	0/0	0/0	0/0	0/0	1/1	1/1	0/0	0/0	0/0	0/0	1/1	1/1	1/1	0/0	1/1	1/1	0/0	1/1	1/1	1/1	1/1	13	0	15	0	1	3
1100	chr11	45561863	A	G	hom	Rg9mtd1:NM_001008337:exon2:c.A41G:p.Y14C,	Rg9mtd1	nonsynonymous SNV	chr11	50231796	A	exonic	Trmt10c	rs197803902	tolerated	0/0	1/1	0/0	0/0	1/1	0/0	0/0	0/0	0/0	0/0	0/0	1/1	1/1	0/0	0/0	0/0	0/0	1/1	1/1	1/1	0/0	1/1	1/1	0/0	1/1	1/1	1/1	1/1	13	0	15	0	1	3
1100	chr11	45686338	A	G	hom	Cep97:NM_001107096:exon11:c.A2005G:p.I669V,	Cep97	nonsynonymous SNV	chr11	50354522	A	exonic	Cep97	rs197904545	tolerated																													0	0	28	0	0	0
1100	chr11	51768330	G	T	hom	Bbx:NM_001079938:exon9:c.G1131T:p.Q377H,	Bbx	nonsynonymous SNV	chr11	56366453	G	exonic	Bbx	-	tolerated	0/0	0/0	0/0	0/0	0/0	0/0	0/0	0/0	0/0	0/0	0/0	0/0	0/0	0/0	0/0	0/0	0/0	0/0	0/0	0/0	0/0	0/0	0/0	0/0	1/1	0/0	0/0	0/0	1	0	27	0	1	0
1100	chr11	51768390	C	G	hom	Bbx:NM_001079938:exon9:c.C1191G:p.D397E,	Bbx	nonsynonymous SNV	chr11	56366513	C	exonic	Bbx	-	tolerated	0/0	0/0	0/0	0/0	0/0	0/0	0/0	0/0	0/0	0/0	0/0	0/0	0/0	0/0	0/0	0/0	0/0	0/0	0/0	0/0	0/0	0/0	0/0	0/0	1/1	0/0	0/0	0/0	1	0	27	0	1	0
1100	chr11	51795224	G	A	hom	Bbx:NM_001079938:exon14:c.G2515A:p.G839S,	Bbx	nonsynonymous SNV	chr11	56393347	G	exonic	Bbx	-	tolerated	0/0	0/0	0/0	0/0	0/0	0/0	0/0	0/0	0/0	0/0	0/0	0/0	0/0	0/0	0/0	0/0	0/0	0/0	0/0	0/0	0/0	0/0	0/0	0/0	1/1	0/0	0/0	0/0	1	0	27	0	1	0
1100	chr11	53306753	C	T	hom	Trat1:NM_001037981:exon4:c.C158T:p.A53V,	Trat1	nonsynonymous SNV	chr11	57808140	C	exonic	Trat1	-	tolerated	1/1	0/0	0/0	0/0	1/1	0/0	0/0	0/0	1/1	1/1	1/1	1/1	1/1	0/0	0/0	1/1	1/1	0/0	0/0	0/0	1/1	1/1	1/1	0/0	1/1	0/0	0/0	0/0	13	0	15	0	1	0
1100	chr11	53461871	G	A	hom	Morc1:NM_001172090:exon19:c.C1993T:p.L665F,	Morc1	nonsynonymous SNV	chr11	57957855	G	exonic	Morc1	-	deleterious	0/0	0/0	0/0	0/0	0/0	0/0	0/0	0/0	0/0	0/0	0/0	0/0	0/0	0/0	0/0	0/0	0/0	0/0	0/0	0/0	0/0	0/0	0/0	0/0	1/1	0/0	0/0	0/0	1	0	27	0	1	0
1100	chr11	56624181	C	T	hom	Tmprss7:NM_001105882:exon3:c.C334T:p.R112W,	Tmprss7	nonsynonymous SNV	chr11	64209560	C	exonic	Tmprss7	-	deleterious	0/0	0/0	0/0	0/0	0/0	0/0	0/0	0/0	0/0	0/0	0/0	0/0	0/0	0/0	0/0	0/0	0/0	0/0	0/0	0/0	0/0	0/0	0/0	0/0	1/1	1/1	0/0	1/1	3	0	25	0	1	2
1100	chr11	57501889	A	G	hom	RGD1311458:NM_001009678:exon6:c.T694C:p.S232P,	RGD1311458	nonsynonymous SNV	chr11	65036968	A	exonic	RGD1311458	-	tolerated	0/0	0/0	0/0	0/0	0/0	0/0	0/0	0/0	0/0	0/0	0/0	0/0	0/0	0/0	0/0	0/0	0/0	0/0	0/0	0/0	0/0	0/0	0/0	0/0	1/1	1/1	0/0	1/1	3	0	25	0	1	2
1100	chr11	57854216	C	G	hom	Spice1:NM_001008285:exon9:c.G755C:p.G252A,	Spice1	nonsynonymous SNV	chr11	65376308	C	exonic;splicing	Spice1;Spice1	rs106451269	tolerated	0/0	0/0	0/0	0/0	0/0	0/0	0/0	0/0	0/0	0/0	0/0	0/0	0/0	0/0	0/0	0/0	0/0	0/0	0/0	0/0	0/0	0/0	0/0	0/0	1/1	1/1	0/0	1/1	3	0	25	0	1	2
1100	chr11	57869893	G	C	hom	Spice1:NM_001008285:exon4:c.C275G:p.S92C,	Spice1	nonsynonymous SNV	chr11	65391985	G	exonic	Spice1	-	deleterious	0/0	0/0	./.	./.	0/0	0/0	0/0	0/0	0/0	0/0	0/0	0/0	0/0	0/0	0/0	0/0	0/0	0/0	0/0	0/0	0/0	0/0	0/0	0/0	1/1	1/1	0/0	1/1	3	0	23	2	1	2
1100	chr11	63927714	G	A	hom	Arhgap31:NM_001105879:exon12:c.G3050A:p.G1017D,	Arhgap31	nonsynonymous SNV	chr11	67396832	T	exonic	Arhgap31	-	tolerated																													0	0	28	0	0	0
1100	chr11	67688628	C	T	hom	Mylk:NM_001105874:exon16:c.G3385A:p.G1129S,	Mylk	nonsynonymous SNV	chr11	72189238	C	exonic	Mylk	rs105555120	tolerated	0/0	1/1	0/0	0/0	1/1	0/0	0/0	0/0	1/1	1/1	1/1	1/1	1/1	0/0	1/1	1/1	1/1	0/0	0/0	0/0	1/1	1/1	1/1	0/0	1/1	1/1	0/0	1/1	16	0	12	0	1	2
1100	chr11	70093822	G	A	hom	Zdhhc19:NM_001039259:exon9:c.C1073T:p.T358I,	Zdhhc19	nonsynonymous SNV	chr11	74596485	G	exonic	Zdhhc19	-	-	0/0	1/1	0/0	0/0	0/0	1/1	1/1	0/0	0/0	0/0	0/0	0/0	0/0	1/1	1/1	1/1	0/0	0/0	0/0	0/0	0/0	0/0	0/0	0/0	1/1	0/0	0/0	0/0	7	0	21	0	1	0
1100	chr11	70752097	C	G	hom	Dlg1:NM_012788:exon24:c.G2093C:p.C698S,	Dlg1	nonsynonymous SNV	chr11	75256597	C	exonic	Dlg1	-	tolerated	0/0	0/0	0/0	0/0	0/0	1/1	1/1	0/0	0/0	0/0	0/0	0/0	0/0	1/1	0/0	1/1	0/0	0/0	0/0	0/0	0/0	0/0	0/0	0/0	1/1	0/0	0/0	0/0	5	0	23	0	1	0
1100	chr11	76473846	G	T	hom	Cldn1:NM_031699:exon1:c.G14T:p.G5V,	Cldn1	nonsynonymous SNV	chr11	82903852	A	exonic	Cldn1	-	tolerated	1/1	0/0	0/0	0/0	0/0	0/0	0/0	0/0	0/0	0/0	1/1	1/1	1/1	0/0	0/0	0/0	0/0	0/0	0/0	0/0	1/1	1/1	1/1	0/0	1/1	1/1	0/0	1/1	10	0	18	0	1	2
1100	chr12	2468234	G	A	hom	Fcer2:NM_133550:exon10:c.G703A:p.V235I,Fcer2:NM_001033924:exon11:c.G766A:p.V256I,	Fcer2	nonsynonymous SNV	chr12	4397259	T	exonic	Fcer2	-	-	0/0	0/0	0/0	0/0	0/0	0/0	0/0	0/0	0/0	0/0	0/0	0/0	0/0	0/0	0/0	0/0	0/0	0/0	0/0	0/0	0/0	0/0	0/0	0/0	1/1	1/1	0/0	1/1	3	0	25	0	1	2
1100	chr12	2489505	G	T	hom	RGD1565374:NM_001134602:exon2:c.C151A:p.Q51K,	RGD1565374	nonsynonymous SNV	chr12	4376174	C	exonic	RGD1565374	-	tolerated	1/1	0/0	0/0	0/0	0/0	1/1	0/0	1/1	0/0	0/0	0/0	0/0	0/0	0/0	0/0	1/1	1/1	1/1	1/1	1/1	0/0	0/0	0/0	0/0	1/1	1/1	1/1	1/1	12	0	16	0	1	3
1100	chr12	4186920	A	G	hom	N4bp2l2:NM_001005533:exon2:c.A440G:p.N147S,	N4bp2l2	nonsynonymous SNV	chr12	631930	T	exonic	N4bp2l2	-	tolerated	0/0	0/0	0/0	0/0	0/0	0/0	0/0	0/0	0/0	0/0	0/0	0/0	0/0	0/0	0/0	0/0	1/1	0/0	0/0	0/0	0/0	0/0	0/0	0/0	1/1	1/1	0/0	1/1	4	0	24	0	1	2
1100	chr12	4307527	C	T	hom	Brca2:NM_031542:exon11:c.G5993A:p.S1998N,	Brca2	nonsynonymous SNV	chr12	507189	A	exonic	Brca2	-	deleterious	0/0	0/0	0/0	0/0	0/0	0/0	0/0	0/0	0/0	0/0	0/0	0/0	0/0	0/0	0/0	0/0	1/1	0/0	0/0	0/0	0/0	0/0	0/0	0/0	1/1	1/1	0/0	1/1	4	0	24	0	1	2
1100	chr12	4969323	C	T	hom	Fry:NM_001170398:exon34:c.G4570A:p.A1524T,	Fry	nonsynonymous SNV	chr12	7764770	C	exonic	Fry	-	tolerated																													0	0	28	0	0	0
1100	chr12	5364028	G	A	hom	Rxfp2:NM_001012475:exon4:c.C277T:p.R93W,	Rxfp2	nonsynonymous SNV	chr12	8156685	G	exonic	Rxfp2	-	tolerated	0/0	0/0	0/0	0/0	0/0	0/0	0/0	0/0	0/0	0/0	0/0	0/0	0/0	0/0	0/0	0/0	0/0	0/0	0/0	0/0	0/0	0/0	0/0	0/0	1/1	1/1	0/0	1/1	3	0	25	0	1	2
1100	chr12	6320031	C	T	hom	Uspl1:NM_001198555:exon9:c.G1939A:p.V647I,	Uspl1	nonsynonymous SNV	chr12	9027645	C	exonic	Uspl1	rs197591032	tolerated	0/0	0/0	0/0	0/0	0/0	0/0	0/0	0/0	0/0	0/0	0/0	0/0	0/0	0/0	0/0	0/0	0/0	1/1	1/1	1/1	0/0	0/0	0/0	0/0	1/1	1/1	1/1	0/0	6	0	22	0	1	2
1100	chr12	6320423	G	A	hom	Uspl1:NM_001198555:exon9:c.C1547T:p.P516L,	Uspl1	nonsynonymous SNV	chr12	9028037	G	exonic	Uspl1	rs105637040	deleterious	0/0	1/1	0/0	0/0	1/1	1/1	1/1	0/0	1/1	1/1	1/1	0/0	1/1	0/0	0/0	1/1	1/1	1/1	1/1	1/1	0/0	1/1	1/1	0/0	1/1	1/1	1/1	0/0	18	0	10	0	1	2
1100	chr12	6322988	C	A	hom	Uspl1:NM_001105906:exon8:c.G1351T:p.V451L,Uspl1:NM_001198555:exon8:c.G1351T:p.V451L,	Uspl1	nonsynonymous SNV	chr12	9030602	C	exonic	Uspl1	rs105591460	tolerated	0/0	1/1	0/0	0/0	1/1	1/1	1/1	0/0	1/1	1/1	1/1	0/0	1/1	1/1	1/1	1/1	1/1	1/1	1/1	1/1	0/0	1/1	1/1	0/0	1/1	1/1	1/1	0/0	20	0	8	0	1	2
1100	chr12	6338165	G	A	hom	Uspl1:NM_001105906:exon4:c.C491T:p.A164V,Uspl1:NM_001198555:exon4:c.C491T:p.A164V,	Uspl1	nonsynonymous SNV	chr12	9045568	G	exonic	Uspl1	rs64753666	tolerated	0/0	1/1	0/0	0/0	1/1	1/1	1/1	0/0	1/1	1/1	1/1	0/0	1/1	1/1	1/1	1/1	1/1	1/1	1/1	1/1	0/0	1/1	1/1	0/0	1/1	1/1	1/1	0/0	20	0	8	0	1	2
1100	chr12	8981489	C	T	hom	Gpr12:NM_001037295:exon2:c.C506T:p.T169I,Gpr12:NM_030831:exon1:c.C506T:p.T169I,	Gpr12	nonsynonymous SNV	chr12	12361006	C	exonic	Gpr12	rs197099338	tolerated	0/0	0/0	0/0	0/0	0/0	0/0	0/0	0/0	1/1	1/1	0/0	0/0	0/0	0/0	0/0	0/0	0/0	1/1	1/1	1/1	0/0	0/0	0/0	0/0	1/1	1/1	1/1	1/1	9	0	19	0	1	3
1100	chr12	9642987	G	A	hom	Zfp498:NM_001108851:exon5:c.C797T:p.P266L,	Zfp498	nonsynonymous SNV	chr12	13839971	G	exonic	Zfp498	-	tolerated	1/1	1/1	0/0	0/0	0/0	0/0	0/0	0/0	0/0	0/0	0/0	0/0	0/0	0/0	0/0	0/0	1/1	0/0	0/0	0/0	0/0	0/0	0/0	0/0	1/1	0/0	0/0	0/0	4	0	24	0	1	0
1100	chr12	9767688	G	A	hom	Ptcd1:NM_001109665:exon4:c.G739A:p.A247T,	Ptcd1	nonsynonymous SNV	chr12	13292826	G	exonic	Ptcd1	-	deleterious	1/1	1/1	0/0	0/0	0/0	0/0	0/0	0/0	0/0	0/0	0/0	0/0	0/0	0/0	0/0	0/0	0/0	0/0	0/0	0/0	0/0	0/0	0/0	0/0	1/1	0/0	0/0	0/0	3	0	25	0	1	0
1100	chr12	10958710	C	T	hom	Rsph10b:NM_001013867:exon16:c.G2024A:p.R675K,	Rsph10b	nonsynonymous SNV	chr12	14711033	C	exonic	Rsph10b	rs197822706	deleterious	0/0	0/0	0/0	0/0	0/0	0/0	0/0	0/0	0/0	0/0	0/0	0/0	0/0	0/0	0/0	0/0	0/0	1/1	1/1	1/1	0/0	0/0	0/0	0/0	1/1	1/1	1/1	1/1	7	0	21	0	1	3
1100	chr12	11757906	G	A	hom	Rbak:NM_001191664:exon4:c.G286A:p.E96K,	Rbak	nonsynonymous SNV	chr12	15479825	G	exonic	Rbak	rs197659032	tolerated	0/0	1/1	0/0	0/0	0/0	0/0	0/0	0/0	0/0	0/0	0/0	0/0	0/0	1/1	0/0	0/0	0/0	1/1	1/1	1/1	0/0	0/0	0/0	0/0	1/1	1/1	1/1	1/1	9	0	19	0	1	3
1100	chr12	11757949	C	T	hom	Rbak:NM_001191664:exon4:c.C329T:p.A110V,	Rbak	nonsynonymous SNV	chr12	15479868	C	exonic	Rbak	rs198770447	tolerated	0/0	1/1	0/0	0/0	0/0	0/0	0/0	0/0	0/0	0/0	0/0	0/0	0/0	1/1	0/0	0/0	0/0	1/1	1/1	1/1	0/0	0/0	0/0	0/0	1/1	1/1	1/1	1/1	9	0	19	0	1	3
1100	chr12	16545529	C	T	hom	Zfp68:NM_001107128:exon6:c.C502T:p.L168F,Zfp68:NM_001142945:exon5:c.C388T:p.L130F,	Zfp68	nonsynonymous SNV	chr12	20152426	C	exonic	Zfp68	rs105968902	tolerated	1/1	1/1	0/0	0/0	1/1	1/1	1/1	1/1	1/1	1/1	1/1	1/1	1/1	1/1	1/1	1/1	1/1	1/1	1/1	1/1	1/1	1/1	1/1	1/1	1/1	1/1	1/1	1/1	26	0	2	0	1	3
1100	chr12	16635046	A	C	hom	MGC112692:NM_001025759:exon2:c.T995G:p.V332G,	MGC112692	nonsynonymous SNV	chr12	20235614	A	exonic	MGC112692	-	tolerated	1/1	1/1	./.	./.	1/1	1/1	1/1	1/1	1/1	1/1	1/1	1/1	1/1	1/1	1/1	1/1	1/1	1/1	1/1	1/1	1/1	1/1	1/1	1/1	1/1	1/1	1/1	1/1	26	0	0	2	1	3
1100	chr12	16635542	C	T	hom	MGC112692:NM_001025759:exon2:c.G499A:p.V167I,	MGC112692	nonsynonymous SNV	chr12	20270233	C	exonic	MGC112692	rs107532380	tolerated	1/1	1/1	0/0	0/0	1/1	1/1	1/1	1/1	1/1	1/1	1/1	1/1	1/1	1/1	1/1	1/1	1/1	1/1	1/1	1/1	1/1	1/1	1/1	1/1	1/1	1/1	1/1	1/1	26	0	2	0	1	3
1100	chr12	21565828	G	A	hom	Sh2b2:NM_053669:exon6:c.G1007A:p.R336Q,	Sh2b2	nonsynonymous SNV	chr12	25494983	G	exonic	Sh2b2	rs106697348	tolerated	0/0	1/1	0/0	0/0	0/0	0/0	1/1	1/1	1/1	1/1	1/1	1/1	0/0	1/1	1/1	0/0	0/0	0/0	0/0	0/0	1/1	1/1	1/1	0/0	1/1	1/1	0/0	1/1	15	0	13	0	1	2
1100	chr12	22204618	C	A	hom	Rhbdd2:NM_001191827:exon2:c.G484T:p.V162L,	Rhbdd2	nonsynonymous SNV	chr12	26095537	C	exonic	Rhbdd2	-	tolerated	0/0	0/0	0/0	0/0	0/0	0/0	0/0	0/0	1/1	1/1	1/1	1/1	0/0	1/1	1/1	0/0	0/0	0/0	0/0	0/0	1/1	1/1	1/1	0/0	1/1	1/1	0/0	1/1	12	0	16	0	1	2
1100	chr12	22255349	G	A	hom	Ccl24:NM_001013045:exon1:c.G7A:p.G3S,	Ccl24	nonsynonymous SNV	chr12	26145988	G	exonic	Ccl24	rs105511886	tolerated	0/0	0/0	0/0	0/0	0/0	0/0	0/0	0/0	1/1	1/1	1/1	1/1	0/0	1/1	1/1	0/0	0/0	0/0	0/0	0/0	1/1	1/1	1/1	0/0	1/1	1/1	0/0	1/1	12	0	16	0	1	2
1100	chr12	22255361	A	G	hom	Ccl24:NM_001013045:exon1:c.A19G:p.I7V,	Ccl24	nonsynonymous SNV	chr12	26146000	A	exonic	Ccl24	rs105037051	tolerated	1/1	0/0	0/0	0/0	1/1	1/1	0/0	0/0	1/1	1/1	1/1	1/1	0/0	1/1	1/1	1/1	1/1	1/1	1/1	1/1	1/1	1/1	1/1	1/1	1/1	1/1	1/1	1/1	22	0	6	0	1	3
1100	chr12	22443103	C	A	hom	Pom121:NM_053622:exon11:c.C2473A:p.L825I,	Pom121	nonsynonymous SNV	chr12	26333616	C	exonic	Pom121	-	tolerated	0/0	0/0	0/0	0/0	0/0	0/0	1/1	0/0	1/1	1/1	1/1	1/1	0/0	0/0	1/1	0/0	0/0	0/0	0/0	0/0	1/1	1/1	1/1	0/0	1/1	1/1	0/0	1/1	12	0	16	0	1	2
1100	chr12	23581457	C	T	hom	Ncf1:NM_053734:exon6:c.C458T:p.T153M,	Ncf1	nonsynonymous SNV	chr12	27509153	C	exonic	Ncf1	rs106071178	deleterious	0/0	1/1	0/0	0/0	1/1	0/0	1/1	0/0	1/1	1/1	1/1	1/1	1/1	1/1	0/0	0/0	0/0	0/0	0/0	0/0	1/1	1/1	1/1	0/0	1/1	1/1	0/0	1/1	15	0	13	0	1	2
1100	chr12	28999686	T	C	hom	Rimbp2:NM_001100488:exon20:c.T3008C:p.L1003P,	Rimbp2	nonsynonymous SNV	chr12	33516979	T	exonic	Rimbp2	rs197111358	tolerated	0/0	0/0	0/0	0/0	0/0	0/0	0/0	0/0	0/0	0/0	0/0	0/0	0/0	0/0	0/0	0/0	0/0	1/1	1/1	1/1	0/0	0/0	0/0	0/0	1/1	1/1	1/1	1/1	7	0	21	0	1	3
1100	chr12	32298894	T	A	hom	Dhx37:NM_001105926:exon12:c.T1496A:p.M499K,	Dhx37	nonsynonymous SNV	chr12	38482130	T	exonic	Dhx37	rs105152934	tolerated	1/1	1/1	0/0	0/0	0/0	1/1	1/1	0/0	1/1	1/1	0/0	0/0	0/0	1/1	1/1	1/1	1/1	0/0	0/0	0/0	1/1	1/1	1/1	0/0	1/1	1/1	1/1	1/1	17	0	11	0	1	3
1100	chr12	32301106	G	A	hom	Dhx37:NM_001105926:exon15:c.G1792A:p.V598I,	Dhx37	nonsynonymous SNV	chr12	38484342	G	exonic;splicing	Dhx37;Dhx37	-	tolerated	1/1	1/1	0/0	0/0	0/0	1/1	1/1	0/0	1/1	./.	0/0	0/0	0/0	1/1	1/1	1/1	1/1	0/0	0/0	0/0	1/1	1/1	1/1	0/0	1/1	1/1	1/1	1/1	16	0	11	1	1	3
1100	chr12	43632570	G	C	hom	Dao:NM_053626:exon8:c.C644G:p.T215S,	Dao	nonsynonymous SNV	chr12	50140312	G	exonic	Dao	rs197829043	tolerated	1/1	0/0	0/0	0/0	0/0	1/1	1/1	0/0	0/0	0/0	1/1	1/1	1/1	1/1	0/0	1/1	0/0	1/1	1/1	1/1	1/1	1/1	1/1	0/0	1/1	1/1	1/1	1/1	18	0	10	0	1	3
1100	chr12	43903855	A	G	hom	Sart3:NM_001107156:exon4:c.A709G:p.I237V,	Sart3	nonsynonymous SNV	chr12	50420658	A	exonic	Sart3	rs106598034	tolerated	1/1	0/0	0/0	0/0	0/0	1/1	1/1	0/0	0/0	0/0	1/1	1/1	1/1	1/1	0/0	1/1	0/0	1/1	1/1	1/1	1/1	1/1	1/1	0/0	1/1	1/1	1/1	1/1	18	0	10	0	1	3
1100	chr13	23096547	G	T	hom	Cntnap5:NM_001047866:exon3:c.G351T:p.W117C,	Cntnap5	nonsynonymous SNV	chr13	11983055	G	exonic	Cntnap5c	rs199099297	deleterious	1/1	0/0	0/0	0/0	1/1	0/0	0/0	0/0	0/0	0/0	0/0	0/0	0/0	0/0	0/0	0/0	1/1	1/1	1/1	1/1	0/0	0/0	0/0	0/0	1/1	1/1	1/1	1/1	10	0	18	0	1	3
1100	chr13	23096563	A	G	hom	Cntnap5:NM_001047866:exon3:c.A367G:p.K123E,	Cntnap5	nonsynonymous SNV	chr13	11983071	A	exonic	Cntnap5c	rs198083087	tolerated	1/1	1/1	0/0	0/0	1/1	0/0	0/0	1/1	0/0	0/0	0/0	0/0	0/0	1/1	0/0	1/1	1/1	1/1	1/1	1/1	0/0	0/0	0/0	0/0	1/1	1/1	1/1	1/1	14	0	14	0	1	3
1100	chr13	23374911	C	G	hom	Cntnap5:NM_001047866:exon8:c.C1182G:p.H394Q,	Cntnap5	nonsynonymous SNV	chr13	12260914	C	exonic	Cntnap5c	rs198139828	tolerated	1/1	0/0	0/0	0/0	1/1	0/0	0/0	0/0	0/0	0/0	0/0	0/0	0/0	0/0	0/0	0/0	1/1	1/1	1/1	1/1	0/0	0/0	0/0	0/0	1/1	1/1	1/1	1/1	10	0	18	0	1	3
1100	chr13	23388010	G	A	hom	Cntnap5:NM_001047866:exon9:c.G1405A:p.D469N,	Cntnap5	nonsynonymous SNV	chr13	12274014	G	exonic	Cntnap5c	rs197607387	tolerated	1/1	0/0	0/0	0/0	1/1	0/0	0/0	0/0	0/0	0/0	0/0	0/0	0/0	0/0	0/0	0/0	1/1	1/1	1/1	1/1	0/0	0/0	0/0	0/0	1/1	0/1	1/1	1/1	9	1	18	0	1	2
1100	chr13	31553478	C	T	hom	Gli2:NM_001107169:exon12:c.G3709A:p.G1237S,	Gli2	nonsynonymous SNV	chr13	39957483	C	exonic	Gli2	-	tolerated	0/0	0/0	0/0	0/0	0/0	0/0	0/0	1/1	0/0	0/0	0/0	0/0	0/0	1/1	1/1	1/1	0/0	0/0	0/0	0/0	0/0	0/0	0/0	1/1	1/1	0/0	0/0	0/0	6	0	22	0	1	0
1100	chr13	32689371	T	C	hom	Tmem177:NM_001037776:exon2:c.A698G:p.H233R,	Tmem177	nonsynonymous SNV	chr13	41042950	T	exonic	Tmem177	rs13450895	tolerated	0/0	1/1	0/0	0/0	0/0	0/0	0/0	1/1	0/0	0/0	0/0	0/0	0/0	1/1	1/1	1/1	1/1	1/1	1/1	1/1	0/0	0/0	0/0	1/1	1/1	1/1	1/1	1/1	14	0	14	0	1	3
1100	chr13	40992134	T	C	hom	Lct:NM_053841:exon16:c.A5506G:p.I1836V,	Lct	nonsynonymous SNV	chr13	50085618	T	exonic	Lct	rs197442541	tolerated	0/0	1/1	0/0	0/0	1/1	1/1	1/1	1/1	0/0	0/0	0/0	0/0	0/0	0/0	0/0	0/0	1/1	1/1	1/1	1/1	0/0	0/0	0/0	0/0	1/1	1/1	1/1	1/1	13	0	15	0	1	3
1100	chr13	41012215	T	C	hom	Lct:NM_053841:exon6:c.A1174G:p.I392V,	Lct	nonsynonymous SNV	chr13	50105557	T	exonic	Lct	rs199232359	tolerated	0/0	1/1	0/0	0/0	1/1	1/1	1/1	1/1	0/0	0/0	0/0	0/0	0/0	0/0	0/0	0/0	1/1	1/1	1/1	1/1	0/0	0/0	0/0	0/0	1/1	1/1	1/1	1/1	13	0	15	0	1	3
1100	chr13	43557716	C	T	hom	C4bpa:NM_012516:exon11:c.G1300A:p.D434N,	C4bpa	nonsynonymous SNV	chr13	52435523	C	exonic	C4bpa	rs198873313	tolerated	0/0	0/0	0/0	0/0	1/1	1/1	1/1	0/0	0/0	0/0	1/1	1/1	1/1	0/0	0/0	1/1	1/1	1/1	1/1	1/1	1/1	1/1	1/1	0/0	1/1	0/0	1/1	0/0	16	0	12	0	1	1
1100	chr13	43561492	T	C	hom	C4bpa:NM_012516:exon10:c.A1276G:p.T426A,	C4bpa	nonsynonymous SNV	chr13	52439299	T	exonic	C4bpa	rs13448313	tolerated	0/0	0/0	0/0	0/0	1/1	1/1	1/1	0/0	0/0	0/0	1/1	1/1	1/1	0/0	0/0	1/1	1/1	1/1	1/1	1/1	1/1	1/1	1/1	0/0	1/1	0/0	1/1	0/0	16	0	12	0	1	1
1100	chr13	43561495	G	A	hom	C4bpa:NM_012516:exon10:c.C1273T:p.R425W,	C4bpa	nonsynonymous SNV	chr13	52439302	G	exonic	C4bpa	rs13454797	deleterious	0/0	0/0	0/0	0/0	1/1	1/1	1/1	0/0	0/0	0/0	1/1	1/1	1/1	0/0	0/0	1/1	1/1	1/1	1/1	1/1	1/1	1/1	1/1	0/0	1/1	0/0	1/1	0/0	16	0	12	0	1	1
1100	chr13	43800070	G	A	hom	Pigr:NM_012723:exon4:c.G1327A:p.D443N,	Pigr	nonsynonymous SNV	chr13	52675215	G	exonic	Pigr	-	tolerated	0/0	0/0	0/0	0/0	0/0	0/0	0/0	1/1	0/0	0/0	0/0	0/0	0/0	0/0	0/0	0/0	1/1	0/0	0/0	0/0	0/0	0/0	0/0	0/0	1/1	1/1	0/0	1/1	5	0	23	0	1	2
1100	chr13	44215014	T	C	hom	Ikbke:NM_001108854:exon9:c.A904G:p.T302A,	Ikbke	nonsynonymous SNV	chr13	53124567	T	exonic	Ikbke	-	tolerated	0/0	0/0	0/0	0/0	0/0	0/0	0/0	0/0	0/0	0/0	0/0	0/0	0/0	0/0	0/0	0/0	0/0	0/0	0/0	0/0	0/0	0/0	0/0	0/0	1/1	1/1	0/0	1/1	3	0	25	0	1	2
1100	chr13	44691298	G	C	hom	Slc26a9:NM_001107172:exon19:c.G2136C:p.Q712H,	Slc26a9	nonsynonymous SNV	chr13	53607720	G	exonic	Slc26a9	-	tolerated	0/0	0/0	0/0	0/0	0/0	0/0	0/0	0/0	0/0	0/0	0/0	0/0	0/0	0/0	0/0	0/0	0/0	0/0	0/0	0/0	0/0	0/0	0/0	0/0	1/1	1/1	0/0	1/1	3	0	25	0	1	2
1100	chr13	45221330	T	C	hom	Nuak2:NM_001007617:exon7:c.T1816C:p.C606R,	Nuak2	nonsynonymous SNV	chr13	54176752	T	exonic	Nuak2	-	tolerated	0/0	0/0	0/0	0/0	1/1	1/1	1/1	0/0	1/1	1/1	0/0	0/0	1/1	0/0	0/0	0/0	0/0	0/0	0/0	0/0	0/0	1/1	1/1	0/0	1/1	1/1	0/0	1/1	11	0	17	0	1	2
1100	chr13	45974067	A	G	hom	Pik3c2b:NM_001105951:exon2:c.A332G:p.Q111R,	Pik3c2b	nonsynonymous SNV	chr13	54938560	A	exonic	Pik3c2b	rs197697872	tolerated	1/1	1/1	1/1	0/0	0/0	1/1	1/1	0/0	1/1	1/1	1/1	1/1	1/1	0/0	0/0	1/1	1/1	1/1	1/1	1/1	1/1	1/1	1/1	1/1	1/1	1/1	1/1	1/1	23	0	5	0	1	3
1100	chr13	46010672	A	G	hom	Pik3c2b:NM_001105951:exon29:c.A4408G:p.T1470A,	Pik3c2b	nonsynonymous SNV	chr13	54974468	A	exonic	Pik3c2b	rs106105325	tolerated	1/1	1/1	1/1	0/0	0/0	1/1	1/1	0/0	1/1	1/1	1/1	1/1	1/1	0/0	0/0	1/1	1/1	1/1	1/1	1/1	1/1	1/1	1/1	1/1	1/1	1/1	1/1	1/1	23	0	5	0	1	3
1100	chr13	46309763	T	C	hom	Sox13:NM_001105952:exon2:c.A11G:p.Q4R,	Sox13	nonsynonymous SNV	chr13	55521032	G	exonic	Sox13	-	-	1/1	1/1	1/1	0/0	0/0	1/1	1/1	0/0	1/1	1/1	1/1	1/1	1/1	0/0	0/0	1/1	1/1	1/1	1/1	1/1	1/1	1/1	1/1	1/1	1/1	1/1	1/1	1/1	23	0	5	0	1	3
1100	chr13	46607057	C	T	hom	Lax1:NM_001017491:exon6:c.G884A:p.G295E,	Lax1	nonsynonymous SNV	chr13	55228350	T	exonic	Lax1		-	1/1	1/1	1/1	0/0	0/0	1/1	1/1	0/0	1/1	1/1	0/0	0/0	1/1	0/0	0/0	1/1	1/1	0/0	0/0	0/0	0/0	0/0	0/0	1/1	1/1	1/1	0/0	1/1	14	0	14	0	1	2
1100	chr13	46607099	C	T	hom	Lax1:NM_001017491:exon6:c.G842A:p.C281Y,	Lax1	nonsynonymous SNV	chr13	55228308	G	exonic	Lax1	-	deleterious	0/0	0/0	0/0	0/0	0/0	1/1	1/1	0/0	0/0	0/0	0/0	0/0	0/0	0/0	0/0	0/0	0/0	0/0	0/0	0/0	0/0	0/0	0/0	0/0	1/1	1/1	0/0	1/1	5	0	23	0	1	2
1100	chr13	46607298	G	A	hom	Lax1:NM_001017491:exon6:c.C643T:p.R215W,	Lax1	nonsynonymous SNV	chr13	55228109	A	exonic	Lax1		-	0/0	0/0	0/0	0/0	0/0	1/1	1/1	0/0	0/0	0/0	0/0	0/0	0/0	0/0	0/0	0/0	0/0	0/0	0/0	0/0	0/0	0/0	0/0	0/0	1/1	1/1	0/0	1/1	5	0	23	0	1	2
1100	chr13	46607324	C	T	hom	Lax1:NM_001017491:exon6:c.G617A:p.S206N,	Lax1	nonsynonymous SNV	chr13	55228083	A	exonic	Lax1	-	tolerated	0/0	0/0	0/0	0/0	0/0	1/1	1/1	0/0	0/0	0/0	0/0	0/0	0/0	0/0	0/0	0/0	0/0	0/0	0/0	0/0	0/0	0/0	0/0	0/0	1/1	1/1	0/0	1/1	5	0	23	0	1	2
1100	chr13	46607462	G	A	hom	Lax1:NM_001017491:exon6:c.C479T:p.A160V,	Lax1	nonsynonymous SNV	chr13	55227945	G	exonic	Lax1	-	-	0/0	0/0	0/0	0/0	0/0	0/0	0/0	0/0	0/0	0/0	0/0	0/0	0/0	0/0	0/0	0/0	0/0	0/0	0/0	0/0	0/0	0/0	0/0	0/0	1/1	1/1	0/0	1/1	3	0	25	0	1	2
1100	chr13	47101655	C	T	hom	Chit1:NM_001079689:exon5:c.C370T:p.L124F,	Chit1	nonsynonymous SNV	chr13	56040135	C	exonic	Chit1	rs199248122	deleterious	0/0	0/0	0/0	0/0	0/0	1/1	1/1	0/0	0/0	0/0	1/1	1/1	0/0	0/0	0/0	0/0	0/0	1/1	1/1	1/1	1/1	1/1	1/1	0/0	1/1	1/1	1/1	1/1	14	0	14	0	1	3
1100	chr13	47101733	G	A	hom	Chit1:NM_001079689:exon5:c.G448A:p.V150I,	Chit1	nonsynonymous SNV	chr13	56040213	G	exonic	Chit1	rs197363143	tolerated	0/0	0/0	0/0	0/0	0/0	1/1	1/1	0/0	0/0	0/0	1/1	1/1	0/0	0/0	0/0	0/0	0/0	1/1	1/1	1/1	1/1	1/1	1/1	0/0	1/1	1/1	1/1	1/1	14	0	14	0	1	3
1100	chr13	48122109	C	T	hom	Gpr37l1:NM_145784:exon2:c.G1129A:p.V377I,	Gpr37l1	nonsynonymous SNV	chr13	57038516	C	exonic	Gpr37l1	rs105941580	tolerated	0/0	0/0	0/0	0/0	0/0	0/0	0/0	0/0	0/0	0/0	0/0	1/1	0/0	0/0	0/0	0/0	0/0	1/1	1/1	1/1	1/1	0/0	0/0	0/0	1/1	1/1	1/1	1/1	9	0	19	0	1	3
1100	chr13	48360238	C	T	hom	Lmod1:NM_001107179:exon2:c.C335T:p.A112V,	Lmod1	nonsynonymous SNV	chr13	57236077	C	exonic	Lmod1	-	tolerated	0/0	0/0	0/0	0/0	0/0	0/0	0/0	0/0	0/0	0/0	0/0	0/0	0/0	0/0	0/0	0/0	0/0	0/0	0/0	0/0	0/0	0/0	0/0	0/0	1/1	1/1	0/0	1/1	3	0	25	0	1	2
1100	chr13	48360420	G	C	hom	Lmod1:NM_001107179:exon2:c.G517C:p.G173R,	Lmod1	nonsynonymous SNV	chr13	57236259	G	exonic	Lmod1	-	tolerated																													0	0	28	0	0	0
1100	chr13	48860329	T	C	hom	Lad1:NM_001107942:exon4:c.T1070C:p.I357T,	Lad1	nonsynonymous SNV	chr13	57703694	T	exonic	Lad1	rs197417570	tolerated	0/0	1/1	0/0	0/0	1/1	0/0	0/0	1/1	0/0	0/0	0/0	1/1	0/0	1/1	1/1	1/1	1/1	1/1	1/1	1/1	1/1	0/0	0/0	0/0	1/1	1/1	1/1	1/1	16	0	12	0	1	3
1100	chr13	49210526	A	T	hom	LOC498236:NM_001047926:exon21:c.T2770A:p.Y924N,	LOC498236	nonsynonymous SNV	chr13	58084611	A	exonic	LOC498236	-	tolerated	1/1	0/0	0/0	0/0	0/0	0/0	0/0	0/0	0/0	0/0	0/0	0/0	0/0	0/0	0/0	0/0	0/0	0/0	0/0	0/0	0/0	0/0	0/0	0/0	1/1	0/1	0/0	1/1	3	1	24	0	1	1
1100	chr13	52780039	G	A	hom	Zbtb41:NM_001191670:exon1:c.G1048A:p.V350I,	Zbtb41	nonsynonymous SNV	chr13	61533235	G	exonic	Zbtb41	-	tolerated	0/0	0/0	0/0	0/0	0/0	0/0	0/0	0/0	0/0	0/0	0/0	0/0	0/0	0/0	0/0	0/0	0/0	0/0	0/0	0/0	0/0	0/0	0/0	0/0	1/1	0/0	0/0	0/0	1	0	27	0	1	0
1100	chr13	52828700	T	C	hom	Aspm:NM_001105955:exon13:c.T3203C:p.I1068T,	Aspm	nonsynonymous SNV	chr13	61581101	T	exonic	Aspm	-	tolerated	0/0	0/0	0/0	0/0	0/0	0/0	0/0	0/0	0/0	0/0	0/0	0/0	0/0	0/0	0/0	0/0	0/0	0/0	0/0	0/0	0/0	0/0	0/0	0/0	1/1	0/0	0/0	0/0	1	0	27	0	1	0
1100	chr13	52846442	T	C	hom	Aspm:NM_001105955:exon18:c.T4459C:p.C1487R,	Aspm	nonsynonymous SNV	chr13	61595584	T	exonic	Aspm	rs107483554	tolerated	1/1	1/1	0/0	0/0	1/1	1/1	1/1	1/1	0/0	0/0	1/1	1/1	1/1	0/0	1/1	1/1	1/1	1/1	1/1	1/1	1/1	1/1	1/1	0/0	1/1	1/1	1/1	1/1	22	0	6	0	1	3
1100	chr13	52846443	G	A	hom	Aspm:NM_001105955:exon18:c.G4460A:p.C1487Y,	Aspm	nonsynonymous SNV	chr13	61595585	G	exonic	Aspm	rs199333437	tolerated	0/0	0/0	0/0	0/0	0/0	0/0	0/0	0/0	0/0	0/0	0/0	0/0	0/0	0/0	0/0	0/0	0/0	1/1	1/1	1/1	0/0	0/0	0/0	0/0	1/1	0/0	1/1	0/0	5	0	23	0	1	1
1100	chr13	52846953	G	A	hom	Aspm:NM_001105955:exon18:c.G4970A:p.R1657Q,	Aspm	nonsynonymous SNV	chr13	61596095	G	exonic	Aspm	rs197241617	tolerated	0/0	0/0	0/0	0/0	0/0	0/0	0/0	0/0	0/0	0/0	0/0	0/0	0/0	0/0	0/0	0/0	0/0	1/1	1/1	1/1	0/0	0/0	0/0	0/0	1/1	0/0	1/1	0/0	5	0	23	0	1	1
1100	chr13	52847289	A	G	hom	Aspm:NM_001105955:exon18:c.A5306G:p.H1769R,	Aspm	nonsynonymous SNV	chr13	61596431	A	exonic	Aspm	rs199077402	tolerated	0/0	0/0	0/0	0/0	0/0	0/0	0/0	0/0	0/0	0/0	0/0	0/0	0/0	0/0	0/0	0/0	0/0	1/1	1/1	1/1	0/0	0/0	0/0	0/0	1/1	0/0	1/1	0/0	5	0	23	0	1	1
1100	chr13	52847550	T	C	hom	Aspm:NM_001105955:exon18:c.T5567C:p.V1856A,	Aspm	nonsynonymous SNV	chr13	61596692	T	exonic	Aspm	rs199200511	tolerated	0/0	0/0	0/0	0/0	0/0	0/0	0/0	0/0	0/0	0/0	0/0	0/0	0/0	0/0	0/0	0/0	0/0	1/1	1/1	1/1	0/0	0/0	0/0	0/0	1/1	0/0	1/1	0/0	5	0	23	0	1	1
1100	chr13	52847740	G	C	hom	Aspm:NM_001105955:exon18:c.G5757C:p.E1919D,	Aspm	nonsynonymous SNV	chr13	61596882	G	exonic	Aspm	-	tolerated	0/0	0/0	0/0	0/0	0/0	0/0	0/0	0/0	0/0	0/0	0/0	0/0	0/0	0/0	0/0	0/0	0/0	0/0	0/0	0/0	0/0	0/0	0/0	0/0	1/1	0/0	0/0	0/0	1	0	27	0	1	0
1100	chr13	52847820	G	A	hom	Aspm:NM_001105955:exon18:c.G5837A:p.R1946Q,	Aspm	nonsynonymous SNV	chr13	61596962	G	exonic	Aspm	rs197970713	tolerated	1/1	1/1	0/0	0/0	1/1	1/1	1/1	1/1	0/0	0/0	1/1	1/1	1/1	0/0	1/1	1/1	1/1	1/1	1/1	1/1	1/1	1/1	1/1	0/0	1/1	1/1	1/1	1/1	22	0	6	0	1	3
1100	chr13	52848095	A	G	hom	Aspm:NM_001105955:exon18:c.A6112G:p.K2038E,	Aspm	nonsynonymous SNV	chr13	61597237	A	exonic	Aspm	rs197497838	tolerated	0/0	0/0	0/0	0/0	0/0	0/0	0/0	0/0	0/0	0/0	0/0	0/0	0/0	0/0	0/0	0/0	0/0	1/1	1/1	1/1	0/0	0/0	0/0	0/0	1/1	0/0	1/1	0/0	5	0	23	0	1	1
1100	chr13	52848234	A	G	hom	Aspm:NM_001105955:exon18:c.A6251G:p.Q2084R,	Aspm	nonsynonymous SNV	chr13	61597376	A	exonic	Aspm	rs198172507	tolerated	0/0	0/0	0/0	0/0	0/0	0/0	0/0	0/0	0/0	0/0	0/0	0/0	0/0	0/0	0/0	0/0	0/0	1/1	1/1	1/1	0/0	0/0	0/0	0/0	1/1	0/0	1/1	0/0	5	0	23	0	1	1
1100	chr13	52848609	G	A	hom	Aspm:NM_001105955:exon18:c.G6626A:p.R2209H,	Aspm	nonsynonymous SNV	chr13	61597751	G	exonic	Aspm	rs197475859	tolerated	0/0	0/0	0/0	0/0	0/0	0/0	0/0	0/0	0/0	0/0	0/0	0/0	0/0	0/0	0/0	0/0	0/0	1/1	1/1	1/1	0/0	0/0	0/0	0/0	1/1	0/0	1/1	0/0	5	0	23	0	1	1
1100	chr13	52848863	A	G	hom	Aspm:NM_001105955:exon18:c.A6880G:p.M2294V,	Aspm	nonsynonymous SNV	chr13	61598005	A	exonic	Aspm	rs198121525	tolerated	0/0	0/0	0/0	0/0	0/0	0/0	0/0	0/0	0/0	0/0	0/0	0/0	0/0	0/0	0/0	0/0	0/0	1/1	1/1	1/1	0/0	0/0	0/0	0/0	1/1	0/0	1/1	0/0	5	0	23	0	1	1
1100	chr13	52849340	G	A	hom	Aspm:NM_001105955:exon18:c.G7357A:p.A2453T,	Aspm	nonsynonymous SNV	chr13	61598482	G	exonic	Aspm	rs198885170	tolerated	0/0	0/0	0/0	0/0	0/0	0/0	0/0	0/0	0/0	0/0	0/0	0/0	0/0	0/0	0/0	0/0	0/0	1/1	1/1	1/1	0/0	0/0	0/0	0/0	1/1	0/0	1/1	0/0	5	0	23	0	1	1
1100	chr13	52849484	C	T	hom	Aspm:NM_001105955:exon18:c.C7501T:p.R2501C,	Aspm	nonsynonymous SNV	chr13	61598626	C	exonic	Aspm	rs199350868	deleterious	0/0	0/0	0/0	0/0	0/0	0/0	0/0	0/0	0/0	0/0	0/0	0/0	0/0	0/0	0/0	0/0	0/0	1/1	1/1	1/1	0/0	0/0	0/0	0/0	1/1	0/0	1/1	0/0	5	0	23	0	1	1
1100	chr13	52849550	C	T	hom	Aspm:NM_001105955:exon18:c.C7567T:p.R2523W,	Aspm	nonsynonymous SNV	chr13	61598692	C	exonic	Aspm	rs197889984	tolerated	0/0	0/0	0/0	0/0	0/0	0/0	0/0	0/0	0/0	0/0	0/0	0/0	0/0	0/0	0/0	0/0	0/0	1/1	1/1	1/1	0/0	0/0	0/0	0/0	1/1	0/0	1/1	0/0	5	0	23	0	1	1
1100	chr13	52849617	C	T	hom	Aspm:NM_001105955:exon18:c.C7634T:p.A2545V,	Aspm	nonsynonymous SNV	chr13	61598759	C	exonic	Aspm	rs199055792	tolerated	0/0	0/0	0/0	0/0	0/0	0/0	0/0	0/0	0/0	0/0	0/0	0/0	0/0	0/0	0/0	0/0	0/0	1/1	1/1	1/1	0/0	0/0	0/0	0/0	1/1	0/0	1/1	0/0	5	0	23	0	1	1
1100	chr13	52849619	T	C	hom	Aspm:NM_001105955:exon18:c.T7636C:p.C2546R,	Aspm	nonsynonymous SNV	chr13	61598761	T	exonic	Aspm	rs197002292	tolerated	0/0	0/0	0/0	0/0	0/0	0/0	0/0	0/0	0/0	0/0	0/0	0/0	0/0	0/0	0/0	0/0	0/0	1/1	1/1	1/1	0/0	0/0	0/0	0/0	1/1	0/0	1/1	0/0	5	0	23	0	1	1
1100	chr13	52849748	G	A	hom	Aspm:NM_001105955:exon18:c.G7765A:p.V2589M,	Aspm	nonsynonymous SNV	chr13	61598890	G	exonic	Aspm	rs198973176	tolerated	0/0	0/0	0/0	0/0	0/0	0/0	0/0	0/0	0/0	0/0	0/0	0/0	0/0	0/0	0/0	0/0	0/0	1/1	1/1	1/1	0/0	0/0	0/0	0/0	1/1	0/0	1/1	0/0	5	0	23	0	1	1
1100	chr13	52851043	G	A	hom	Aspm:NM_001105955:exon19:c.G7789A:p.A2597T,	Aspm	nonsynonymous SNV	chr13	61600185	G	exonic;splicing	Aspm;Aspm	rs197057999	tolerated	0/0	0/0	0/0	0/0	0/0	0/0	0/0	0/0	0/0	0/0	0/0	0/0	0/0	0/0	0/0	0/0	0/0	1/1	1/1	1/1	0/0	0/0	0/0	0/0	1/1	0/0	1/1	0/0	5	0	23	0	1	1
1100	chr13	52853988	G	A	hom	Aspm:NM_001105955:exon21:c.G8062A:p.A2688T,	Aspm	nonsynonymous SNV	chr13	61603130	G	exonic	Aspm	rs196984495	deleterious	0/0	0/0	0/0	0/0	0/0	0/0	0/0	0/0	0/0	0/0	0/0	0/0	0/0	0/0	0/0	0/0	0/0	1/1	1/1	1/1	0/0	0/0	0/0	0/0	1/1	0/0	1/1	0/0	5	0	23	0	1	1
1100	chr13	52876093	G	C	hom	F13b:NM_001105956:exon6:c.G856C:p.E286Q,	F13b	nonsynonymous SNV	chr13	61625235	G	exonic	F13b	rs198962775	tolerated	1/1	1/1	0/0	0/0	1/1	1/1	1/1	1/1	0/0	0/0	1/1	1/1	1/1	0/0	1/1	1/1	1/1	1/1	1/1	1/1	1/1	1/1	1/1	0/0	1/1	1/1	1/1	1/1	22	0	6	0	1	3
1100	chr13	53146504	C	G	hom	Cfhl1:NM_001044227:exon3:c.G387C:p.Q129H,	Cfhl1	nonsynonymous SNV	chr13	61891950	C	exonic	Cfhr1	rs199262664	tolerated	0/0	0/0	0/0	0/0	0/0	0/0	0/0	0/0	0/0	0/0	0/0	0/0	0/0	0/0	0/0	0/0	0/0	1/1	1/1	1/1	0/0	0/0	0/0	0/0	1/1	0/0	1/1	0/0	5	0	23	0	1	1
1100	chr13	53146620	T	G	hom	Cfhl1:NM_001044227:exon3:c.A271C:p.I91L,	Cfhl1	nonsynonymous SNV	chr13	61892066	T	exonic	Cfhr1	rs106655095	tolerated	0/0	0/0	0/0	0/0	1/1	1/1	1/1	1/1	0/0	0/0	1/1	1/1	0/0	0/0	1/1	1/1	1/1	1/1	1/1	1/1	1/1	0/0	0/0	0/0	1/1	0/1	1/1	1/1	16	1	11	0	1	2
1100	chr13	57480483	G	A	hom	B3galt2:NM_001109492:exon2:c.G1087A:p.V363M,	B3galt2	nonsynonymous SNV	chr13	65430962	G	exonic	B3galt2	rs106623079	tolerated	0/0	0/0	0/0	0/0	1/1	1/1	1/1	1/1	0/0	0/0	0/0	0/0	1/1	0/0	0/0	0/0	0/0	0/0	0/0	0/0	1/1	0/0	0/0	0/0	1/1	0/0	0/0	0/0	7	0	21	0	1	0
1100	chr13	75546178	T	G	hom	Tnn:NM_001107189:exon7:c.A1439C:p.H480P,	Tnn	nonsynonymous SNV	chr13	82781138	T	exonic	Tnn	rs105631265	tolerated	1/1	0/0	0/0	0/0	0/0	0/0	0/0	0/0	0/0	0/0	1/1	1/1	1/1	0/0	0/0	0/0	1/1	0/0	0/0	0/0	1/1	1/1	1/1	1/1	1/1	0/1	0/0	1/1	11	1	16	0	1	1
1100	chr13	76603505	G	C	hom	Dars2:NM_001034143:exon14:c.C1399G:p.L467V,	Dars2	nonsynonymous SNV	chr13	83756308	G	exonic	Dars2	rs105053539	tolerated	1/1	0/0	0/0	0/0	0/0	0/0	0/0	0/0	0/0	0/0	1/1	1/1	1/1	1/1	0/0	0/0	1/1	0/0	0/0	0/0	1/1	1/1	1/1	1/1	1/1	1/1	0/0	1/1	13	0	15	0	1	2
1100	chr13	76605788	T	C	hom	Dars2:NM_001034143:exon13:c.A1295G:p.Q432R,	Dars2	nonsynonymous SNV	chr13	83758591	T	exonic	Dars2	rs106380621	tolerated	1/1	0/0	0/0	0/0	0/0	0/0	0/0	0/0	0/0	0/0	1/1	0/0	0/0	0/0	0/0	0/0	0/0	0/0	0/0	0/0	0/0	1/1	1/1	1/1	1/1	0/0	0/0	0/0	6	0	22	0	1	0
1100	chr13	76621253	A	G	hom	Dars2:NM_001034143:exon4:c.T377C:p.L126P,	Dars2	nonsynonymous SNV	chr13	83774103	A	exonic	Dars2	rs105914704	tolerated	1/1	0/0	0/0	0/0	0/0	1/1	1/1	0/0	0/0	0/0	1/1	1/1	1/1	1/1	0/0	0/0	1/1	0/0	0/0	0/0	1/1	1/1	1/1	1/1	1/1	1/1	0/0	1/1	15	0	13	0	1	2
1100	chr13	79747578	T	C	hom	LOC498265:NM_001017493:exon5:c.A363G:p.I121M,	LOC498265	nonsynonymous SNV	chr13	87164107	T	exonic	LOC498265	-	tolerated	0/0	0/0	0/0	0/0	0/0	1/1	1/1	1/1	0/0	0/0	0/0	0/0	0/0	0/0	0/0	0/0	0/0	0/0	0/0	0/0	0/0	0/0	0/0	0/0	1/1	0/0	0/0	0/0	4	0	24	0	1	0
1100	chr13	79831304	C	G	hom	Sell:NM_019177:exon4:c.C499G:p.R167G,	Sell	nonsynonymous SNV	chr13	87253205	C	exonic	Sell	-	tolerated	0/0	0/0	0/0	0/0	0/0	0/0	0/0	0/0	0/0	0/0	0/0	0/0	0/0	0/0	0/0	0/0	0/0	0/0	0/0	0/0	0/0	0/0	0/0	0/0	1/1	0/0	0/0	0/0	1	0	27	0	1	0
1100	chr13	79953364	G	T	hom	F5:NM_001047878:exon9:c.G1607T:p.R536L,	F5	nonsynonymous SNV	chr13	87378758	G	exonic	F5	rs105010791	tolerated	0/0	0/0	0/0	0/0	0/0	0/0	0/0	0/0	0/0	0/0	0/0	0/0	0/0	0/0	0/0	0/0	0/0	0/0	0/0	0/0	0/0	1/1	1/1	0/0	1/1	0/0	0/0	0/0	3	0	25	0	1	0
1100	chr13	79968485	C	T	hom	F5:NM_001047878:exon13:c.C3845T:p.T1282I,	F5	nonsynonymous SNV	chr13	87389985	C	exonic	F5	-	deleterious	0/0	0/0	0/0	0/0	0/0	0/0	0/0	0/0	0/0	0/0	0/0	0/0	0/0	0/0	0/0	0/0	0/0	0/0	0/0	0/0	0/0	1/1	1/1	0/0	1/1	0/0	0/0	0/0	3	0	25	0	1	0
1100	chr13	79988079	C	G	hom	F5:NM_001047878:exon19:c.C5527G:p.L1843V,	F5	nonsynonymous SNV	chr13	87408505	C	exonic	F5	-	tolerated	0/0	0/0	0/0	0/0	0/0	1/1	1/1	1/1	0/0	0/0	0/0	0/0	0/0	0/0	0/0	0/0	0/0	0/0	0/0	0/0	0/0	1/1	1/1	0/0	1/1	1/1	0/0	1/1	8	0	20	0	1	2
1100	chr13	81826998	G	A	hom	Dusp27:NM_001191929:exon5:c.C3313T:p.R1105W,	Dusp27	nonsynonymous SNV	chr13	89181473	G	exonic	Dusp27	-	deleterious	0/0	0/0	0/0	0/0	0/0	0/0	0/0	0/0	0/0	0/0	0/0	0/0	0/0	0/0	0/0	0/0	0/0	0/0	0/0	0/0	0/0	0/0	0/0	0/0	1/1	1/1	0/0	0/1	2	1	25	0	1	1
1100	chr13	81827598	G	A	hom	Dusp27:NM_001191929:exon5:c.C2713T:p.R905C,	Dusp27	nonsynonymous SNV	chr13	89182073	G	exonic	Dusp27	-	deleterious	0/0	0/0	0/0	0/0	0/0	0/0	0/0	0/0	0/0	0/0	0/0	0/0	0/0	0/0	0/0	0/0	0/0	0/0	0/0	0/0	0/0	0/0	0/0	0/0	1/1	1/1	0/0	1/1	3	0	25	0	1	2
1100	chr13	81827870	T	C	hom	Dusp27:NM_001191929:exon5:c.A2441G:p.K814R,	Dusp27	nonsynonymous SNV	chr13	89182345	T	exonic	Dusp27	-	tolerated	0/0	0/0	0/0	0/0	0/0	0/0	0/0	0/0	0/0	0/0	0/0	0/0	0/0	0/0	0/0	0/0	0/0	0/0	0/0	0/0	0/0	0/0	0/0	0/0	1/1	1/1	0/0	1/1	3	0	25	0	1	2
1100	chr13	83024974	A	G	hom	Aldh9a1:NM_022273:exon6:c.A808G:p.K270E,	Aldh9a1	nonsynonymous SNV	chr13	90231208	A	exonic	Aldh9a1	rs198306740	tolerated	1/1	0/0	0/0	0/0	1/1	0/0	0/0	1/1	0/0	0/0	0/0	0/0	0/0	0/0	0/0	0/0	1/1	1/1	1/1	1/1	1/1	0/0	0/0	0/0	1/1	1/1	1/1	1/1	12	0	16	0	1	3
1100	chr13	83028097	G	A	hom	Aldh9a1:NM_022273:exon7:c.G1031A:p.R344K,	Aldh9a1	nonsynonymous SNV	chr13	90234236	G	exonic	Aldh9a1	rs105736507	tolerated	1/1	0/0	0/0	0/0	1/1	0/0	0/0	1/1	0/0	0/0	0/0	0/0	0/0	0/0	0/0	0/0	1/1	1/1	1/1	1/1	1/1	0/0	0/0	0/0	1/1	1/1	1/1	1/1	12	0	16	0	1	3
1100	chr13	83131364	T	C	hom	Lrrc52:NM_001077434:exon1:c.A367G:p.I123V,	Lrrc52	nonsynonymous SNV	chr13	90337261	T	exonic	Lrrc52	-	tolerated	0/0	0/0	0/0	0/0	0/0	0/0	0/0	0/0	0/0	0/0	0/0	0/0	0/0	0/0	0/0	0/0	0/0	0/0	0/0	0/0	0/0	0/0	0/0	0/0	1/1	1/1	0/0	1/1	3	0	25	0	1	2
1100	chr13	86505539	G	A	hom	Olfml2b:NM_001107195:exon6:c.G1084A:p.A362T,	Olfml2b	nonsynonymous SNV	chr13	93633831	G	exonic	Olfml2b	-	tolerated																													0	0	28	0	0	0
1100	chr13	86901201	A	T	hom	Fcgr2a:NM_053843:exon5:c.T485A:p.F162Y,	Fcgr2a	nonsynonymous SNV	chr13	95667712	A	exonic	Fcgr2a	rs197389618	-																													0	0	28	0	0	0
1100	chr13	86901204	T	A	hom	Fcgr2a:NM_053843:exon5:c.A482T:p.E161V,	Fcgr2a	nonsynonymous SNV	chr13	95667715	T	exonic	Fcgr2a	rs198269952	-																													0	0	28	0	0	0
1100	chr13	86901240	A	T	hom	Fcgr2a:NM_053843:exon5:c.T446A:p.I149K,	Fcgr2a	nonsynonymous SNV	chr13	95667751	A	exonic	Fcgr2a	rs199172906	-																													0	0	28	0	0	0
1100	chr13	87012052	G	A	hom	RGD1562658:NM_001109075:exon6:c.G353A:p.R118H,	RGD1562658	nonsynonymous SNV	chr13	94123032	G	exonic	RGD1562658	-	tolerated	0/0	0/0	0/0	0/0	0/0	0/0	0/0	0/0	0/0	0/0	0/0	0/0	0/0	0/0	0/0	0/0	0/0	0/0	0/0	0/0	0/0	0/0	0/0	0/0	1/1	1/1	0/0	1/1	3	0	25	0	1	2
1100	chr13	89170460	T	C	hom	Olr1576:NM_001000499:exon1:c.T74C:p.I25T,	Olr1576	nonsynonymous SNV	chr13	95994548	T	exonic	Olr1576	rs199356830	tolerated	0/0	1/1	0/0	0/0	1/1	1/1	1/1	0/0	1/1	1/1	0/0	0/0	0/0	1/1	1/1	0/0	1/1	1/1	1/1	1/1	0/0	0/0	0/0	0/0	1/1	1/1	1/1	1/1	16	0	12	0	1	3
1100	chr13	89170804	T	A	hom	Olr1576:NM_001000499:exon1:c.T418A:p.L140M,	Olr1576	nonsynonymous SNV	chr13	95994892	T	exonic	Olr1576	rs197682922	tolerated	0/0	1/1	0/0	0/0	1/1	1/1	1/1	0/0	1/1	1/1	0/0	0/0	0/0	1/1	1/1	0/0	1/1	1/1	1/1	1/1	0/0	0/0	0/0	0/0	1/1	1/1	1/1	1/1	16	0	12	0	1	3
1100	chr13	89335195	G	A	hom	Olr1579:NM_001000078:exon1:c.C767T:p.T256I,	Olr1579	nonsynonymous SNV	chr13	96152313	G	exonic	Olr1579	rs196991379	tolerated	0/0	1/1	0/0	0/0	1/1	1/1	1/1	0/0	1/1	1/1	0/0	0/0	0/0	1/1	1/1	0/0	1/1	1/1	1/1	1/1	0/0	0/0	0/0	0/0	1/1	1/1	1/1	1/1	16	0	12	0	1	3
1100	chr13	89761528	A	C	hom	Ifi204:NM_001012029:exon5:c.T544G:p.S182A,	Ifi204	nonsynonymous SNV	chr13	96597542	A	exonic	Mnda	rs13454363	tolerated	0/0	1/1	0/0	0/0	1/1	1/1	1/1	0/0	0/0	0/0	0/0	0/0	0/0	1/1	1/1	0/0	1/1	1/1	1/1	1/1	0/0	0/0	0/0	0/0	1/1	1/1	1/1	1/1	14	0	14	0	1	3
1100	chr13	89762200	A	G	hom	Ifi204:NM_001012029:exon4:c.T347C:p.V116A,	Ifi204	nonsynonymous SNV	chr13	96598214	A	exonic	Mnda	rs199393960	tolerated	0/0	1/1	0/0	0/0	1/1	1/1	1/1	0/0	0/0	0/0	0/0	0/0	0/0	1/1	1/1	0/0	1/1	1/1	1/1	1/1	0/0	0/0	0/0	0/0	1/1	1/1	1/1	1/1	14	0	14	0	1	3
1100	chr13	89782511	C	T	hom	Olr1584:NM_001000081:exon1:c.C67T:p.L23F,	Olr1584	nonsynonymous SNV	chr13	96618183	C	exonic	Olr1584	rs197010014	tolerated	0/0	1/1	0/0	0/0	1/1	1/1	1/1	0/0	0/0	0/0	0/0	0/0	0/0	1/1	1/1	0/0	1/1	1/1	1/1	1/1	0/0	0/0	0/0	0/0	1/1	1/1	1/1	1/1	14	0	14	0	1	3
1100	chr13	89798052	A	T	hom	Olr1585:NM_001001109:exon1:c.A694T:p.S232C,	Olr1585	nonsynonymous SNV	chr13	96640413	A	exonic	Olr1585	-	deleterious	0/0	1/1	0/0	0/0	1/1	1/1	1/1	0/0	0/0	0/0	0/0	0/0	0/0	1/1	1/1	0/0	1/1	1/1	1/1	1/1	0/0	0/0	0/0	0/0	1/1	1/1	1/1	1/1	14	0	14	0	1	3
1100	chr13	89811421	T	C	hom	Olr1587:NM_001000913:exon1:c.T464C:p.V155A,	Olr1587	nonsynonymous SNV	chr13	96653782	T	exonic	Olr1587	rs198260890	tolerated	0/0	1/1	0/0	0/0	1/1	1/1	1/1	0/0	0/0	0/0	0/0	0/0	0/0	1/1	1/1	0/0	1/1	1/1	1/1	1/1	0/0	0/0	0/0	0/0	1/1	1/1	1/1	1/1	14	0	14	0	1	3
1100	chr13	89854010	A	G	hom	Olr1590:NM_001000995:exon1:c.A892G:p.N298D,	Olr1590	nonsynonymous SNV	chr13	96695968	A	exonic	Olr1590	rs198194818	tolerated	0/0	1/1	0/0	0/0	1/1	1/1	1/1	0/0	0/0	0/0	0/0	0/0	0/0	1/1	1/1	0/0	1/1	1/1	1/1	1/1	0/0	0/0	0/0	0/0	1/1	1/1	1/1	1/1	14	0	14	0	1	3
1100	chr13	89854012	T	G	hom	Olr1590:NM_001000995:exon1:c.T894G:p.N298K,	Olr1590	nonsynonymous SNV	chr13	96695970	T	exonic	Olr1590	rs198721551	tolerated	0/0	1/1	0/0	0/0	1/1	1/1	1/1	0/0	0/0	0/0	0/0	0/0	0/0	1/1	1/1	0/0	1/1	1/1	1/1	1/1	0/0	0/0	0/0	0/0	1/1	1/1	1/1	1/1	14	0	14	0	1	3
1100	chr13	89885581	C	T	hom	Olr1592:NM_001000084:exon1:c.G911A:p.R304Q,	Olr1592	nonsynonymous SNV	chr13	96727298	C	exonic	Olr1592	rs199176690	tolerated	0/0	1/1	0/0	0/0	1/1	1/1	1/1	0/0	0/0	0/0	0/0	0/0	0/0	1/1	1/1	0/0	1/1	1/1	1/1	1/1	0/0	0/0	0/0	0/0	1/1	1/1	1/1	1/1	14	0	14	0	1	3
1100	chr13	89886452	G	A	hom	Olr1592:NM_001000084:exon1:c.C40T:p.H14Y,	Olr1592	nonsynonymous SNV	chr13	96728169	G	exonic	Olr1592	rs198065196	tolerated	0/0	1/1	0/0	0/0	1/1	1/1	1/1	0/0	0/0	0/0	0/0	0/0	0/0	1/1	1/1	0/0	1/1	1/1	1/1	1/1	0/0	0/0	0/0	0/0	1/1	1/1	1/1	1/1	14	0	14	0	1	3
1100	chr13	89912871	G	T	hom	Olr1593:NM_001000085:exon1:c.G208T:p.E70X,	Olr1593	stopgain SNV	chr13	96743334	G	exonic	Olr1593	rs197988893	-	0/0	1/1	0/0	0/0	1/1	1/1	1/1	0/0	0/0	0/0	0/0	0/0	0/0	1/1	1/1	0/0	1/1	1/1	1/1	1/1	0/0	0/0	0/0	0/0	1/1	1/1	1/1	1/1	14	0	14	0	1	3
1100	chr13	89913590	G	A	hom	Olr1593:NM_001000085:exon1:c.G927A:p.M309I,	Olr1593	nonsynonymous SNV	chr13	96744053	G	exonic	Olr1593	rs198719285	tolerated	0/0	1/1	0/0	0/0	1/1	1/1	1/1	0/0	0/0	0/0	0/0	0/0	0/0	1/1	1/1	0/0	1/1	1/1	1/1	1/1	0/0	0/0	0/0	0/0	1/1	0/1	1/1	1/1	13	1	14	0	1	2
1100	chr13	89929125	C	G	hom	Olr1595:NM_001000500:exon1:c.C127G:p.L43V,	Olr1595	nonsynonymous SNV	chr13	96759588	C	exonic	Olr1595	rs198058214	tolerated	0/0	1/1	0/0	0/0	1/1	1/1	1/1	0/0	0/0	0/0	0/0	0/0	0/0	1/1	1/1	0/0	1/1	1/1	1/1	1/1	0/0	0/0	0/0	0/0	1/1	1/1	1/1	1/1	14	0	14	0	1	3
1100	chr13	89937717	A	G	hom	Olr1596:NM_001000501:exon1:c.A266G:p.Q89R,	Olr1596	nonsynonymous SNV	chr13	96768180	A	exonic	Olr1596	rs199170948	-	0/0	1/1	0/0	0/0	1/1	1/1	1/1	0/0	0/0	0/0	0/0	0/0	0/0	1/1	1/1	0/0	1/1	1/1	1/1	1/1	0/0	0/0	0/0	0/0	1/1	1/1	1/1	1/1	14	0	14	0	1	3
1100	chr13	90065694	C	T	hom	Olr1600:NM_001000086:exon1:c.C278T:p.T93I,	Olr1600	nonsynonymous SNV	chr13	96897428	C	exonic	Olr1600	rs198375904	tolerated	0/0	1/1	0/0	0/0	1/1	1/1	1/1	0/0	0/0	0/0	0/0	0/0	0/0	1/1	1/1	0/0	1/1	1/1	1/1	1/1	0/0	0/0	0/0	0/0	1/1	1/1	1/1	1/1	14	0	14	0	1	3
1100	chr13	96867924	T	C	hom	Nvl:NM_001105980:exon20:c.A2345G:p.H782R,	Nvl	nonsynonymous SNV	chr13	104412210	T	exonic	Nvl	-	tolerated	0/0	1/1	0/0	0/0	1/1	0/0	0/0	0/0	0/0	0/0	0/0	0/0	0/0	0/0	0/0	1/1	0/0	0/0	0/0	0/0	0/0	0/0	0/0	1/1	1/1	0/0	0/0	0/0	5	0	23	0	1	0
1100	chr13	101419464	T	A	hom	Eprs:NM_001024238:exon19:c.T2478A:p.D826E,	Eprs	nonsynonymous SNV	chr13	108017425	T	exonic	Eprs	-	tolerated	0/0	1/1	0/0	0/0	0/0	1/1	1/1	0/0	0/0	0/0	0/0	0/0	0/0	0/0	0/0	1/1	1/1	0/0	0/0	0/0	0/0	0/0	0/0	0/0	1/1	0/0	0/0	0/0	6	0	22	0	1	0
1100	chr13	103370783	T	C	hom	Gpatc2:NM_001011909:exon5:c.T1046C:p.V349A,	Gpatc2	nonsynonymous SNV	chr13	110351086	T	exonic	Gpatch2	rs63871887	tolerated	0/0	1/1	0/0	0/0	0/0	1/1	1/1	0/0	0/0	0/0	0/0	0/0	0/0	0/0	1/1	1/1	1/1	0/0	0/0	0/0	0/0	0/0	0/0	0/0	1/1	1/1	1/1	1/1	10	0	18	0	1	3
1100	chr14	6278705	C	A	hom	Abcg3l1:NM_001004076:exon4:c.G280T:p.A94S,	Abcg3l1	nonsynonymous SNV	chr14	6509731	C	exonic	Abcg3l1,Abcg3l4	rs105793300	deleterious	0/0	1/1	0/0	0/0	1/1	0/0	0/0	0/0	0/0	0/0	1/1	1/1	1/1	1/1	1/1	0/0	1/1	0/0	0/0	0/0	1/1	1/1	1/1	0/0	1/1	0/0	0/0	0/0	12	0	16	0	1	0
1100	chr14	6638925	T	A	hom	Dmp1:NM_203493:exon4:c.A815T:p.D272V,	Dmp1	nonsynonymous SNV	chr14	6879902	T	exonic	Dmp1	rs105162700	deleterious	0/0	1/1	0/0	0/0	1/1	0/0	0/0	0/0	0/0	0/0	1/1	1/1	1/1	1/1	1/1	0/0	1/1	0/0	0/0	0/0	1/1	1/1	1/1	0/0	1/1	0/0	0/0	0/0	12	0	16	0	1	0
1100	chr14	6677496	C	T	hom	Dspp:NM_012790:exon5:c.G1543A:p.E515K,	Dspp	nonsynonymous SNV	chr14	6917219	C	exonic	Dspp	rs8159225	tolerated	0/0	1/1	0/0	0/0	1/1	0/0	0/0	0/0	0/0	0/0	1/1	1/1	1/1	1/1	1/1	0/0	1/1	0/0	0/0	0/0	1/1	1/1	1/1	0/0	1/1	0/0	0/0	0/0	12	0	16	0	1	0
1100	chr14	7031761	A	G	hom	Aff1:NM_001107206:exon11:c.T2441C:p.L814S,	Aff1	nonsynonymous SNV	chr14	7232819	A	exonic	Aff1	-	tolerated	0/0	1/1	0/0	0/0	0/0	0/0	0/0	0/0	0/0	./.	1/1	1/1	1/1	0/0	1/1	0/0	1/1	0/0	0/0	1/1	1/1	1/1	1/1	0/0	1/1	0/0	0/0	0/0	11	0	16	1	1	0
1100	chr14	7032036	C	G	hom	Aff1:NM_001107206:exon11:c.G2166C:p.Q722H,	Aff1	nonsynonymous SNV	chr14	7233094	C	exonic	Aff1	rs105185415	tolerated	0/0	1/1	0/0	0/0	0/0	0/0	0/0	0/0	0/0	0/0	1/1	1/1	1/1	0/0	1/1	0/0	1/1	0/0	0/0	0/0	1/1	1/1	1/1	0/0	1/1	0/0	0/0	0/0	10	0	18	0	1	0
1100	chr14	7311216	G	A	hom	Ptpn13:NM_001100789:exon41:c.C6380T:p.S2127L,	Ptpn13	nonsynonymous SNV	chr14	7675581	G	exonic	Ptpn13	rs198422614	tolerated	0/0	0/0	0/0	0/0	0/0	0/0	0/0	0/0	0/0	0/0	0/0	0/0	0/0	0/0	0/0	0/0	0/0	1/1	1/1	0/0	0/0	0/0	0/0	0/0	1/1	1/1	1/1	1/1	6	0	22	0	1	3
1100	chr14	7311250	C	T	hom	Ptpn13:NM_001100789:exon41:c.G6346A:p.V2116I,	Ptpn13	nonsynonymous SNV	chr14	7675615	C	exonic	Ptpn13	rs197697224	tolerated	0/0	0/0	0/0	0/0	0/0	0/0	0/0	0/0	0/0	0/0	0/0	0/0	0/0	0/0	0/0	0/0	0/0	1/1	1/1	0/0	0/0	0/0	0/0	0/0	1/1	1/1	1/1	1/1	6	0	22	0	1	3
1100	chr14	7319278	C	T	hom	Ptpn13:NM_001100789:exon37:c.G6050A:p.R2017K,	Ptpn13	nonsynonymous SNV	chr14	7683643	C	exonic	Ptpn13	rs199355908	tolerated	0/0	0/0	0/0	0/0	0/0	0/0	0/0	0/0	0/0	0/0	0/0	0/0	0/0	0/0	0/0	0/0	0/0	1/1	1/1	0/0	0/0	0/0	0/0	0/0	1/1	1/1	1/1	1/1	6	0	22	0	1	3
1100	chr14	14815721	C	T	hom	Mrpl1:NM_001105997:exon8:c.G851A:p.R284K,	Mrpl1	nonsynonymous SNV	chr14	14895577	C	intergenic	Fras1(dist=100018),Cnot6l(dist=105287)	-	tolerated	0/0	0/0	0/0	0/0	0/0	0/0	0/0	0/0	0/0	0/0	0/0	0/0	0/0	0/0	0/0	0/0	0/0	0/0	0/0	0/0	0/0	0/0	0/0	0/0	1/1	0/0	0/0	0/0	1	0	27	0	1	0
1100	chr14	17250730	G	A	hom	Cxcl11:NM_182952:exon1:c.G22A:p.V8I,	Cxcl11	nonsynonymous SNV	chr14	17111609	G	exonic	Cxcl11	rs197939742	tolerated	0/0	0/0	0/0	0/0	0/0	0/0	0/0	0/0	0/0	0/0	0/0	0/0	0/0	0/0	0/0	1/1	0/0	1/1	1/1	1/1	0/0	0/0	0/0	0/0	1/1	1/1	1/1	1/1	8	0	20	0	1	3
1100	chr14	17250742	A	G	hom	Cxcl11:NM_182952:exon1:c.A34G:p.M12V,	Cxcl11	nonsynonymous SNV	chr14	17111621	A	exonic	Cxcl11	rs199294515	tolerated	0/0	0/0	0/0	0/0	0/0	0/0	0/0	0/0	0/0	0/0	0/0	0/0	0/0	0/0	0/0	1/1	0/0	1/1	1/1	1/1	0/0	0/0	0/0	0/0	1/1	1/1	1/1	1/1	8	0	20	0	1	3
1100	chr14	17288856	G	A	hom	Cxcl9:NM_145672:exon4:c.G320A:p.S107N,	Cxcl9	nonsynonymous SNV	chr14	17150080	G	exonic	Cxcl9	rs198446956	tolerated	0/0	0/0	0/0	0/0	0/0	0/0	0/0	0/0	0/0	0/0	0/0	0/0	0/0	0/0	0/0	1/1	0/0	1/1	1/1	1/1	0/0	0/0	0/0	0/0	1/1	1/1	1/1	1/1	8	0	20	0	1	3
1100	chr14	17369654	G	A	hom	Ppef2:NM_001107210:exon5:c.G280A:p.A94T,	Ppef2	nonsynonymous SNV	chr14	17230533	G	exonic	Ppef2	rs198820880	tolerated	0/0	0/0	0/0	0/0	0/0	0/0	0/0	0/0	0/0	0/0	0/0	0/0	0/0	0/0	0/0	1/1	0/0	1/1	1/1	1/1	0/0	0/0	0/0	0/0	1/1	1/1	1/1	1/1	8	0	20	0	1	3
1100	chr14	17387217	C	T	hom	Ppef2:NM_001107210:exon14:c.C1723T:p.L575F,	Ppef2	nonsynonymous SNV	chr14	17248459	C	exonic	Ppef2	rs198186622	deleterious	0/0	0/0	0/0	0/0	0/0	0/0	0/0	1/1	0/0	0/0	0/0	0/0	0/0	0/0	0/0	1/1	0/0	1/1	1/1	1/1	0/0	0/0	0/0	0/0	1/1	1/1	1/1	1/1	9	0	19	0	1	3
1100	chr14	17388761	G	A	hom	Ppef2:NM_001107210:exon15:c.G1792A:p.V598I,	Ppef2	nonsynonymous SNV	chr14	17250003	G	exonic	Ppef2	rs198151547	tolerated	0/0	0/0	0/0	0/0	0/0	0/0	0/0	0/0	0/0	0/0	0/0	0/0	0/0	0/0	0/0	1/1	0/0	1/1	1/1	1/1	0/0	0/0	0/0	0/0	1/1	1/1	1/1	1/1	8	0	20	0	1	3
1100	chr14	18817141	C	G	hom	Ppbp:NM_153721:exon1:c.G94C:p.V32L,	Ppbp	nonsynonymous SNV	chr14	18762782	C	exonic	Ppbp	-	tolerated	1/1	0/0	0/0	0/0	0/0	1/1	1/1	0/0	0/0	0/0	0/0	0/0	0/0	0/0	0/0	1/1	0/0	0/0	0/0	0/0	0/0	0/0	0/0	1/1	1/1	0/1	0/0	1/1	7	1	20	0	1	1
1100	chr14	21438801	C	T	hom	Vcsa2:NM_198729:exon3:c.G217A:p.V73I,	Vcsa2	nonsynonymous SNV	chr14	21467288	C	exonic	Vcsa2	-	-	1/1	1/1	0/0	0/0	0/0	0/0	0/0	0/0	0/0	0/0	0/0	0/0	0/0	1/1	1/1	0/0	0/0	0/0	0/0	1/1	0/0	0/0	0/0	1/1	1/1	1/1	0/0	1/1	9	0	19	0	1	2
1100	chr14	21750884	C	T	hom	Dzip1-ps1	Dzip1-ps1	ncRNA_exonic	chr14	21792560	C	ncRNA_exonic	Dzip1-ps1	-	-	1/1	0/0	0/0	0/0	1/1	0/0	0/0	0/0	0/0	0/0	0/0	0/0	0/0	0/0	0/0	0/0	0/0	0/0	0/0	0/0	0/0	0/0	0/0	1/1	1/1	1/1	0/0	1/1	6	0	22	0	1	2
1100	chr14	21750886	A	G	hom	Dzip1-ps1	Dzip1-ps1	ncRNA_exonic	chr14	21792562	A	ncRNA_exonic	Dzip1-ps1	-	-	1/1	0/0	0/0	0/0	1/1	0/0	0/0	0/0	0/0	0/0	0/0	0/0	0/0	0/0	0/0	0/0	0/0	0/0	0/0	0/0	0/0	0/0	0/0	1/1	1/1	1/1	0/0	1/1	6	0	22	0	1	2
1100	chr14	21751136	C	T	hom	Dzip1-ps1	Dzip1-ps1	ncRNA_exonic	chr14	21792812	C	ncRNA_exonic	Dzip1-ps1	-	-	1/1	0/0	0/0	0/0	1/1	0/0	0/0	0/0	0/0	0/0	0/0	0/0	0/0	0/0	0/0	0/0	0/0	0/0	0/0	0/0	0/0	0/0	0/0	1/1	1/1	1/1	0/0	1/1	6	0	22	0	1	2
1100	chr14	21774835	G	A	hom	Csn1s2b:NM_173106:exon10:c.C430T:p.R144W,	Csn1s2b	nonsynonymous SNV	chr14	21816594	G	exonic	Csn1s2b	-	deleterious	1/1	0/0	0/0	0/0	1/1	0/0	0/0	0/0	0/0	0/0	0/0	0/0	0/0	0/0	0/0	0/0	0/0	0/0	0/0	0/0	0/0	0/0	0/0	1/1	1/1	1/1	0/0	1/1	6	0	22	0	1	2
1100	chr14	21788969	A	G	hom	Csn1s2b:NM_173106:exon2:c.T7C:p.F3L,	Csn1s2b	nonsynonymous SNV	chr14	21829364	A	exonic	Csn1s2b	-	deleterious	1/1	0/0	0/0	0/0	1/1	0/0	0/0	0/0	0/0	0/0	0/0	0/0	0/0	0/0	0/0	0/0	0/0	0/0	0/0	0/0	0/0	0/0	0/0	1/1	1/1	1/1	0/0	1/1	6	0	22	0	1	2
1100	chr14	22454560	A	G	hom	Ugt2b15:NM_001004271:exon1:c.A284G:p.N95S,	Ugt2b15	nonsynonymous SNV	chr14	22455629	A	exonic	Ugt2b15	-	tolerated	1/1	1/1	0/0	0/0	1/1	0/0	0/0	0/0	1/1	1/1	0/0	0/0	0/0	1/1	0/0	0/0	0/0	0/0	0/0	1/1	0/0	0/0	0/0	1/1	1/1	1/1	0/0	1/1	11	0	17	0	1	2
1100	chr14	22454623	C	A	hom	Ugt2b15:NM_001004271:exon1:c.C347A:p.T116K,	Ugt2b15	nonsynonymous SNV	chr14	22455692	C	exonic	Ugt2b15	-	tolerated	1/1	1/1	0/0	0/0	1/1	0/0	0/0	0/0	1/1	1/1	0/0	0/0	0/0	1/1	0/0	0/0	0/0	0/0	0/0	1/1	0/0	0/0	0/0	1/1	1/1	1/1	0/0	1/1	11	0	17	0	1	2
1100	chr14	89741300	C	T	hom	Abca13:NM_001106020:exon3:c.C193T:p.R65W,	Abca13	nonsynonymous SNV	chr14	89208429	C	exonic	Abca13	-	-	0/0	0/0	0/0	0/0	0/0	0/0	0/0	0/0	0/0	0/0	0/0	0/0	0/0	0/0	0/0	0/0	0/0	0/0	0/0	0/0	0/0	0/0	0/0	0/0	1/1	0/0	0/0	0/0	1	0	27	0	1	0
1100	chr14	89741379	T	C	hom	Abca13:NM_001106020:exon3:c.T272C:p.M91T,	Abca13	nonsynonymous SNV	chr14	89208508	T	exonic	Abca13	rs197735214	-	0/0	1/1	0/0	0/0	0/0	1/1	1/1	1/1	0/0	0/0	0/0	0/0	0/0	1/1	0/0	1/1	1/1	1/1	1/1	1/1	0/0	0/0	0/0	0/0	1/1	1/1	1/1	1/1	14	0	14	0	1	3
1100	chr14	89768039	G	A	hom	Abca13:NM_001106020:exon4:c.G313A:p.D105N,	Abca13	nonsynonymous SNV	chr14	89234963	G	exonic	Abca13	rs199398354	-	0/0	0/0	0/0	0/0	0/0	0/0	0/0	1/1	0/0	0/0	0/0	0/0	0/0	0/0	0/0	0/0	0/0	1/1	1/1	1/1	0/0	0/0	0/0	0/0	1/1	0/1	1/1	1/1	7	1	20	0	1	2
1100	chr14	89774815	C	T	hom	Abca13:NM_001106020:exon7:c.C700T:p.H234Y,	Abca13	nonsynonymous SNV	chr14	89241739	C	exonic	Abca13	rs196987701	-	0/0	1/1	0/0	0/0	0/0	1/1	1/1	1/1	0/0	0/0	0/0	0/0	0/0	1/1	0/0	1/1	1/1	1/1	1/1	1/1	0/0	0/0	0/0	0/0	1/1	0/1	1/1	1/1	13	1	14	0	1	2
1100	chr14	89786417	G	C	hom	Abca13:NM_001106020:exon9:c.G921C:p.E307D,	Abca13	nonsynonymous SNV	chr14	89253341	G	exonic	Abca13	-	-	0/0	0/0	0/0	0/0	0/0	0/0	0/0	0/0	0/0	0/0	0/0	0/0	0/0	0/0	0/0	0/0	0/0	0/0	0/0	0/0	0/0	0/0	0/0	0/0	1/1	0/0	0/0	0/0	1	0	27	0	1	0
1100	chr14	89786469	A	G	hom	Abca13:NM_001106020:exon9:c.A973G:p.R325G,	Abca13	nonsynonymous SNV	chr14	89253393	A	exonic	Abca13	rs199017187	-	0/0	1/1	0/0	0/0	0/0	1/1	1/1	1/1	0/0	0/0	0/0	0/0	0/0	1/1	0/0	1/1	1/1	1/1	1/1	1/1	0/0	0/0	0/0	0/0	1/1	1/1	1/1	1/1	14	0	14	0	1	3
1100	chr14	89788016	C	T	hom	Abca13:NM_001106020:exon10:c.C1201T:p.L401F,	Abca13	nonsynonymous SNV	chr14	89254940	C	exonic	Abca13	-	-	0/0	0/0	0/0	0/0	0/0	0/0	0/0	1/1	0/0	0/0	0/0	0/0	0/0	0/0	0/0	0/0	0/0	0/0	0/0	0/0	0/0	0/0	0/0	0/0	1/1	0/0	0/0	0/0	2	0	26	0	1	0
1100	chr14	89814000	A	G	hom	Abca13:NM_001106020:exon17:c.A5956G:p.N1986D,	Abca13	nonsynonymous SNV	chr14	89280923	A	exonic	Abca13	rs198164091	-	0/0	0/0	0/0	0/0	0/0	0/0	0/0	0/0	0/0	0/0	0/0	0/0	0/0	0/0	0/0	0/0	0/0	1/1	1/1	1/1	0/0	0/0	0/0	0/0	1/1	1/1	1/1	./.	6	0	21	1	1	2
1100	chr14	89814082	C	T	hom	Abca13:NM_001106020:exon17:c.C6038T:p.T2013M,	Abca13	nonsynonymous SNV	chr14	89281005	C	exonic	Abca13	rs199235061	-	0/0	0/0	0/0	0/0	0/0	0/0	0/0	0/0	0/0	0/0	0/0	0/0	0/0	0/0	0/0	0/0	0/0	1/1	1/1	1/1	0/0	0/0	0/0	0/0	1/1	1/1	1/1	1/1	7	0	21	0	1	3
1100	chr14	89814324	T	C	hom	Abca13:NM_001106020:exon17:c.T6280C:p.S2094P,	Abca13	nonsynonymous SNV	chr14	89281247	T	exonic	Abca13	rs198333913	-	0/0	1/1	0/0	0/0	0/0	1/1	1/1	1/1	0/0	0/0	0/0	0/0	0/0	1/1	0/0	1/1	1/1	1/1	1/1	1/1	0/0	0/0	0/0	0/0	1/1	1/1	1/1	1/1	14	0	14	0	1	3
1100	chr14	89818445	C	A	hom	Abca13:NM_001106020:exon18:c.C8245A:p.L2749I,	Abca13	nonsynonymous SNV	chr14	89285368	C	exonic	Abca13	rs198786129	-	0/0	0/0	0/0	0/0	0/0	0/0	0/0	1/1	0/0	0/0	0/0	0/0	0/0	0/0	0/0	0/0	0/0	1/1	1/1	1/1	0/0	0/0	0/0	0/0	1/1	1/1	1/1	1/1	8	0	20	0	1	3
1100	chr14	89828551	T	G	hom	Abca13:NM_001106020:exon20:c.T8803G:p.S2935A,	Abca13	nonsynonymous SNV	chr14	89294905	T	exonic	Abca13	rs199276508	-	0/0	1/1	0/0	0/0	0/0	1/1	1/1	1/1	0/0	0/0	0/0	0/0	0/0	1/1	0/0	1/1	1/1	1/1	1/1	1/1	0/0	0/0	0/0	0/0	1/1	1/1	1/1	1/1	14	0	14	0	1	3
1100	chr14	89839045	A	T	hom	Abca13:NM_001106020:exon23:c.A9190T:p.T3064S,	Abca13	nonsynonymous SNV	chr14	89305399	A	exonic	Abca13	rs198199080	-	0/0	1/1	0/0	0/0	0/0	1/1	1/1	1/1	0/0	0/0	0/0	0/0	0/0	1/1	0/0	1/1	1/1	1/1	1/1	1/1	0/0	0/0	0/0	0/0	1/1	1/1	1/1	1/1	14	0	14	0	1	3
1100	chr14	89849770	G	C	hom	Abca13:NM_001106020:exon25:c.G9523C:p.V3175L,	Abca13	nonsynonymous SNV	chr14	89315769	G	exonic	Abca13	rs198497510	-	0/0	0/0	0/0	0/0	0/0	0/0	0/0	0/0	0/0	0/0	0/0	0/0	0/0	0/0	0/0	0/0	0/0	1/1	1/1	1/1	0/0	0/0	0/0	0/0	1/1	1/1	1/1	1/1	7	0	21	0	1	3
1100	chr14	90153410	C	A	hom	Abca13:NM_001106020:exon59:c.C14510A:p.P4837H,	Abca13	nonsynonymous SNV	chr14	89603438	C	exonic	Abca13	rs198755444	-	0/0	0/0	0/0	0/0	0/0	0/0	0/0	0/0	0/0	0/0	0/0	0/0	0/0	0/0	0/0	0/0	0/0	1/1	1/1	1/1	0/0	0/0	0/0	0/0	1/1	1/1	1/1	1/1	7	0	21	0	1	3
1100	chr14	103658042	T	C	hom	Zrsr1:NM_001017504:exon1:c.T134C:p.V45A,	Zrsr1	nonsynonymous SNV	chr14	107826343	T	exonic	Zrsr1	-	tolerated	0/0	0/0	0/0	0/0	0/0	0/0	0/0	0/0	0/0	0/0	0/0	0/0	0/0	0/0	0/0	0/0	0/0	0/0	0/0	0/0	0/0	0/0	0/0	0/0	1/1	0/0	0/0	0/0	1	0	27	0	1	0
1100	chr14	109666142	A	G	hom	Mir216a	Mir216a	ncRNA_exonic	chr14	112802323	A	ncRNA_exonic	Mir216a	-	-	0/0	0/0	0/0	0/0	0/0	0/0	0/0	0/0	0/0	0/0	0/0	0/0	0/0	0/0	0/0	0/0	0/0	0/0	0/0	0/0	0/0	0/0	0/0	0/0	1/1	0/0	0/0	0/0	1	0	27	0	1	0
1100	chr14	110576684	A	C	hom	RGD1307937:NM_001013877:exon4:c.A476C:p.K159T,	RGD1307937	nonsynonymous SNV	chr14	113649768	A	exonic	Clhc1	-	tolerated	0/0	1/1	0/0	0/0	0/0	0/0	0/0	0/0	0/0	0/0	0/0	0/0	0/0	0/0	0/0	0/0	0/0	0/0	0/0	0/0	0/0	0/0	0/0	0/0	1/1	0/0	0/0	0/0	2	0	26	0	1	0
1100	chr15	12472829	A	C	hom	Olr1606:NM_001000502:exon1:c.T244G:p.F82V,	Olr1606	nonsynonymous SNV	chr15	16294856	A	exonic	Olr1606	-	tolerated	0/0	0/0	0/0	0/0	0/0	0/0	0/0	0/0	0/0	0/0	0/0	0/0	0/0	0/0	0/0	0/0	0/0	0/0	0/0	0/0	0/0	0/0	0/0	0/0	1/1	1/1	1/1	1/1	4	0	24	0	1	3
1100	chr15	12609473	A	G	hom	Olr1607:NM_001000534:exon1:c.A934G:p.M312V,	Olr1607	nonsynonymous SNV	chr15	16395582	A	exonic	Olr1607	-	tolerated	0/0	0/0	0/0	0/0	0/0	0/0	0/0	1/1	0/0	0/0	0/0	0/0	0/0	0/0	0/0	0/0	0/0	0/0	0/0	0/0	0/0	0/0	0/0	0/0	1/1	0/0	0/0	0/0	2	0	26	0	1	0
1100	chr15	13077514	C	T	hom	Sntn:NM_001109098:exon3:c.G184A:p.V62I,	Sntn	nonsynonymous SNV	chr15	18505449	C	exonic	Sntn	rs198666738	tolerated	0/0	0/0	0/0	0/0	0/0	0/0	0/0	0/0	0/0	0/0	0/0	0/0	0/0	0/0	0/0	0/0	0/0	1/1	1/1	1/1	0/0	0/0	0/0	0/0	1/1	0/0	0/0	0/0	4	0	24	0	1	0
1100	chr15	13086592	A	G	hom	Sntn:NM_001109098:exon1:c.T68C:p.V23A,	Sntn	nonsynonymous SNV	chr15	18514155	A	exonic	Sntn	rs198252877	tolerated	0/0	0/0	0/0	0/0	0/0	0/0	0/0	0/0	0/0	0/0	0/0	0/0	0/0	0/0	0/0	0/0	0/0	1/1	1/1	1/1	0/0	0/0	0/0	0/0	1/1	0/0	0/0	0/0	4	0	24	0	1	0
1100	chr15	18662830	G	T	hom	Acox2:NM_145770:exon14:c.G1709T:p.R570L,	Acox2	nonsynonymous SNV	chr15	22435641	G	exonic	Acox2	-	tolerated	0/0	0/0	0/0	0/0	0/0	0/0	0/0	0/0	0/0	0/0	0/0	0/0	0/0	0/0	0/0	0/0	0/0	0/0	0/0	0/0	0/0	0/0	0/0	0/0	1/1	0/0	0/0	0/0	1	0	27	0	1	0
1100	chr15	22283948	T	C	hom	Bmp4:NM_012827:exon3:c.A620G:p.H207R,	Bmp4	nonsynonymous SNV	chr15	24735916	T	exonic	Bmp4	rs197792940	tolerated	0/0	1/1	0/0	0/0	0/0	1/1	1/1	1/1	0/0	0/0	1/1	1/1	1/1	0/0	0/0	1/1	0/0	1/1	1/1	1/1	1/1	1/1	1/1	0/0	1/1	1/1	1/1	1/1	18	0	10	0	1	3
1100	chr15	23333929	T	A	hom	Lgals3:NM_031832:exon3:c.T356A:p.F119Y,	Lgals3	nonsynonymous SNV	chr15	28101202	T	exonic	Lgals3	-	tolerated	0/0	0/0	0/0	0/0	0/0	0/0	0/0	0/0	0/0	0/0	0/0	0/0	0/0	0/0	1/1	1/1	1/1	0/0	0/0	0/0	0/0	0/0	0/0	0/0	1/1	0/0	0/0	0/0	4	0	24	0	1	0
1100	chr15	23334982	A	G	hom	Lgals3:NM_031832:exon4:c.A441G:p.I147M,	Lgals3	nonsynonymous SNV	chr15	28102255	A	exonic	Lgals3	rs8159493	tolerated	0/0	0/0	0/0	0/0	0/0	0/0	0/0	0/0	0/0	0/0	0/0	0/0	0/0	0/0	0/1	1/1	1/1	0/0	0/0	0/0	0/0	0/0	0/0	0/0	1/1	0/0	0/0	0/0	3	1	24	0	1	0
1100	chr15	23337770	A	G	hom	Lgals3:NM_031832:exon5:c.A488G:p.K163R,	Lgals3	nonsynonymous SNV	chr15	28105043	A	exonic	Lgals3	rs8152528	tolerated	0/0	0/0	0/0	0/0	0/0	0/0	0/0	0/0	0/0	0/0	0/0	0/0	0/0	0/0	1/1	1/1	1/1	0/0	0/0	0/0	0/0	0/0	0/0	0/0	1/1	0/0	0/0	0/0	4	0	24	0	1	0
1100	chr15	23343610	G	A	hom	Dlgap5:NM_001135802:exon17:c.C2090T:p.A697V,	Dlgap5	nonsynonymous SNV	chr15	28110883	G	exonic	Dlgap5	-	deleterious	0/0	0/0	0/0	0/0	0/0	0/0	0/0	0/0	0/0	0/0	0/0	0/0	0/0	0/0	1/1	1/1	0/0	0/0	0/0	0/0	0/0	0/0	0/0	0/0	1/1	0/0	0/0	0/0	3	0	25	0	1	0
1100	chr15	23347203	C	T	hom	Dlgap5:NM_001135802:exon15:c.G1837A:p.G613R,	Dlgap5	nonsynonymous SNV	chr15	28114476	C	exonic	Dlgap5	-	tolerated	0/0	0/0	0/0	0/0	0/0	0/0	0/0	0/0	0/0	0/0	0/0	0/0	0/0	0/0	1/1	1/1	0/0	0/0	0/0	0/0	0/0	0/0	0/0	0/0	1/1	0/0	0/0	0/0	3	0	25	0	1	0
1100	chr15	23359856	C	T	hom	Dlgap5:NM_001135802:exon9:c.G1033A:p.A345T,	Dlgap5	nonsynonymous SNV	chr15	28127129	C	exonic	Dlgap5	-	tolerated	1/1	0/0	0/0	0/0	0/0	0/0	0/0	0/0	0/0	0/0	0/0	0/0	0/0	0/0	1/1	1/1	1/1	0/0	0/0	0/0	0/0	0/0	0/0	0/0	1/1	0/0	0/0	0/0	5	0	23	0	1	0
1100	chr15	23369129	G	A	hom	Dlgap5:NM_001135802:exon5:c.C488T:p.T163I,	Dlgap5	nonsynonymous SNV	chr15	28132127	G	exonic;splicing	Dlgap5;Dlgap5	-	tolerated	1/1	0/0	0/0	0/0	0/0	0/0	0/0	0/0	0/0	0/0	0/0	0/0	0/0	0/0	1/1	1/1	0/0	0/0	0/0	0/0	0/0	0/0	0/0	0/0	1/1	0/0	0/0	0/0	4	0	24	0	1	0
1100	chr15	24443795	A	G	hom	RGD1562018:NM_001170475:exon3:c.A307G:p.T103A,	RGD1562018	nonsynonymous SNV	chr15	29251515	A	exonic	RGD1562018	rs198437008	tolerated	1/1	0/0	0/0	0/0	1/1	0/0	0/0	0/0	0/0	0/0	1/1	1/1	1/1	1/1	1/1	1/1	0/0	1/1	1/1	0/0	0/0	0/0	0/0	0/0	1/1	1/1	1/1	1/1	14	0	14	0	1	3
1100	chr15	24443876	C	A	hom	RGD1562018:NM_001170475:exon3:c.C388A:p.L130I,	RGD1562018	nonsynonymous SNV	chr15	29251596	C	exonic	RGD1562018	rs199120986	tolerated	1/1	0/0	0/0	0/0	0/0	0/0	0/0	0/0	0/0	0/0	0/0	0/0	0/0	0/0	0/0	0/0	0/0	1/1	1/1	0/0	0/0	0/0	0/0	0/0	1/1	0/1	1/1	1/1	6	1	21	0	1	2
1100	chr15	24451466	A	G	hom	RGD1562018:NM_001170475:exon6:c.A673G:p.T225A,	RGD1562018	nonsynonymous SNV	chr15	29259186	A	exonic	RGD1562018	rs8160120	tolerated	1/1	0/0	0/0	0/0	1/1	0/0	0/0	0/0	0/0	0/0	1/1	1/1	1/1	1/1	1/1	1/1	0/0	1/1	1/1	0/0	0/0	0/0	0/0	0/0	1/1	1/1	1/1	1/1	14	0	14	0	1	3
1100	chr15	27476566	C	T	hom	Olr1638:NM_001000834:exon1:c.G454A:p.G152R,	Olr1638	nonsynonymous SNV	chr15	32257013	C	exonic	Olr1638	-	deleterious	1/1	0/0	0/0	0/0	1/1	1/1	0/0	1/1	0/0	0/0	1/1	1/1	1/1	0/0	0/0	0/0	0/0	0/0	0/0	0/0	0/0	0/0	0/0	0/0	1/1	0/0	0/0	0/0	8	0	20	0	1	0
1100	chr15	27649817	A	C	hom	Chd8:NM_022933:exon33:c.T6129G:p.I2043M,	Chd8	nonsynonymous SNV	chr15	32430249	A	exonic	Chd8	-	tolerated	1/1	0/0	0/0	0/0	1/1	1/1	0/0	1/1	0/0	0/0	1/1	1/1	1/1	0/0	0/0	0/0	0/0	0/0	0/0	0/0	0/0	0/0	0/0	0/0	1/1	0/0	0/0	0/0	8	0	20	0	1	0
1100	chr15	27650580	C	T	hom	Chd8:NM_022933:exon32:c.G5452A:p.D1818N,	Chd8	nonsynonymous SNV	chr15	32431012	C	exonic	Chd8	-	tolerated	1/1	0/0	0/0	0/0	1/1	1/1	0/0	1/1	0/0	0/0	1/1	1/1	1/1	0/0	0/0	0/0	0/0	0/0	0/0	0/0	0/0	0/0	0/0	0/0	1/1	0/0	0/0	0/0	8	0	20	0	1	0
1100	chr15	27764882	G	A	hom	Sall2:NM_001107262:exon2:c.C1840T:p.P614S,	Sall2	nonsynonymous SNV	chr15	32541423	G	exonic	Sall2	-	tolerated	1/1	0/0	0/0	0/0	1/1	1/1	0/0	1/1	0/0	0/0	1/1	1/1	1/1	0/0	0/0	0/0	0/0	0/0	0/0	0/0	0/0	0/0	0/0	0/0	1/1	0/0	0/0	0/0	8	0	20	0	1	0
1100	chr15	27869395	C	T	hom	Olr1641:NM_001000100:exon1:c.G934A:p.G312R,	Olr1641	nonsynonymous SNV	chr15	32665859	C	exonic	Olr1641	-	tolerated	1/1	0/0	0/0	0/0	1/1	1/1	0/0	1/1	0/0	0/0	1/1	1/1	1/1	0/0	0/0	0/0	0/0	0/0	0/0	0/0	0/0	0/0	0/0	0/0	1/1	0/0	0/0	0/0	8	0	20	0	1	0
1100	chr15	27869426	A	C	hom	Olr1641:NM_001000100:exon1:c.T903G:p.N301K,	Olr1641	nonsynonymous SNV	chr15	32665890	A	exonic	Olr1641	-	tolerated	1/1	0/0	0/0	0/0	1/1	1/1	0/0	1/1	0/0	0/0	1/1	1/1	1/1	0/0	0/0	0/0	0/0	0/0	0/0	0/0	0/0	0/0	0/0	0/0	1/1	0/0	0/0	0/0	8	0	20	0	1	0
1100	chr15	27968791	G	C	hom	Olr1645:NM_001000102:exon1:c.C951G:p.N317K,	Olr1645	nonsynonymous SNV	chr15	32766080	G	exonic	Olr1645	-	tolerated	1/1	0/0	0/0	0/0	1/1	1/1	0/0	1/1	0/0	0/0	1/1	1/1	1/1	0/0	0/0	0/0	0/0	0/0	0/0	0/0	0/0	0/0	0/0	0/0	1/1	0/0	0/0	0/0	8	0	20	0	1	0
1100	chr15	32344770	T	A	hom	Olr1646:NM_001000103:exon1:c.A308T:p.Y103F,	Olr1646	nonsynonymous SNV	chr15	36736671	T	exonic	Olr1646	-	tolerated																													0	0	28	0	0	0
1100	chr15	32425526	G	T	hom	Oxa1l:NM_001168583:exon3:c.G244T:p.A82S,	Oxa1l	nonsynonymous SNV	chr15	36887048	G	exonic	Oxa1l	-	tolerated	0/0	0/0	0/0	0/0	0/0	0/0	0/0	0/0	0/0	0/0	0/0	0/0	0/0	0/0	0/0	0/0	0/0	0/0	0/0	0/0	0/0	0/0	0/0	0/0	1/1	0/0	0/0	0/0	1	0	27	0	1	0
1100	chr15	42436606	A	T	hom	Fdft1:NM_019238:exon5:c.T587A:p.I196K,	Fdft1	nonsynonymous SNV	chr15	50115312	A	exonic	Fdft1	-	tolerated	0/0	0/0	0/0	0/0	0/0	0/0	0/0	0/0	0/0	0/0	0/0	0/0	0/0	0/0	0/0	0/0	0/0	0/0	0/0	1/1	0/0	0/0	0/0	0/0	0/0	1/1	1/1	1/1	4	0	24	0	0	3
1100	chr15	44423263	T	G	hom	Extl3:NM_020097:exon1:c.A1318C:p.S440R,	Extl3	nonsynonymous SNV	chr15	52191093	T	exonic	Extl3	rs105860738	tolerated	1/1	1/1	0/0	0/0	1/1	0/0	0/0	0/0	0/0	0/0	1/1	1/1	1/1	0/0	0/0	0/0	1/1	0/0	0/0	1/1	1/1	1/1	1/1	0/0	0/0	1/1	1/1	1/1	14	0	14	0	0	3
1100	chr15	45498930	T	C	hom	Ephx2:NM_022936:exon15:c.A1313G:p.N438S,	Ephx2	nonsynonymous SNV	chr15	48835539	G	exonic	Ephx2	-	deleterious	1/1	1/1	0/0	0/0	0/0	0/0	0/0	1/1	0/0	0/0	1/1	1/1	1/1	0/0	0/0	0/0	1/1	0/0	0/0	1/1	1/1	1/1	1/1	0/0	1/1	1/1	1/1	1/1	15	0	13	0	1	3
1100	chr15	45538818	A	G	hom	Ephx2:NM_022936:exon7:c.T739C:p.C247R,	Ephx2	nonsynonymous SNV	chr15	48817181	T	exonic	Ephx2	-	deleterious	1/1	0/1	0/0	0/0	0/0	0/0	0/0	1/1	0/0	0/0	1/1	1/1	1/1	0/0	0/0	0/0	1/1	0/0	0/0	1/1	1/1	1/1	1/1	0/0	1/1	0/1	1/1	1/1	13	2	13	0	1	2
1100	chr15	45542786	T	C	hom	Ephx2:NM_022936:exon4:c.A364G:p.I122V,	Ephx2	nonsynonymous SNV	chr15	48813213	T	exonic	Ephx2	-	deleterious	1/1	1/1	0/0	0/0	0/0	0/0	0/0	1/1	0/0	0/0	1/1	1/1	1/1	0/0	0/0	0/0	1/1	0/0	0/0	1/1	1/1	1/1	1/1	0/0	1/1	0/1	1/1	1/1	14	1	13	0	1	2
1100	chr15	46520675	A	T	hom	Bnip3l:NM_080888:exon5:c.T467A:p.L156H,	Bnip3l	nonsynonymous SNV	chr15	47947048	C	exonic	Bnip3l	-	-	1/1	0/0	0/0	0/0	0/0	0/0	0/0	0/0	0/0	0/0	1/1	1/1	1/1	0/0	0/0	0/0	0/0	0/0	0/0	1/1	1/1	1/1	1/1	0/0	1/1	0/1	1/1	1/1	11	1	16	0	1	2
1100	chr15	53161021	C	T	hom	Fndc3a:NM_001107278:exon8:c.G931A:p.V311I,	Fndc3a	nonsynonymous SNV	chr15	58138474	C	exonic	Fndc3a	-	tolerated	0/0	0/0	0/0	0/0	0/0	0/0	0/0	0/0	0/0	0/0	0/0	0/0	0/0	0/0	0/0	0/0	0/0	0/0	0/0	1/1	0/0	0/0	0/0	0/0	1/1	0/1	1/1	1/1	4	1	23	0	1	2
1100	chr15	54222244	G	T	hom	Sucla2:NM_001108387:exon2:c.G141T:p.Q47H,	Sucla2	nonsynonymous SNV	chr15	59191888	G	exonic	Sucla2	-	tolerated	1/1	1/1	0/0	0/0	0/0	0/0	0/0	0/0	0/0	0/0	0/0	0/0	0/0	0/0	0/0	1/1	1/1	0/0	0/0	1/1	0/0	0/0	0/0	1/1	1/1	1/1	1/1	1/1	10	0	18	0	1	3
1100	chr15	55976555	T	G	hom	Lrrc63:NM_001024803:exon3:c.A450C:p.E150D,	Lrrc63	nonsynonymous SNV	chr15	60877065	T	exonic	Lrrc63	-	tolerated	1/1	0/0	0/0	0/0	0/0	0/0	0/0	0/0	0/0	0/0	0/0	0/0	0/0	0/0	0/0	0/0	0/0	0/0	0/0	1/1	0/0	0/0	0/0	0/0	1/1	1/1	1/1	1/1	6	0	22	0	1	3
1100	chr15	56873288	A	G	hom	Kctd4:NM_001109650:exon1:c.A391G:p.K131E,	Kctd4	nonsynonymous SNV	chr15	61719725	A	exonic	Kctd4	rs198142637	tolerated	1/1	1/1	0/0	0/0	0/0	0/0	0/0	1/1	1/1	1/1	0/0	0/0	0/0	0/0	0/0	0/0	0/0	1/1	1/1	1/1	0/0	0/0	0/0	1/1	1/1	1/1	1/1	1/1	13	0	15	0	1	3
1100	chr15	57026457	T	C	hom	RGD1307254:NM_001024875:exon2:c.A148G:p.N50D,	RGD1307254	nonsynonymous SNV	chr15	61870995	T	exonic	RGD1307254	-	tolerated	0/0	1/1	0/0	0/0	0/0	0/0	0/0	0/0	0/0	0/0	0/0	0/0	0/0	0/0	0/0	0/0	0/0	0/0	0/0	1/1	0/0	0/0	0/0	1/1	1/1	0/1	1/1	1/1	6	1	21	0	1	2
1100	chr15	57026480	G	C	hom	RGD1307254:NM_001024875:exon2:c.C125G:p.S42C,	RGD1307254	nonsynonymous SNV	chr15	61871018	G	exonic	RGD1307254	-	tolerated	0/0	1/1	0/0	0/0	0/0	0/0	0/0	0/0	0/0	0/0	0/0	0/0	0/0	0/0	0/0	0/0	0/0	0/0	0/0	1/1	0/0	0/0	0/0	1/1	1/1	0/1	1/1	1/1	6	1	21	0	1	2
1100	chr15	60841242	C	T	hom	LOC100360244:NM_001177863:exon1:c.G5A:p.S2N,	LOC100360244	nonsynonymous SNV	chr15	65537138	C	exonic	LOC100360244	-	-	0/0	0/0	0/0	0/0	0/0	0/0	0/0	0/0	0/0	0/0	0/0	0/0	0/0	0/0	0/0	0/0	0/0	0/0	0/0	1/1	0/0	0/0	0/0	0/0	1/1	1/1	0/0	1/1	4	0	24	0	1	2
1100	chr15	85892270	A	G	hom	Lmo7:NM_001001515:exon14:c.A2216G:p.Q739R,	Lmo7	nonsynonymous SNV	chr15	87960143	A	exonic	Lmo7	rs197840622	tolerated	1/1	0/0	0/0	0/0	0/0	0/0	0/0	1/1	0/0	0/0	0/0	0/0	0/0	0/0	0/0	1/1	1/1	1/1	1/1	1/1	0/0	0/0	0/0	0/0	1/1	0/0	0/0	0/0	8	0	20	0	1	0
1100	chr15	85912158	G	T	hom	Lmo7:NM_001001515:exon21:c.G3697T:p.D1233Y,	Lmo7	nonsynonymous SNV	chr15	87980031	G	exonic	Lmo7	rs198749268	deleterious	0/0	0/0	0/0	0/0	0/0	0/0	0/0	0/0	0/0	0/0	0/0	0/0	0/0	0/0	0/0	0/0	0/0	1/1	1/1	1/1	0/0	0/0	0/0	0/0	1/1	0/0	0/0	0/0	4	0	24	0	1	0
1100	chr15	87059462	T	C	hom	Irg1:NM_001107282:exon2:c.T17C:p.V6A,	Irg1	nonsynonymous SNV	chr15	97103198	T	exonic	Irg1	rs199235202	deleterious	0/0	0/0	0/0	0/0	0/0	0/0	0/0	0/0	0/0	0/0	0/0	0/0	0/0	0/0	0/0	0/0	0/0	1/1	1/1	1/1	0/0	0/0	0/0	0/0	1/1	0/1	1/1	1/1	6	1	21	0	1	2
1100	chr15	87062025	G	A	hom	Irg1:NM_001107282:exon4:c.G283A:p.D95N,	Irg1	nonsynonymous SNV	chr15	97105761	G	exonic	Irg1	rs198107909	deleterious	0/0	0/0	0/0	0/0	0/0	0/0	0/0	0/0	0/0	0/0	0/0	0/0	0/0	0/0	0/0	0/0	0/0	1/1	1/1	1/1	0/0	0/0	0/0	0/0	1/1	1/1	1/1	1/1	7	0	21	0	1	3
1100	chr15	87623477	C	T	hom	Scel:NM_001108388:exon17:c.C992T:p.P331L,	Scel	nonsynonymous SNV	chr15	91275124	C	exonic	Scel	rs198684924	tolerated	0/0	0/0	0/0	0/0	0/0	0/0	0/0	0/0	0/0	0/0	0/0	0/0	0/0	0/0	0/0	0/0	0/0	1/1	1/1	1/1	0/0	0/0	0/0	0/0	1/1	1/1	1/1	1/1	7	0	21	0	1	3
1100	chr15	87656053	T	C	hom	Scel:NM_001108388:exon23:c.T1322C:p.L441S,	Scel	nonsynonymous SNV	chr15	91293280	T	exonic	Scel	rs198257342	deleterious	0/0	0/0	0/0	0/0	0/0	0/0	0/0	0/0	0/0	0/0	0/0	0/0	0/0	0/0	0/0	0/0	0/0	1/1	1/1	1/1	0/0	0/0	0/0	0/0	1/1	1/1	1/1	1/1	7	0	21	0	1	3
1100	chr15	88551015	T	C	hom	Rnf219:NM_001108389:exon6:c.A1306G:p.T436A,	Rnf219	nonsynonymous SNV	chr15	92129833	T	exonic	Rnf219	rs197415025	tolerated	0/0	0/0	0/0	0/0	0/0	0/0	0/0	0/0	0/0	0/0	0/0	0/0	0/0	0/0	0/0	0/0	1/1	1/1	1/1	1/1	0/0	0/0	0/0	0/0	1/1	1/1	1/1	1/1	8	0	20	0	1	3
1100	chr15	108107474	C	T	hom	Tmtc4:NM_001134414:exon4:c.G416A:p.R139Q,	Tmtc4	nonsynonymous SNV	chr15	112765299	C	exonic	Tmtc4	rs199076768	tolerated																													0	0	28	0	0	0
1100	chr16	6203432	G	T	hom	Sfmbt1:NM_031647:exon6:c.G585T:p.Q195H,	Sfmbt1	nonsynonymous SNV	chr16	6785193	G	exonic	Sfmbt1	rs8155280	deleterious	0/0	1/1	0/0	0/0	0/0	0/0	0/0	0/0	0/0	0/0	0/0	1/1	0/0	0/0	0/0	1/1	1/1	0/0	0/0	0/0	0/0	1/1	1/1	0/0	1/1	0/0	0/0	0/0	7	0	21	0	1	0
1100	chr16	18208954	T	C	hom	Cyp4f18:NM_001033686:exon7:c.T724C:p.Y242H,	Cyp4f18	nonsynonymous SNV	chr16	19369349	T	exonic	Cyp4f18	rs198966355	tolerated	0/0	0/0	0/0	0/0	0/0	0/0	1/1	1/1	0/0	0/1	0/0	0/0	0/0	0/0	0/0	1/1	1/1	1/1	1/1	0/0	0/0	0/0	0/0	1/1	1/1	1/1	1/1	1/1	11	1	16	0	1	3
1100	chr16	18504331	A	C	hom	Myo9b:NM_012984:exon22:c.A3523C:p.K1175Q,	Myo9b	nonsynonymous SNV	chr16	19599586	A	exonic	Myo9b	rs197010141	tolerated	0/0	0/0	0/0	0/0	0/0	0/0	1/1	1/1	0/0	0/0	0/0	0/0	0/0	0/0	1/1	0/0	0/0	1/1	1/1	0/0	0/0	0/0	0/0	1/1	1/1	1/1	1/1	1/1	10	0	18	0	1	3
1100	chr16	19663458	T	C	hom	Sugp2:NM_001108397:exon3:c.A892G:p.S298G,	Sugp2	nonsynonymous SNV	chr16	20779575	T	exonic	Sugp2	rs198663502	tolerated	1/1	0/0	0/0	0/0	0/0	0/0	1/1	1/1	0/0	0/0	0/0	0/0	0/0	0/0	0/0	0/0	0/0	1/1	1/1	0/0	0/0	0/0	0/0	0/0	1/1	1/1	1/1	1/1	9	0	19	0	1	3
1100	chr16	19684323	G	A	hom	Armc6:NM_001107306:exon4:c.G788A:p.S263N,	Armc6	nonsynonymous SNV	chr16	20799502	G	exonic	Armc6	rs198640419	tolerated	1/1	0/0	0/0	0/0	0/0	0/0	1/1	1/1	0/0	0/0	0/0	0/0	0/0	0/0	0/0	0/0	0/0	1/1	1/1	0/0	0/0	0/0	0/0	0/0	1/1	1/1	1/1	1/1	9	0	19	0	1	3
1100	chr16	19726508	C	T	hom	Tmem161a:NM_001108874:exon5:c.G293A:p.R98H,	Tmem161a	nonsynonymous SNV	chr16	20841641	C	exonic	Tmem161a	rs198810577	tolerated	1/1	0/0	0/0	0/0	0/0	0/0	1/1	1/1	0/0	0/0	0/0	0/0	0/0	0/0	0/0	0/0	0/0	1/1	1/1	0/0	0/0	0/0	0/0	0/0	1/1	1/1	1/1	1/1	9	0	19	0	1	3
1100	chr16	19798615	G	A	hom	Ncan:NM_031653:exon9:c.G2353A:p.G785R,	Ncan	nonsynonymous SNV	chr16	20913434	G	exonic	Ncan	rs197392743	tolerated	1/1	0/0	0/0	0/0	0/0	0/0	1/1	1/1	0/0	0/0	0/0	0/0	0/0	0/0	0/0	0/0	0/0	1/1	1/1	0/0	0/0	0/0	0/0	0/0	1/1	0/0	0/0	0/0	6	0	22	0	1	0
1100	chr16	19995880	A	G	hom	Gatad2a:NM_001013881:exon7:c.A703G:p.S235G,	Gatad2a	nonsynonymous SNV	chr16	21175611	A	exonic	Gatad2a	rs197313667	tolerated	1/1	0/0	0/0	0/0	0/0	0/0	1/1	1/1	0/0	0/0	0/0	0/0	0/0	0/0	0/0	0/0	0/0	1/1	1/1	0/0	0/0	0/0	0/0	0/0	1/1	0/0	0/0	0/0	6	0	22	0	1	0
1100	chr16	23786011	C	A	hom	Nat3:NM_001013052:exon1:c.G619T:p.A207S,	Nat3	nonsynonymous SNV	chr16	23787116	C	exonic	Nat3	-	tolerated	1/1	0/0	0/0	0/0	0/0	0/0	0/0	0/0	0/0	0/0	0/0	0/0	0/0	0/0	0/0	1/1	0/0	0/0	0/0	0/0	0/0	0/0	0/0	0/0	1/1	0/0	0/0	0/0	3	0	25	0	1	0
1100	chr16	41233024	G	A	hom	Neil3:NM_001170346:exon1:c.G100A:p.G34S,	Neil3	nonsynonymous SNV	chr16	40849500	G	exonic	Neil3	-	tolerated	0/0	0/0	0/0	0/0	0/0	0/0	0/0	0/0	0/0	0/0	0/0	0/0	0/0	0/0	0/0	0/0	0/0	0/0	0/0	0/0	0/0	0/0	0/0	0/0	1/1	1/1	0/0	1/1	3	0	25	0	1	2
1100	chr16	54674283	C	T	hom	Pdgfrl:NM_001011921:exon3:c.G371A:p.R124H,	Pdgfrl	nonsynonymous SNV	chr16	54109795	C	exonic	Pdgfrl	-	deleterious	0/0	0/0	0/0	0/0	0/0	0/0	0/0	0/0	1/1	1/1	0/0	0/0	0/0	0/0	0/0	0/0	0/0	0/0	0/0	0/0	0/0	0/0	0/0	0/0	1/1	0/0	0/0	0/0	3	0	25	0	1	0
1100	chr16	59781423	G	A	hom	Pragmin:NM_001107315:exon6:c.C3325T:p.H1109Y,	Pragmin	nonsynonymous SNV	chr16	59346224	G	exonic	Pragmin	-	deleterious	0/0	0/0	0/0	0/0	0/0	0/0	0/0	0/0	0/0	0/0	0/0	0/0	0/0	0/0	0/0	0/0	0/0	0/0	0/0	0/0	0/0	0/0	0/0	0/0	1/1	0/0	0/0	0/0	1	0	27	0	1	0
1100	chr16	59825420	T	C	hom	Pragmin:NM_001107315:exon3:c.A761G:p.N254S,	Pragmin	nonsynonymous SNV	chr16	59389802	T	exonic	Pragmin	-	tolerated	0/0	0/0	0/0	0/0	1/1	0/0	0/0	0/0	0/0	0/0	0/0	0/0	0/0	0/0	0/0	0/0	0/0	0/0	0/0	0/0	0/0	0/0	0/0	0/0	1/1	0/0	0/0	0/0	2	0	26	0	1	0
1100	chr16	59828461	C	T	hom	Pragmin:NM_001107315:exon2:c.G277A:p.A93T,	Pragmin	nonsynonymous SNV	chr16	59392843	C	exonic	Pragmin	-	tolerated	0/0	0/0	0/0	0/0	1/1	0/0	0/0	0/0	0/0	0/0	0/0	0/0	0/0	0/0	0/0	0/0	0/0	0/0	0/0	0/0	0/0	0/0	0/0	0/0	1/1	0/0	0/0	0/0	2	0	26	0	1	0
1100	chr16	61795779	T	G	hom	Mboat4:NM_001107317:exon2:c.A217C:p.M73L,	Mboat4	nonsynonymous SNV	chr16	61451975	T	exonic	Mboat4	rs198700759	tolerated	0/0	1/1	0/0	0/0	0/0	0/0	0/0	0/0	0/0	0/0	0/0	0/0	0/0	0/0	0/0	0/0	0/0	1/1	1/1	1/1	0/0	0/0	0/0	0/0	1/1	1/1	1/1	1/1	8	0	20	0	1	3
1100	chr16	63983634	A	G	hom	Nrg1:NM_031588:exon2:c.A239G:p.K80R,	Nrg1	nonsynonymous SNV	chr16	63576520	A	exonic	Nrg1	rs199084007	tolerated	1/1	1/1	0/0	0/0	0/0	1/1	1/1	1/1	0/0	0/0	0/0	0/0	0/0	0/0	0/0	0/0	0/0	1/1	1/1	1/1	0/0	0/0	0/0	0/0	1/1	0/0	0/0	0/0	9	0	19	0	1	0
1100	chr16	64121816	A	T	hom	Nrg1:NM_031588:exon11:c.A1193T:p.N398I,	Nrg1	nonsynonymous SNV	chr16	63714371	A	exonic	Nrg1	-	tolerated	1/1	0/0	0/0	0/0	0/0	0/0	0/0	1/1	0/0	0/0	0/0	0/0	0/0	0/0	0/0	0/0	0/0	0/0	0/0	0/0	0/0	0/0	0/0	0/0	1/1	0/0	0/0	0/0	3	0	25	0	1	0
1100	chr16	79391343	A	C	hom	Myom2:NM_001169141:exon5:c.T422G:p.L141W,	Myom2	nonsynonymous SNV	chr16	79225387	A	exonic	Myom2	rs197658113	tolerated	0/0	0/0	0/0	0/0	0/0	0/0	0/0	0/0	0/0	0/0	0/0	0/0	0/0	0/0	0/0	0/0	0/0	1/1	1/1	1/1	0/0	0/0	0/0	0/0	1/1	1/1	1/1	1/1	7	0	21	0	1	3
1100	chr16	79571142	C	T	hom	Cln8:NM_001007686:exon3:c.G667A:p.A223T,	Cln8	nonsynonymous SNV	chr16	79405082	C	exonic	Cln8	rs197070517	tolerated	0/0	0/0	0/0	0/0	0/0	0/0	0/0	0/0	0/0	0/0	0/0	0/0	0/0	0/0	0/0	1/1	1/1	1/1	1/1	1/1	0/0	0/0	0/0	0/0	1/1	0/1	1/1	1/1	8	1	19	0	1	2
1100	chr16	80404887	C	A	hom	Erich1:NM_001127680:exon6:c.C985A:p.R329S,	Erich1	nonsynonymous SNV	chr16	80234484	C	exonic	Erich1	-	tolerated	1/1	0/0	0/0	0/0	0/0	0/0	0/0	0/0	0/0	0/0	0/0	0/0	0/0	0/0	0/0	1/1	1/1	0/0	0/0	0/0	0/0	0/0	0/0	0/0	1/1	1/1	0/0	1/1	6	0	22	0	1	2
1100	chr16	80572969	G	A	hom	Zfp828:NM_001107329:exon1:c.C692T:p.S231L,	Zfp828	nonsynonymous SNV	chr16	80406746	G	exonic	Champ1	-	tolerated	1/1	0/0	0/0	0/0	0/0	0/0	0/0	0/0	0/0	0/0	0/0	0/0	0/0	0/0	0/0	1/1	1/1	0/0	0/0	0/0	0/0	0/0	0/0	0/0	1/1	1/1	0/0	1/1	6	0	22	0	1	2
1100	chr16	80573017	C	G	hom	Zfp828:NM_001107329:exon1:c.G644C:p.C215S,	Zfp828	nonsynonymous SNV	chr16	80406794	C	exonic	Champ1	rs198461328	tolerated	1/1	0/0	0/0	0/0	1/1	0/0	1/1	0/0	0/0	0/0	0/0	0/0	0/0	0/0	0/0	1/1	1/1	1/1	1/1	1/1	0/0	0/0	0/0	0/0	1/1	1/1	1/1	1/1	12	0	16	0	1	3
1100	chr16	81332740	C	T	hom	F10:NM_017143:exon6:c.G538A:p.A180T,	F10	nonsynonymous SNV	chr16	81294039	C	exonic	F10	-	tolerated	1/1	0/0	0/0	0/0	0/0	0/0	0/0	0/0	0/0	0/0	0/0	0/0	0/0	0/0	0/0	1/1	1/1	0/0	0/0	0/0	0/0	0/0	0/0	0/0	1/1	1/1	0/0	1/1	6	0	22	0	1	2
1100	chr16	82501841	G	A	hom	LOC498664:NM_001017508:exon6:c.C322T:p.P108S,	LOC498664	nonsynonymous SNV	chr16	82459546	G	exonic	Tex29	-	tolerated	0/0	0/0	0/0	0/0	0/0	0/0	0/0	0/0	0/0	0/0	0/0	0/0	0/0	0/0	0/0	0/0	1/1	0/0	0/0	0/0	0/0	0/0	0/0	0/0	1/1	1/1	0/0	1/1	4	0	24	0	1	2
1100	chr17	21150453	C	T	hom	Ippk:NM_001008556:exon12:c.G1235A:p.R412Q,	Ippk	nonsynonymous SNV	chr17	17666684	C	exonic	Ippk	rs107197807	tolerated	0/0	1/1	0/0	0/0	1/1	1/1	1/1	0/0	1/1	1/1	1/1	1/1	1/1	1/1	1/1	1/1	1/1	1/1	1/1	1/1	1/1	1/1	1/1	1/1	1/1	1/1	1/1	1/1	24	0	4	0	1	3
1100	chr17	21551213	C	T	hom	Wnk2:NM_001191556:exon22:c.C4937T:p.P1646L,	Wnk2	nonsynonymous SNV	chr17	18075941	C	exonic	Wnk2	rs198608428	tolerated	0/0	0/0	0/0	0/0	0/0	0/0	0/0	0/0	0/0	0/0	0/0	0/0	0/0	0/0	0/0	0/0	0/0	1/1	1/1	1/1	0/0	0/0	0/0	0/0	1/1	1/1	1/1	1/1	7	0	21	0	1	3
1100	chr17	27370108	A	G	hom	Tbc1d7:NM_001108411:exon5:c.A479G:p.K160R,	Tbc1d7	nonsynonymous SNV	chr17	25734988	G	exonic	Tbc1d7		-	0/0	0/0	0/0	0/0	0/0	0/0	0/0	0/0	0/0	0/0	0/0	0/0	0/0	0/0	0/0	1/1	0/0	0/0	0/0	0/0	0/0	0/0	0/0	0/0	1/1	0/0	0/0	0/0	2	0	26	0	1	0
1100	chr17	28851882	T	G	hom	LOC100362172:NM_001177820:exon6:c.A619C:p.N207H,	LOC100362172	nonsynonymous SNV	chr17	24633554	T	exonic	LOC100362172	-	-	1/1	0/0	0/0	0/0	1/1	0/0	0/0	1/1	1/1	1/1	0/0	0/0	0/0	0/0	0/0	0/0	0/0	0/0	0/0	0/0	0/0	0/0	0/0	0/0	1/1	1/1	0/0	0/0	7	0	21	0	1	1
1100	chr17	29347914	G	A	hom	Nedd9:NM_001011922:exon5:c.G1177A:p.A393T,	Nedd9	nonsynonymous SNV	chr17	25137051	G	exonic	Nedd9	rs198098575	tolerated	1/1	1/1	0/0	0/0	1/1	0/0	0/0	1/1	1/1	1/1	0/0	0/0	0/0	1/1	1/1	0/0	0/0	1/1	1/1	1/1	0/0	0/0	0/0	0/0	1/1	1/1	1/1	1/1	15	0	13	0	1	3
1100	chr17	29610714	G	A	hom	Gcm2:NM_001106105:exon5:c.G1243A:p.A415T,	Gcm2	nonsynonymous SNV	chr17	23479831	G	exonic	Gcm2	-	tolerated	0/0	0/0	0/0	0/0	0/0	0/0	0/0	0/0	0/0	0/0	0/0	0/0	0/0	0/0	0/0	0/0	0/0	0/0	0/0	0/0	0/0	0/0	0/0	0/0	1/1	0/0	0/0	0/0	1	0	27	0	1	0
1100	chr17	32995598	G	A	hom	Riok1:NM_001100511:exon16:c.C1525T:p.P509S,	Riok1	nonsynonymous SNV	chr17	29345359	G	exonic	Riok1	-	tolerated	0/0	0/0	0/0	0/0	0/0	0/0	0/0	0/0	1/1	1/1	0/0	0/0	0/0	0/0	1/1	0/0	0/0	0/0	0/0	0/0	0/0	0/0	0/0	0/0	1/1	1/1	0/0	1/1	6	0	22	0	1	2
1100	chr17	33143281	C	T	hom	Rreb1:NM_001107348:exon11:c.G2725A:p.V909I,	Rreb1	nonsynonymous SNV	chr17	29471351	C	exonic	Rreb1	-	tolerated	0/0	1/1	0/0	0/0	0/0	0/0	0/0	0/0	1/1	1/1	0/0	0/0	0/0	0/0	1/1	0/0	0/0	0/0	0/0	0/0	0/0	0/0	0/0	0/0	1/1	1/1	0/0	1/1	7	0	21	0	1	2
1100	chr17	33144838	T	C	hom	Rreb1:NM_001107348:exon11:c.A1168G:p.T390A,	Rreb1	nonsynonymous SNV	chr17	29472908	T	exonic	Rreb1	-	tolerated	0/0	0/0	0/0	0/0	0/0	0/0	0/0	0/0	1/1	1/1	0/0	0/0	0/0	0/0	1/1	0/0	0/0	0/0	0/0	0/0	0/0	0/0	0/0	0/0	1/1	1/1	0/0	1/1	6	0	22	0	1	2
1100	chr17	47272970	G	A	hom	RGD1307443:NM_001197023:exon4:c.C863T:p.A288V,	RGD1307443	nonsynonymous SNV	chr17	44079906	G	exonic	RGD1307443	-	tolerated	0/0	0/0	0/0	0/0	0/0	0/0	0/0	0/0	0/0	0/0	0/0	0/0	0/0	0/0	0/0	0/0	0/0	0/0	0/0	0/0	0/0	0/0	0/0	0/0	1/1	0/0	0/0	0/0	1	0	27	0	1	0
1100	chr17	48605090	C	T	hom	Slc17a3:NM_153622:exon2:c.C85T:p.R29W,	Slc17a3	nonsynonymous SNV	chr17	45392138	C	exonic	Slc17a3	-	-	0/0	0/0	0/0	0/0	0/0	0/0	0/0	0/0	0/0	0/0	0/0	0/0	0/0	0/0	0/0	0/0	0/0	0/0	0/0	0/0	0/0	0/0	0/0	0/0	1/1	0/0	0/0	./.	1	0	26	1	1	0
1100	chr17	50352446	C	T	hom	Hist1h2bn:NM_001106114:exon1:c.G28A:p.A10T,	Hist1h2bn	nonsynonymous SNV	chr17	58708574	C	exonic	Hist1h2bo	-	deleterious	0/0	0/0	0/0	0/0	0/0	0/0	0/0	0/0	0/0	0/0	0/0	0/0	0/0	0/0	0/0	0/0	0/0	0/0	0/0	0/0	0/0	0/0	0/0	0/0	1/1	0/0	0/0	0/0	1	0	27	0	1	0
1100	chr17	51527255	T	C	hom	Aoah:NM_001191940:exon13:c.A962G:p.H321R,	Aoah	nonsynonymous SNV	chr17	57554819	T	exonic	Aoah	-	-	0/0	0/0	0/0	0/0	0/0	1/1	1/1	0/0	0/0	0/0	0/0	0/0	0/0	0/0	0/0	0/0	0/0	0/0	0/0	0/0	0/0	0/0	0/0	0/0	1/1	0/0	0/0	0/0	3	0	25	0	1	0
1100	chr17	76969935	T	A	hom	Akr1c12l1:NM_001135744:exon1:c.T74A:p.I25K,	Akr1c12l1	nonsynonymous SNV	chr17	71298402	T	exonic	Akr1c12l1	rs106500171	tolerated	1/1	1/1	0/0	0/0	0/0	1/1	1/1	1/1	1/1	1/1	1/1	1/1	1/1	1/1	1/1	1/1	1/1	1/1	1/1	1/1	1/1	1/1	1/1	1/1	1/1	1/1	1/1	1/1	25	0	3	0	1	3
1100	chr17	76975373	A	G	hom	Akr1c12l1:NM_001135744:exon7:c.A791G:p.E264G,	Akr1c12l1	nonsynonymous SNV	chr17	71303840	A	exonic	Akr1c12l1	rs105958891	tolerated	1/1	1/1	0/0	0/0	0/1	1/1	1/1	1/1	1/1	1/1	1/1	1/1	1/1	1/1	1/1	1/1	1/1	1/1	1/1	1/1	1/1	1/1	1/1	1/1	1/1	1/1	1/1	1/1	25	1	2	0	1	3
1100	chr17	77102934	A	G	hom	Akr1c1:NM_001033697:exon7:c.T748C:p.W250R,	Akr1c1	nonsynonymous SNV	chr17	71164064	A	exonic	Akr1c1	rs8165901	tolerated	1/1	1/1	0/0	0/0	0/0	1/1	1/1	1/1	1/1	1/1	1/1	1/1	1/1	1/1	1/1	1/1	1/1	1/1	1/1	1/1	1/1	1/1	1/1	1/1	1/1	1/1	1/1	1/1	25	0	3	0	1	3
1100	chr17	77943627	G	A	hom	Ankrd16:NM_001033698:exon1:c.C188T:p.A63V,	Ankrd16	nonsynonymous SNV	chr17	72101983	G	exonic	Ankrd16	rs198673284	tolerated	0/0	0/0	0/0	0/0	0/0	0/0	0/0	0/0	0/0	0/0	0/0	0/0	0/0	0/0	0/0	0/0	0/0	1/1	1/1	1/1	0/0	0/0	0/0	0/0	1/1	1/1	1/1	1/1	7	0	21	0	1	3
1100	chr17	78058211	G	A	hom	Il2ra:NM_013163:exon5:c.C449T:p.A150V,	Il2ra	nonsynonymous SNV	chr17	72212187	G	exonic	Il2ra	rs197046625	tolerated	0/0	0/0	0/0	0/0	1/1	0/0	0/0	0/0	0/0	0/0	0/0	0/0	0/0	0/0	0/0	0/0	0/0	1/1	1/1	1/1	0/0	0/0	0/0	0/0	1/1	1/1	1/1	1/1	8	0	20	0	1	3
1100	chr17	83134516	C	T	hom	Usp6nl:NM_001106120:exon15:c.G2017A:p.G673S,	Usp6nl	nonsynonymous SNV	chr17	77420429	C	exonic	Usp6nl	rs197252423	tolerated	1/1	0/0	0/0	0/0	0/0	0/0	0/0	1/1	0/0	0/0	0/0	1/1	0/0	0/0	0/0	1/1	1/1	1/1	1/1	1/1	0/0	0/0	0/0	0/0	1/1	1/1	1/1	1/1	12	0	16	0	1	3
1100	chr17	83134701	T	G	hom	Usp6nl:NM_001106120:exon15:c.A1832C:p.H611P,	Usp6nl	nonsynonymous SNV	chr17	77420614	T	exonic	Usp6nl	rs198288093	tolerated	0/0	0/0	0/0	0/0	0/0	0/0	0/0	1/1	0/0	0/0	0/0	0/0	0/0	0/0	0/0	0/0	0/0	1/1	1/1	1/1	0/0	0/0	0/0	0/0	1/1	1/1	1/1	1/1	8	0	20	0	1	3
1100	chr17	83135040	T	A	hom	Usp6nl:NM_001106120:exon15:c.A1493T:p.Y498F,	Usp6nl	nonsynonymous SNV	chr17	77420953	T	exonic	Usp6nl	rs199357261	tolerated	1/1	0/0	0/0	0/0	0/0	0/0	0/0	1/1	0/0	0/0	0/0	1/1	0/0	0/0	0/0	1/1	1/1	1/1	1/1	1/1	0/0	0/0	0/0	0/0	1/1	1/1	1/1	1/1	12	0	16	0	1	3
1100	chr17	85839161	G	A	hom	Cdnf:NM_001037543:exon2:c.C215T:p.A72V,	Cdnf	nonsynonymous SNV	chr17	80370617	G	exonic	Cdnf	rs104962827	tolerated	0/0	0/0	0/0	0/0	1/1	0/0	0/0	0/0	1/1	1/1	1/1	0/0	1/1	0/0	0/0	0/0	0/0	0/0	0/0	0/0	1/1	1/1	0/0	0/0	1/1	0/1	0/0	0/0	8	1	19	0	1	0
1100	chr17	85896829	G	A	hom	Dclre1c:NM_147145:exon14:c.C1867T:p.P623S,	Dclre1c	nonsynonymous SNV	chr17	80427815	G	exonic	Dclre1c	rs8173830	tolerated	0/0	0/0	0/0	0/0	1/1	0/0	0/0	0/0	1/1	1/1	1/1	0/0	1/1	0/0	0/0	0/0	0/0	0/0	0/0	0/0	1/1	1/1	0/0	0/0	1/1	0/0	0/0	0/0	8	0	20	0	1	0
1100	chr17	88525807	C	A	hom	Slc39a12:NM_001106124:exon1:c.C140A:p.P47Q,	Slc39a12	nonsynonymous SNV	chr17	83212534	C	exonic;splicing	Slc39a12;Slc39a12	rs198534121	tolerated	1/1	0/0	0/0	0/0	0/0	1/1	1/1	0/0	0/0	0/0	0/0	0/0	0/0	1/1	1/1	0/0	0/0	1/1	1/1	1/1	0/0	0/0	0/0	0/0	1/1	1/1	1/1	1/1	12	0	16	0	1	3
1100	chr17	88535671	T	G	hom	Slc39a12:NM_001106124:exon3:c.T511G:p.W171G,	Slc39a12	nonsynonymous SNV	chr17	83222398	T	exonic	Slc39a12	rs199210893	deleterious	1/1	0/0	0/0	0/0	0/0	1/1	1/1	0/0	0/0	0/0	0/0	0/0	0/0	1/1	1/1	0/0	0/0	1/1	1/1	1/1	0/0	0/0	0/0	0/0	1/1	1/1	1/1	1/1	12	0	16	0	1	3
1100	chr17	93423316	T	C	hom	Msrb2:NM_001031660:exon2:c.T104C:p.I35T,	Msrb2	nonsynonymous SNV	chr17	87788242	T	exonic	Msrb2	rs105943315	tolerated	0/0	1/1	0/0	0/0	1/1	1/1	1/1	1/1	1/1	1/1	1/1	1/1	1/1	1/1	1/1	0/0	1/1	0/0	0/0	0/0	1/1	1/1	1/1	1/1	1/1	0/0	0/0	0/0	18	0	10	0	1	0
1100	chr18	3681922	G	T	hom	Riok3:NM_001108423:exon4:c.G413T:p.R138L,	Riok3	nonsynonymous SNV	chr18	3583603	G	exonic	Riok3	rs198508366	tolerated	0/0	0/0	0/0	0/0	0/0	0/0	0/0	1/1	0/0	0/0	0/0	0/0	0/0	0/0	0/0	0/0	0/0	1/1	1/1	1/1	0/0	0/0	0/0	0/0	1/1	1/1	1/1	1/1	8	0	20	0	1	3
1100	chr18	3734526	A	G	hom	Cdig2:NM_153624:exon16:c.T2431C:p.S811P,	Cdig2	nonsynonymous SNV	chr18	3635126	A	exonic	Npc1	rs197593462	tolerated	0/0	0/0	0/0	0/0	1/1	0/0	0/0	1/1	0/0	0/0	0/0	0/0	0/0	0/0	0/0	0/0	0/0	1/1	1/1	1/1	0/0	0/0	0/0	0/0	1/1	1/1	1/1	1/1	9	0	19	0	1	3
1100	chr18	3734693	A	G	hom	Cdig2:NM_153624:exon15:c.T2347C:p.F783L,	Cdig2	nonsynonymous SNV	chr18	3635293	A	exonic	Npc1	rs198242068	tolerated	0/0	0/0	0/0	0/0	1/1	0/0	0/0	1/1	0/0	0/0	0/0	0/0	0/0	0/0	0/0	0/0	0/0	1/1	1/1	1/1	0/0	0/0	0/0	0/0	1/1	1/1	1/1	1/1	9	0	19	0	1	3
1100	chr18	3754763	G	A	hom	Cdig2:NM_153624:exon3:c.C199T:p.L67F,	Cdig2	nonsynonymous SNV	chr18	3655658	G	exonic	Npc1	rs197676830	tolerated	1/1	0/0	0/0	0/0	1/1	1/1	1/1	1/1	1/1	1/1	1/1	1/1	1/1	1/1	1/1	1/1	0/0	1/1	1/1	1/1	1/1	1/1	1/1	0/0	1/1	1/1	1/1	1/1	23	0	5	0	1	3
1100	chr18	4275809	C	T	hom	Hrh4:NM_131909:exon1:c.C104T:p.A35V,	Hrh4	nonsynonymous SNV	chr18	4353242	C	exonic	Hrh4	rs64736006	tolerated	1/1	0/0	0/0	0/0	0/0	1/1	1/1	0/0	1/1	1/1	1/1	1/1	1/1	1/1	1/1	1/1	0/0	1/1	1/1	1/1	1/1	1/1	1/1	0/0	1/1	1/1	1/1	1/1	21	0	7	0	1	3
1100	chr18	5017305	T	C	hom	Zfp521:NM_001107403:exon3:c.A766G:p.I256V,	Zfp521	nonsynonymous SNV	chr18	5164269	T	exonic	Zfp521	rs41253761	tolerated	1/1	0/0	0/0	0/0	1/1	1/1	1/1	1/1	1/1	1/1	1/1	1/1	1/1	1/1	1/1	1/1	0/0	1/1	1/1	1/1	1/1	1/1	1/1	0/0	1/1	1/1	1/1	1/1	23	0	5	0	1	3
1100	chr18	5901774	C	T	hom	Ss18:NM_001100900:exon4:c.G308A:p.S103N,	Ss18	nonsynonymous SNV	chr18	6019194	C	exonic	Ss18	rs106665784	tolerated	1/1	0/0	0/0	0/0	1/1	1/1	1/1	0/0	1/1	1/1	1/1	1/1	1/1	0/0	0/0	0/0	0/0	1/1	1/1	1/1	1/1	0/0	0/0	0/1	1/1	0/0	1/1	0/0	15	1	12	0	1	1
1100	chr18	5901829	T	G	hom	Ss18:NM_001100900:exon4:c.A253C:p.M85L,	Ss18	nonsynonymous SNV	chr18	6019249	T	exonic	Ss18	rs198214509	tolerated	0/0	0/0	0/0	0/0	0/0	1/1	1/1	0/0	0/0	0/0	0/0	0/0	0/0	0/0	0/0	1/1	0/0	1/1	1/1	1/1	0/0	0/0	0/0	0/0	1/1	1/1	1/1	1/1	10	0	18	0	1	3
1100	chr18	6699628	T	C	hom	Chst9:NM_001170470:exon4:c.A725G:p.N242S,	Chst9	nonsynonymous SNV	chr18	6792055	T	exonic	Chst9	rs105532521	tolerated	1/1	0/0	0/0	0/0	1/1	1/1	1/1	0/0	1/1	1/1	1/1	1/1	1/1	1/1	0/0	0/0	0/0	1/1	1/1	1/1	1/1	0/0	0/0	0/0	1/1	1/1	1/1	1/1	18	0	10	0	1	3
1100	chr18	6700049	C	A	hom	Chst9:NM_001170470:exon4:c.G304T:p.A102S,	Chst9	nonsynonymous SNV	chr18	6792476	C	exonic	Chst9	rs106010692	tolerated	1/1	0/0	0/0	0/0	1/1	1/1	1/1	0/0	1/1	1/1	1/1	1/1	1/1	0/0	0/0	0/0	0/0	1/1	1/1	1/1	1/1	0/0	0/0	0/0	1/1	1/1	1/1	1/1	17	0	11	0	1	3
1100	chr18	6700114	T	C	hom	Chst9:NM_001170470:exon4:c.A239G:p.E80G,	Chst9	nonsynonymous SNV	chr18	6792541	T	exonic	Chst9	rs106181284	tolerated	1/1	0/0	0/0	0/0	1/1	1/1	1/1	0/0	1/1	1/1	1/1	1/1	1/1	1/1	0/0	0/0	0/0	1/1	1/1	1/1	1/1	0/0	0/0	0/0	1/1	1/1	1/1	1/1	18	0	10	0	1	3
1100	chr18	12275489	C	T	hom	Dsg3:NM_001191079:exon12:c.C1795T:p.P599S,	Dsg3	nonsynonymous SNV	chr18	15435961	A	exonic	Dsg3	-	-	1/1	0/0	0/0	0/0	0/0	1/1	1/1	0/0	0/0	0/0	0/0	0/0	0/0	0/0	0/0	0/0	0/0	1/1	1/1	1/1	0/0	0/0	0/0	0/0	1/1	1/1	1/1	1/1	10	0	18	0	1	3
1100	chr18	16406477	G	A	hom	Elp2:NM_001034145:exon21:c.G2296A:p.V766I,	Elp2	nonsynonymous SNV	chr18	16336122	G	exonic	Elp2	rs13447922	tolerated	1/1	0/0	0/0	0/0	1/1	0/0	1/1	0/0	0/0	0/0	1/1	1/1	1/1	0/0	0/0	1/1	1/1	1/1	1/1	1/1	1/1	1/1	1/1	1/1	1/1	0/0	1/1	0/0	17	0	11	0	1	1
1100	chr18	24388563	G	A	hom	Myo7b:NM_001191941:exon43:c.C5905T:p.R1969C,	Myo7b	nonsynonymous SNV	chr18	24462963	G	exonic	Myo7b	rs197815512	deleterious	0/0	0/0	0/0	0/0	0/0	0/0	0/0	0/0	0/0	0/0	0/0	0/0	0/0	0/0	0/0	0/0	0/0	1/1	1/1	1/1	0/0	0/0	0/0	0/0	1/1	0/0	1/1	0/0	5	0	23	0	1	1
1100	chr18	24409692	C	T	hom	Myo7b:NM_001191941:exon23:c.G2905A:p.G969S,	Myo7b	nonsynonymous SNV	chr18	24484092	C	exonic	Myo7b	rs198059671	tolerated	1/1	0/0	0/0	0/0	0/0	0/0	0/0	1/1	0/0	0/0	0/0	0/0	0/0	0/0	0/0	1/1	1/1	1/1	1/1	1/1	0/0	0/0	0/0	0/0	1/1	0/0	1/1	0/0	9	0	19	0	1	1
1100	chr18	26305611	T	C	hom	Epb41l4a:NM_001107397:exon8:c.A565G:p.N189D,	Epb41l4a	nonsynonymous SNV	chr18	26325992	T	exonic	Epb41l4a	-	tolerated	0/0	0/0	0/0	0/0	0/0	0/0	0/0	0/0	0/0	0/0	0/0	0/0	0/0	0/0	0/0	0/0	0/0	0/0	0/0	0/0	0/0	0/0	0/0	0/0	1/1	0/0	0/0	0/0	1	0	27	0	1	0
1100	chr18	27081010	C	A	hom	Brd8:NM_001008509:exon12:c.G1919T:p.G640V,	Brd8	nonsynonymous SNV	chr18	27119083	C	exonic	Brd8	rs199190559	tolerated	1/1	0/0	0/0	0/0	0/0	0/0	0/0	0/0	0/0	0/0	0/0	1/1	0/0	1/1	0/0	0/0	1/1	1/1	1/1	1/1	0/0	0/0	0/0	0/0	1/1	0/0	1/1	0/0	9	0	19	0	1	1
1100	chr18	28178222	A	C	hom	Mir1949	Mir1949	ncRNA_exonic	chr18	28066265	A	ncRNA_exonic	Mir1949	rs198965697	-	0/0	1/1	0/0	0/0	0/0	1/1	1/1	0/0	0/0	0/0	1/1	1/1	1/1	0/0	1/1	1/1	0/0	1/1	1/1	1/1	1/1	1/1	1/1	0/0	1/1	0/0	1/1	0/0	16	0	12	0	1	1
1100	chr18	29170583	C	G	hom	Slc4a9:NM_152938:exon11:c.C1598G:p.T533R,	Slc4a9	nonsynonymous SNV	chr18	29063365	C	exonic	Slc4a9	-	tolerated	0/0	0/0	0/0	0/0	0/0	0/0	0/0	0/0	0/0	0/0	0/0	0/0	0/0	0/0	0/0	0/0	0/0	0/0	0/0	0/0	0/0	0/0	0/0	0/0	1/1	0/0	0/0	0/0	1	0	27	0	1	0
1100	chr18	29306819	G	T	hom	Sra1:NM_183329:exon5:c.C644A:p.T215K,	Sra1	nonsynonymous SNV	chr18	29199342	G	exonic	Sra1	rs8151634	tolerated	1/1	1/1	0/0	0/0	0/0	0/0	0/0	0/0	0/0	0/0	1/1	1/1	1/1	0/0	1/1	1/1	0/0	0/0	0/0	0/0	1/1	1/1	1/1	0/0	1/1	0/0	0/0	0/0	11	0	17	0	1	0
1100	chr18	29443581	C	A	hom	Ndufa2:NM_001106153:exon2:c.G123T:p.E41D,	Ndufa2	nonsynonymous SNV	chr18	29291285	C	exonic	Ndufa2	-	tolerated	0/0	0/0	0/0	0/0	0/0	0/0	0/0	0/0	0/0	0/0	0/0	0/0	0/0	0/0	0/0	0/0	0/0	0/0	0/0	0/0	0/0	0/0	0/0	0/0	1/1	0/0	0/0	0/0	1	0	27	0	1	0
1100	chr18	29672321	A	G	hom	Pcdha2:NM_199504:exon1:c.A1784G:p.H595R,	Pcdha2	nonsynonymous SNV	chr18	29659105	A	exonic	Pcdha2	rs105491516	tolerated	1/1	1/1	0/0	0/0	0/0	0/0	0/0	0/0	0/0	0/0	1/1	1/1	1/1	0/0	1/1	1/1	0/0	0/0	0/0	0/0	1/1	1/1	1/1	0/1	1/1	0/0	0/0	0/0	11	1	16	0	1	0
1100	chr18	30885361	C	A	hom	Fchsd1:NM_001109881:exon12:c.G1086T:p.E362D,Fchsd1:NM_001107392:exon10:c.G726T:p.E242D,	Fchsd1	nonsynonymous SNV	chr18	30791760	C	exonic	Fchsd1	rs199139148	tolerated	0/0	0/0	0/0	0/0	1/1	1/1	1/1	1/1	0/0	0/0	0/0	0/0	0/0	0/0	0/0	0/0	1/1	1/1	1/1	1/1	0/0	0/0	0/0	0/0	1/1	0/0	1/1	0/0	10	0	18	0	1	1
1100	chr18	30885872	G	A	hom	Fchsd1:NM_001109881:exon11:c.C947T:p.A316V,Fchsd1:NM_001107392:exon9:c.C587T:p.A196V,	Fchsd1	nonsynonymous SNV	chr18	30792271	G	exonic	Fchsd1	rs197344140	tolerated	0/0	0/0	0/0	0/0	1/1	1/1	1/1	1/1	0/0	0/0	0/0	0/0	0/0	0/0	0/0	0/0	1/1	1/1	1/1	1/1	0/0	0/0	0/0	0/0	1/1	0/0	1/1	0/0	10	0	18	0	1	1
1100	chr18	30888387	C	T	hom	Fchsd1:NM_001107392:exon5:c.G104A:p.S35N,	Fchsd1	nonsynonymous SNV	chr18	30794786	C	exonic	Fchsd1	rs197281613	-	0/0	0/0	0/0	0/0	1/1	1/1	1/1	1/1	0/0	0/0	0/0	0/0	0/0	0/0	0/0	0/0	1/1	1/1	1/1	1/1	0/0	0/0	0/0	0/0	1/1	0/0	1/1	0/0	10	0	18	0	1	1
1100	chr18	31187303	G	A	hom	RGD735029:NM_199493:exon9:c.G904A:p.V302I,	RGD735029	nonsynonymous SNV	chr18	31085519	G	exonic	RGD735029	rs197972021	tolerated	0/0	0/0	0/0	0/0	0/0	0/0	0/0	0/0	0/0	0/0	0/0	0/0	0/0	0/0	0/0	0/0	0/0	1/1	1/1	1/1	0/0	0/0	0/0	0/0	1/1	0/0	1/1	0/0	5	0	23	0	1	1
1100	chr18	31210472	C	T	hom	Pcdh12:NM_053944:exon1:c.G2065A:p.V689I,	Pcdh12	nonsynonymous SNV	chr18	31108732	C	exonic	Pcdh12	rs197681104	tolerated	1/1	1/1	0/0	0/0	0/0	0/0	0/0	0/0	0/0	0/0	1/1	1/1	1/1	0/0	1/1	1/1	0/0	1/1	1/1	1/1	1/1	1/1	1/1	0/0	1/1	0/0	1/1	0/0	15	0	13	0	1	1
1100	chr18	32757966	C	G	hom	Pabpc2:NM_001106151:exon1:c.C1448G:p.T483R,	Pabpc2	nonsynonymous SNV	chr18	32643318	C	exonic	Pabpc2	rs199021063	tolerated	0/0	1/1	0/0	0/0	0/0	0/0	0/0	1/1	0/0	0/0	1/1	1/1	1/1	0/0	1/1	1/1	0/0	1/1	1/1	1/1	1/1	1/1	1/1	0/0	1/1	0/0	1/1	0/0	15	0	13	0	1	1
1100	chr18	54866498	A	G	hom	RGD1312005:NM_001106144:exon2:c.A361G:p.N121D,	RGD1312005	nonsynonymous SNV	chr18	53356293	A	exonic	RGD1312005	rs8169475	tolerated	1/1	0/0	0/0	0/0	1/1	0/0	0/0	0/0	0/0	0/0	1/1	0/0	1/1	0/0	0/0	0/0	0/0	1/1	1/1	1/1	1/1	1/1	1/1	0/0	1/1	0/0	1/1	0/0	12	0	16	0	1	1
1100	chr18	56177931	G	T	hom	RGD1309362:NM_001024884:exon2:c.G816T:p.K272N,	RGD1309362	nonsynonymous SNV	chr18	54739890	G	exonic	RGD1309362	rs199108504	deleterious	0/0	0/0	0/0	0/0	./.	./.	./.	1/1	0/0	0/0	0/0	0/0	0/0	0/0	0/0	0/0	0/0	1/1	1/1	1/1	0/0	0/0	0/0	0/0	1/1	0/0	./.	./.	5	0	18	5	1	0
1100	chr18	56381862	A	G	hom	MGC105567:NM_001024284:exon2:c.A364G:p.I122V,	MGC105567	nonsynonymous SNV	chr18	54937475	A	exonic	MGC105567	rs197448540	tolerated	0/0	0/0	0/0	0/0	1/1	1/1	1/1	0/0	0/0	0/0	0/0	0/0	0/0	0/0	0/0	0/0	0/0	1/1	1/1	1/1	0/0	0/0	0/0	0/0	1/1	0/0	1/1	1/1	9	0	19	0	1	2
1100	chr18	56382070	T	C	hom	MGC105567:NM_001024284:exon2:c.T572C:p.M191T,	MGC105567	nonsynonymous SNV	chr18	54937683	T	exonic	MGC105567	rs198578619	tolerated	0/0	0/0	0/0	0/0	1/1	1/1	1/1	1/1	0/0	0/0	0/0	0/0	0/0	0/0	0/0	1/1	0/0	1/1	1/1	1/1	0/0	0/0	0/0	0/0	1/1	0/0	1/1	1/1	11	0	17	0	1	2
1100	chr18	56553412	A	G	hom	Synpo:NM_021695:exon2:c.T1727C:p.I576T,	Synpo	nonsynonymous SNV	chr18	55104621	A	exonic	Synpo	rs63909326	tolerated	0/0	0/0	0/0	0/0	1/1	1/1	1/1	0/0	0/0	0/0	0/0	0/0	0/0	0/0	0/0	1/1	0/0	1/1	1/1	1/1	0/0	0/0	0/0	0/0	1/1	0/0	1/1	1/1	10	0	18	0	1	2
1100	chr18	56553467	G	A	hom	Synpo:NM_021695:exon2:c.C1672T:p.H558Y,	Synpo	nonsynonymous SNV	chr18	55104676	G	exonic	Synpo	rs198024246	tolerated	1/1	0/0	0/0	0/0	1/1	1/1	1/1	1/1	0/0	0/0	0/0	0/0	0/0	0/0	0/0	1/1	0/0	1/1	1/1	1/1	0/0	0/0	0/0	0/0	1/1	0/0	1/1	1/1	12	0	16	0	1	2
1100	chr18	56554159	T	C	hom	Synpo:NM_021695:exon2:c.A980G:p.Q327R,	Synpo	nonsynonymous SNV	chr18	55105368	T	exonic	Synpo	rs199028704	tolerated																													0	0	28	0	0	0
1100	chr18	56554454	C	T	hom	Synpo:NM_021695:exon2:c.G685A:p.V229M,	Synpo	nonsynonymous SNV	chr18	55105663	C	exonic	Synpo	rs198152291	tolerated	0/0	0/0	0/0	0/0	0/0	0/0	0/0	0/0	0/0	0/0	0/0	0/0	0/0	0/0	0/0	0/0	0/0	1/1	1/1	1/1	0/0	0/0	0/0	0/0	1/1	0/0	0/0	0/0	4	0	24	0	1	0
1100	chr18	56775346	T	C	hom	Tcof1:NM_001106143:exon19:c.A2828G:p.N943S,	Tcof1	nonsynonymous SNV	chr18	55324879	T	exonic	Tcof1	rs198780519	tolerated	1/1	0/0	0/0	0/0	1/1	1/1	1/1	0/0	0/0	0/0	0/0	0/0	0/0	0/0	0/0	1/1	0/0	1/1	1/1	1/1	0/0	0/0	0/0	0/0	1/1	0/0	1/1	1/1	11	0	17	0	1	2
1100	chr18	56784509	G	T	hom	Tcof1:NM_001106143:exon11:c.C1556A:p.A519E,	Tcof1	nonsynonymous SNV	chr18	55334042	G	exonic	Tcof1	rs197009609	deleterious	1/1	0/0	0/0	0/0	1/1	1/1	1/1	0/0	0/0	0/0	0/0	0/0	0/0	0/0	0/0	1/1	0/0	1/1	1/1	1/1	0/0	0/0	0/0	0/0	1/1	0/0	1/1	1/1	11	0	17	0	1	2
1100	chr18	56797878	A	C	hom	Tcof1:NM_001106143:exon2:c.T126G:p.H42Q,	Tcof1	nonsynonymous SNV	chr18	55347410	A	exonic	Tcof1	rs199120971	tolerated	1/1	0/0	0/0	0/0	1/1	1/1	1/1	1/1	0/0	0/0	0/0	0/0	0/0	0/0	0/0	1/1	0/0	1/1	1/1	1/1	0/0	0/0	0/0	0/0	1/1	0/0	1/1	1/1	12	0	16	0	1	2
1100	chr18	57100220	C	A	hom	Csf1r:NM_001029901:exon15:c.C1957A:p.L653M,	Csf1r	nonsynonymous SNV	chr18	55682600	C	exonic	Csf1r	rs198399348	tolerated	0/0	0/0	0/0	0/0	1/1	1/1	1/1	1/1	0/0	0/0	0/0	0/0	0/0	0/0	0/0	0/0	0/0	1/1	1/1	1/1	0/0	0/0	0/0	0/0	1/1	0/0	1/1	./.	9	0	18	1	1	1
1100	chr18	57264347	C	A	hom	Pde6a:NM_001107386:exon21:c.C2488A:p.Q830K,	Pde6a	nonsynonymous SNV	chr18	55844666	C	exonic	Pde6a	rs197888955	tolerated	0/0	0/0	0/0	0/0	1/1	1/1	1/1	0/0	0/0	0/0	0/0	0/0	0/0	0/0	0/0	0/0	0/0	1/1	1/1	1/1	0/0	0/0	0/0	0/0	1/1	0/0	1/1	1/1	9	0	19	0	1	2
1100	chr18	57740616	T	C	hom	Afap1l1:NM_001106142:exon2:c.A46G:p.R16G,	Afap1l1	nonsynonymous SNV	chr18	56315203	T	exonic	Afap1l1	-	tolerated	1/1	0/0	0/0	0/0	0/0	0/0	0/0	1/1	0/0	0/0	0/0	0/0	0/0	0/0	0/0	0/0	0/0	0/0	0/0	0/0	0/0	0/0	0/0	0/0	1/1	0/0	0/0	0/0	3	0	25	0	1	0
1100	chr18	58610082	A	C	hom	Ecg2:NM_001002816:exon1:c.T23G:p.L8R,	Ecg2	nonsynonymous SNV	chr18	57146223	A	exonic	Spink7	-	deleterious	0/0	0/0	0/0	0/0	0/0	0/0	0/0	0/0	0/0	0/0	0/0	0/0	0/0	0/0	0/0	0/0	0/0	0/0	0/0	0/0	0/0	0/0	0/0	0/0	1/1	0/0	1/1	1/1	3	0	25	0	1	2
1100	chr18	59133096	T	A	hom	Napg:NM_001107384:exon10:c.T448A:p.C150S,	Napg	nonsynonymous SNV	chr18	57562399	T	exonic	Napg	rs198931177	tolerated	0/0	0/0	0/0	0/0	0/0	0/0	1/1	1/1	0/0	0/0	0/0	0/0	0/0	0/0	0/0	0/0	0/0	1/1	1/1	1/1	0/0	0/0	0/0	0/0	1/1	0/0	0/0	0/0	6	0	22	0	1	0
1100	chr18	64601568	G	A	hom	Mc2r:NM_001100491:exon2:c.G614A:p.R205Q,	Mc2r	nonsynonymous SNV	chr18	63381487	T	exonic	Mc2r	-	-	1/1	0/0	0/0	0/0	1/1	0/0	0/0	0/0	0/0	0/0	0/0	0/0	0/0	1/1	1/1	1/1	1/1	0/0	0/0	0/0	0/0	0/0	0/0	0/0	1/1	1/1	0/0	1/1	9	0	19	0	1	2
1100	chr18	66359565	G	A	hom	Tcf4:NM_053369:exon16:c.G1732A:p.A578T,	Tcf4	nonsynonymous SNV	chr18	64693617	G	exonic	Tcf4	rs8163081	tolerated	0/0	0/0	0/0	0/0	0/0	1/1	1/1	0/0	1/1	1/1	0/0	0/0	1/1	0/0	1/1	0/0	0/0	1/1	1/1	0/0	1/1	0/0	0/0	1/1	1/1	0/0	1/1	0/0	12	0	16	0	1	1
1100	chr18	85847469	G	C	hom	Rttn:NM_001170436:exon10:c.G1232C:p.G411A,	Rttn	nonsynonymous SNV	chr18	85127039	G	exonic	Rttn	rs198351906	tolerated	1/1	0/0	0/0	0/0	0/0	0/0	0/0	0/0	0/0	0/0	1/1	1/1	1/1	0/0	0/0	0/0	0/0	1/1	1/1	1/1	1/1	0/0	0/0	0/0	1/1	1/1	1/1	1/1	12	0	16	0	1	3
1100	chr19	78717	T	G	hom	Ces2e:NM_001100477:exon10:c.T1302G:p.Y434X,	Ces2e	stopgain SNV	chr19	97583	T	exonic	Ces2e	rs199420725	-	0/0	1/1	0/0	0/0	1/1	0/0	0/0	0/0	1/1	1/1	0/0	0/0	0/0	0/0	0/0	0/0	1/1	1/1	1/1	1/1	0/0	0/0	0/0	0/0	1/1	1/1	1/1	1/1	12	0	16	0	1	3
1100	chr19	2334061	G	A	hom	Cdh11:NM_053392:exon3:c.G95A:p.R32H,	Cdh11	nonsynonymous SNV	chr19	2482878	G	exonic	Cdh11	rs199308763	tolerated	0/0	0/0	0/0	0/0	0/0	0/0	0/0	0/0	0/0	0/0	0/0	0/0	0/0	0/0	0/0	0/0	0/0	1/1	1/1	1/1	0/0	0/0	0/0	0/0	1/1	0/1	1/1	1/1	6	1	21	0	1	2
1100	chr19	9680727	G	A	hom	Slc38a7:NM_001003705:exon11:c.G1369A:p.V457I,	Slc38a7	nonsynonymous SNV	chr19	9621809	G	exonic	Slc38a7	rs198388192	tolerated	0/0	0/0	0/0	0/0	0/0	0/0	0/0	0/0	0/0	0/0	0/0	0/0	0/0	0/0	0/0	0/0	0/0	1/1	1/1	1/1	0/0	0/0	0/0	0/0	1/1	1/1	1/1	1/1	7	0	21	0	1	3
1100	chr19	14903828	G	A	hom	Ces1e:NM_031565:exon6:c.G736A:p.E246K,	Ces1e	nonsynonymous SNV	chr19	26269389	G	exonic	Ces1e	-	deleterious	0/0	1/1	0/0	0/0	0/0	0/0	0/0	0/0	0/0	0/0	1/1	1/1	0/0	0/0	0/0	0/0	0/0	0/0	0/0	0/0	1/1	1/1	1/1	0/0	1/1	0/0	0/0	0/0	7	0	21	0	1	0
1100	chr19	15028372	C	T	hom	Ces1a:NM_001190375:exon2:c.C136T:p.P46S,	Ces1a	nonsynonymous SNV	chr19	26439097	C	exonic	Ces1a	-	tolerated	0/0	1/1	0/0	0/0	0/0	0/0	0/0	0/0	1/1	1/1	1/1	1/1	0/0	1/1	1/1	0/0	1/1	0/0	0/0	0/0	1/1	1/1	1/1	0/0	1/1	1/1	0/0	1/1	14	0	14	0	1	2
1100	chr19	15028475	C	T	hom	Ces1a:NM_001190375:exon2:c.C239T:p.A80V,	Ces1a	nonsynonymous SNV	chr19	26439200	C	exonic	Ces1a	-	deleterious	0/0	1/1	0/0	0/0	0/0	0/0	0/0	0/0	1/1	1/1	1/1	1/1	0/0	1/1	1/1	0/0	1/1	0/0	0/0	0/0	1/1	1/1	1/1	0/0	1/1	1/1	0/0	1/1	14	0	14	0	1	2
1100	chr19	15051391	C	T	hom	Ces1a:NM_001190375:exon14:c.C1546T:p.P516S,	Ces1a	nonsynonymous SNV	chr19	26462033	C	exonic	Ces1a	-	deleterious	0/0	1/1	0/0	0/0	0/0	0/0	0/0	0/0	1/1	1/1	1/1	1/1	0/0	1/1	1/1	0/0	0/0	0/0	0/0	0/0	1/1	0/0	0/0	0/0	1/1	1/1	0/0	1/1	11	0	17	0	1	2
1100	chr19	19685408	C	T	hom	Nod2:NM_001106172:exon3:c.G1703A:p.S568N,	Nod2	nonsynonymous SNV	chr19	30397594	C	exonic	Nod2	-	tolerated	0/0	0/0	0/0	0/0	0/0	0/0	0/0	0/0	0/0	0/0	0/0	0/0	0/0	0/0	0/0	0/0	0/0	0/0	0/0	0/0	0/0	0/0	0/0	0/0	1/1	1/1	1/1	1/1	4	0	24	0	1	3
1100	chr19	19720655	T	C	hom	Snx20:NM_001024999:exon2:c.T83C:p.L28P,	Snx20	nonsynonymous SNV	chr19	30432120	T	exonic	Snx20	-	tolerated	0/0	0/0	0/0	0/0	0/0	0/0	0/0	0/0	0/0	0/0	0/0	0/0	0/0	0/0	0/0	0/0	0/0	0/0	0/0	0/0	0/0	0/0	0/0	0/0	1/1	1/1	1/1	1/1	4	0	24	0	1	3
1100	chr19	27059159	C	A	hom	Zfp330:NM_001108443:exon10:c.C849A:p.D283E,	Zfp330	nonsynonymous SNV	chr19	34916762	T	exonic	Zfp330	-	tolerated	1/1	0/0	0/0	0/0	1/1	1/1	1/1	1/1	0/0	0/0	0/0	0/0	0/0	0/0	0/0	1/1	1/1	1/1	1/1	1/1	0/0	0/0	1/1	1/1	1/1	1/1	1/1	1/1	16	0	12	0	1	3
1100	chr19	35192078	G	T	hom	Plekhg4:NM_001135870:exon8:c.G1134T:p.E378D,	Plekhg4	nonsynonymous SNV	chr19	48198148	G	exonic	Plekhg4	rs199421618	tolerated	0/0	0/0	0/0	0/0	0/0	0/0	0/0	0/0	0/0	0/0	0/0	0/0	0/0	0/0	0/0	0/0	0/0	1/1	1/1	0/0	0/0	0/0	0/0	0/0	1/1	0/0	1/1	0/0	4	0	24	0	1	1
1100	chr19	35193753	A	G	hom	Plekhg4:NM_001135870:exon12:c.A1939G:p.T647A,	Plekhg4	nonsynonymous SNV	chr19	48199823	A	exonic	Plekhg4	rs197657003	tolerated	0/0	0/0	0/0	0/0	0/0	0/0	0/0	0/0	0/0	0/0	0/0	0/0	0/0	0/0	0/0	0/0	0/0	1/1	1/1	0/0	0/0	0/0	0/0	0/0	1/1	0/0	1/1	0/0	4	0	24	0	1	1
1100	chr19	35193754	C	T	hom	Plekhg4:NM_001135870:exon12:c.C1940T:p.T647I,	Plekhg4	nonsynonymous SNV	chr19	48199824	C	exonic	Plekhg4	rs197049957	tolerated	0/0	0/0	0/0	0/0	0/0	0/0	0/0	0/0	0/0	0/0	0/0	0/0	0/0	0/0	0/0	0/0	0/0	1/1	1/1	0/0	0/0	0/0	0/0	0/0	1/1	0/0	1/1	0/0	4	0	24	0	1	1
1100	chr19	35725802	G	A	hom	Edc4:NM_001033068:exon12:c.G1324A:p.E442K,	Edc4	nonsynonymous SNV	chr19	48725923	G	exonic	Edc4	rs197955023	tolerated	0/0	0/0	0/0	0/0	0/0	0/0	0/0	0/0	0/0	0/0	0/0	0/0	0/0	0/0	0/0	0/0	0/0	1/1	1/1	0/0	0/0	0/0	0/0	0/0	1/1	0/0	1/1	0/0	4	0	24	0	1	1
1100	chr19	35832363	A	G	hom	Dpep2:NM_001011928:exon11:c.T1402C:p.S468P,	Dpep2	nonsynonymous SNV	chr19	48831227	A	exonic	Dpep2	rs198549615	tolerated	0/0	0/0	0/0	0/0	0/0	0/0	0/0	0/0	0/0	0/0	0/0	0/0	0/0	0/0	0/0	0/0	0/0	1/1	1/1	0/0	0/0	0/0	0/0	0/0	1/1	0/0	1/1	0/0	4	0	24	0	1	1
1100	chr19	36282240	T	C	hom	Zfp90:NM_001025765:exon5:c.T1319C:p.V440A,	Zfp90	nonsynonymous SNV	chr19	49476115	T	exonic	Zfp90	rs198293908	deleterious	0/0	0/0	0/0	0/0	1/1	1/1	1/1	0/0	0/0	0/0	0/0	0/0	0/0	1/1	1/1	0/0	1/1	1/1	1/1	0/0	0/0	0/0	1/1	0/0	1/1	0/0	1/1	0/0	11	0	17	0	1	1
1100	chr19	36370213	A	G	hom	Cdh3:NM_053938:exon3:c.A230G:p.E77G,	Cdh3	nonsynonymous SNV	chr19	49563845	A	exonic	Cdh3	rs198648627	tolerated	0/0	0/0	0/0	0/0	1/1	1/1	1/1	0/0	1/1	1/1	0/0	0/0	0/0	1/1	1/1	0/0	1/1	1/1	1/1	0/0	0/0	0/0	1/1	0/0	1/1	0/0	1/1	0/0	13	0	15	0	1	1
1100	chr19	40658551	G	A	hom	Mtss1l:NM_001191558:exon12:c.G1117A:p.A373T,	Mtss1l	nonsynonymous SNV	chr19	51732793	A	exonic	Mtss1l		-	1/1	1/1	0/0	0/0	1/1	1/1	1/1	0/0	1/1	1/1	0/0	0/0	0/0	1/1	1/1	0/0	0/0	1/1	1/1	0/0	0/0	0/0	1/1	1/1	1/1	1/1	1/1	1/1	17	0	11	0	1	3
1100	chr19	40819774	G	A	hom	Fuk:NM_001107429:exon4:c.C260T:p.S87L,	Fuk	nonsynonymous SNV	chr19	54171716	C	exonic	Fuk	-	tolerated	0/0	0/0	0/0	0/0	0/0	0/0	0/0	0/0	0/0	0/0	0/0	0/0	0/0	0/0	0/0	0/0	0/0	0/0	0/0	0/0	0/0	0/0	0/0	0/0	1/1	0/0	0/0	0/0	1	0	27	0	1	0
1100	chr19	43726311	A	G	hom	Adamts18:NM_001191944:exon22:c.T3530C:p.V1177A,	Adamts18	nonsynonymous SNV	chr19	56833936	A	exonic	Adamts18	rs198381490	-	1/1	0/0	0/0	0/0	1/1	1/1	1/1	0/0	0/0	0/0	0/0	0/0	0/0	0/0	0/0	0/0	0/0	1/1	1/1	0/0	0/0	0/0	0/0	0/0	1/1	0/0	0/0	0/0	7	0	21	0	1	0
1100	chr19	43728439	C	T	hom	Adamts18:NM_001191944:exon21:c.G3221A:p.R1074K,	Adamts18	nonsynonymous SNV	chr19	56836064	C	exonic	Adamts18	rs197327224	-	1/1	0/0	0/0	0/0	1/1	1/1	1/1	0/0	0/0	0/0	0/0	0/0	0/0	0/0	0/0	0/0	0/0	1/1	1/1	0/0	0/0	0/0	0/0	0/0	1/1	0/0	0/0	0/0	7	0	21	0	1	0
1100	chr19	43822861	G	T	hom	Adamts18:NM_001191944:exon6:c.C1053A:p.D351E,	Adamts18	nonsynonymous SNV	chr19	56922994	G	exonic	Adamts18	rs197458508	tolerated	0/0	0/0	0/0	0/0	0/0	0/0	0/0	0/0	0/0	0/0	0/0	0/0	0/0	0/0	0/0	0/0	0/0	1/1	1/1	0/0	0/0	0/0	0/0	0/0	1/1	0/0	0/0	0/0	3	0	25	0	1	0
1100	chr19	47239080	G	C	hom	Bcmo1:NM_053648:exon11:c.G1675C:p.A559P,	Bcmo1	nonsynonymous SNV	chr19	60460491	G	exonic	Bcmo1	rs197853217	deleterious	1/1	0/0	0/0	0/0	1/1	1/1	0/0	1/1	0/0	0/0	0/0	0/0	0/0	0/0	0/0	1/1	1/1	1/1	1/1	1/1	0/0	0/0	0/0	0/0	1/1	1/1	1/1	1/1	13	0	15	0	1	3
1100	chr19	47729744	T	G	hom	Hsd17b2:NM_024391:exon5:c.A1004C:p.H335P,	Hsd17b2	nonsynonymous SNV	chr19	61101234	C	exonic	Hsd17b2	-	tolerated	1/1	0/0	0/0	0/0	1/1	1/1	0/0	1/1	0/0	0/0	0/0	0/0	0/0	1/1	0/0	1/1	1/1	1/1	1/1	1/1	0/0	0/0	0/0	1/1	1/1	1/1	1/1	1/1	15	0	13	0	1	3
1100	chr19	47738090	T	C	hom	Hsd17b2:NM_024391:exon4:c.A688G:p.M230V,	Hsd17b2	nonsynonymous SNV	chr19	61092948	T	exonic	Hsd17b2	-	tolerated	1/1	0/0	0/0	0/0	1/1	1/1	0/0	1/1	0/0	0/0	0/0	0/0	0/0	1/1	0/0	1/1	1/1	1/1	1/1	1/1	0/0	0/0	0/0	1/1	1/1	1/1	1/1	1/1	15	0	13	0	1	3
1100	chr19	49652260	G	A	hom	Mlycd:NM_053477:exon5:c.G1255A:p.A419T,	Mlycd	nonsynonymous SNV	chr19	62796557	G	exonic	Mlycd	-	tolerated	0/0	0/0	0/0	0/0	0/0	0/0	0/0	0/0	0/0	0/0	0/0	0/0	0/0	0/0	0/0	0/0	0/0	0/0	0/0	0/0	0/0	0/0	0/0	0/0	1/1	1/1	1/1	1/1	4	0	24	0	1	3
1100	chr19	49843414	T	C	hom	Taf1c:NM_001014155:exon15:c.A1970G:p.Q657R,	Taf1c	nonsynonymous SNV	chr19	62995324	T	exonic	Taf1c	-	tolerated	0/0	0/0	0/0	0/0	1/1	0/0	0/0	0/0	0/0	0/0	0/0	1/1	1/1	0/0	0/0	1/1	1/1	0/0	0/0	1/1	1/1	1/1	0/0	0/0	1/1	0/1	1/1	1/1	11	1	16	0	1	2
1100	chr19	52165520	A	G	hom	Car5a:NM_019293:exon4:c.T482C:p.M161T,	Car5a	nonsynonymous SNV	chr19	65458034	A	exonic	Car5a	-	tolerated	0/0	0/0	0/0	0/0	0/0	0/0	0/0	0/0	0/0	0/0	0/0	0/0	0/0	0/0	0/0	0/0	0/0	0/0	0/0	0/0	0/0	0/0	0/0	0/0	1/1	1/1	1/1	1/1	4	0	24	0	1	3
1100	chr19	52768481	T	C	hom	Ctu2:NM_001037094:exon7:c.T644C:p.V215A,	Ctu2	nonsynonymous SNV	chr19	66012626	T	exonic	Ctu2	rs198775713	tolerated	1/1	1/1	0/0	0/0	1/1	1/1	1/1	1/1	1/1	1/1	0/0	0/0	0/0	1/1	1/1	1/1	1/1	1/1	1/1	0/0	1/1	0/0	1/1	1/1	1/1	1/1	1/1	1/1	21	0	7	0	1	3
1100	chr19	52778024	G	A	hom	Fam38a:NM_001077200:exon33:c.C4400T:p.P1467L,	Fam38a	nonsynonymous SNV	chr19	66021996	G	exonic	Fam38a	rs198531272	tolerated	1/1	1/1	0/0	0/0	1/1	1/1	1/1	1/1	0/0	0/0	0/0	0/0	0/0	1/1	1/1	1/1	1/1	1/1	1/1	0/0	0/0	0/0	1/1	1/1	1/1	1/1	1/1	1/1	18	0	10	0	1	3
1100	chr19	52850723	C	T	hom	Cdt1:NM_001106192:exon5:c.C724T:p.R242C,	Cdt1	nonsynonymous SNV	chr19	66091870	C	exonic;splicing	Cdt1;Cdt1	-	tolerated	0/0	0/0	0/0	0/0	0/0	0/0	0/0	0/0	0/0	0/0	0/0	0/0	0/0	0/0	0/0	0/0	0/0	0/0	./.	0/0	0/0	0/0	0/0	0/0	1/1	0/0	0/0	0/0	1	0	26	1	1	0
1100	chr19	52900973	G	A	hom	Pabpn1l:NM_001113779:exon2:c.C287T:p.P96L,	Pabpn1l	nonsynonymous SNV	chr19	66142118	G	exonic	Pabpn1l	rs199070942	deleterious	1/1	1/1	0/0	0/0	1/1	1/1	1/1	1/1	1/1	1/1	0/0	0/0	0/0	1/1	1/1	1/1	1/1	1/1	1/1	0/0	1/1	0/0	1/1	1/1	1/1	1/1	1/1	1/1	21	0	7	0	1	3
1100	chr19	53593871	T	C	hom	Fanca:NM_001108455:exon34:c.A2707G:p.M903V,	Fanca	nonsynonymous SNV	chr19	66778442	T	exonic	Fanca	-	tolerated	1/1	1/1	0/0	0/0	1/1	1/1	1/1	1/1	1/1	1/1	0/0	0/0	0/0	1/1	1/1	1/1	1/1	0/0	0/0	0/0	1/1	0/0	1/1	1/1	1/1	0/0	0/0	0/0	16	0	12	0	1	0
1100	chr19	54218770	A	G	hom	Urb2:NM_001135708:exon3:c.A2714G:p.H905R,	Urb2	nonsynonymous SNV	chr19	67524910	A	exonic	Urb2	rs198464746	tolerated	1/1	0/0	0/0	0/0	1/1	1/1	1/1	0/0	0/0	0/0	0/0	0/0	0/0	1/1	0/0	0/0	0/0	1/1	1/1	0/0	0/0	0/0	0/0	1/1	1/1	0/0	0/0	0/0	9	0	19	0	1	0
1100	chr19	54744034	A	G	hom	Agt:NM_134432:exon2:c.T802C:p.F268L,	Agt	nonsynonymous SNV	chr19	68031805	A	exonic	Agt	-	tolerated	1/1	0/0	0/0	0/0	1/1	1/1	1/1	0/0	0/0	0/0	0/0	0/0	0/0	1/1	0/0	0/0	0/0	0/0	0/0	0/0	0/0	0/0	0/0	1/1	1/1	0/0	0/0	0/0	7	0	21	0	1	0
1100	chr19	54817490	A	G	hom	RGD1559896:NM_001109134:exon3:c.T853C:p.S285P,	RGD1559896	nonsynonymous SNV	chr19	68105366	A	exonic	RGD1559896	-	tolerated	0/0	0/0	0/0	0/0	0/0	0/0	0/0	1/1	0/0	0/0	0/0	0/0	0/0	0/0	0/0	0/0	0/0	0/0	0/0	0/0	0/0	0/0	0/0	0/0	1/1	0/0	0/0	0/0	2	0	26	0	1	0
1100	chr19	56867590	A	T	hom	Rbm34:NM_001014015:exon10:c.T891A:p.D297E,	Rbm34	nonsynonymous SNV	chr19	70544825	A	exonic	Rbm34	-	tolerated	0/0	0/0	0/0	0/0	0/0	1/1	1/1	1/1	0/0	0/0	0/0	0/0	0/0	0/0	0/0	0/0	0/0	0/0	0/0	0/0	0/0	0/0	0/0	0/0	1/1	0/0	0/0	0/0	4	0	24	0	1	0
1100	chr2	4362563	C	G	hom	Ankrd32:NM_001106400:exon21:c.G2851C:p.E951Q,	Ankrd32	nonsynonymous SNV	chr2	4092896	C	exonic	Ankrd32	rs13457104	tolerated	1/1	0/0	0/0	0/0	1/1	1/1	1/1	1/1	0/0	0/0	1/1	1/1	1/1	0/0	0/0	0/0	0/0	0/0	0/0	0/0	1/1	1/1	1/1	0/0	1/1	0/0	0/0	0/0	12	0	16	0	1	0
1100	chr2	4369936	T	C	hom	Ankrd32:NM_001106400:exon16:c.A2092G:p.T698A,	Ankrd32	nonsynonymous SNV	chr2	4100268	T	exonic	Ankrd32	rs106854772	tolerated	1/1	0/0	0/0	0/0	1/1	1/1	1/1	1/1	0/0	0/0	1/1	1/1	1/1	0/0	0/0	0/0	0/0	0/0	0/0	0/0	1/1	1/1	1/1	0/0	1/1	0/0	0/0	0/0	12	0	16	0	1	0
1100	chr2	22731720	G	A	hom	Zfyve16:NM_001191958:exon17:c.C4355T:p.S1452L,	Zfyve16	nonsynonymous SNV	chr2	41271443	G	exonic	Zfyve16	rs106883024	deleterious	0/0	0/0	0/0	0/0	0/0	0/0	0/0	0/0	0/0	0/0	1/1	1/1	1/1	1/1	0/0	0/0	0/0	1/1	1/1	1/1	0/0	0/0	0/0	0/0	1/1	0/0	0/0	0/0	8	0	20	0	1	0
1100	chr2	25810887	C	T	hom	Crhbp:NM_139183:exon4:c.G430A:p.G144S,	Crhbp	nonsynonymous SNV	chr2	44308655	C	exonic	Crhbp	-	tolerated	0/0	1/1	0/0	0/0	1/1	0/0	0/0	0/0	1/1	1/1	0/0	0/0	0/0	1/1	1/1	1/1	0/0	0/0	0/0	0/0	0/0	0/0	0/0	1/1	1/1	1/1	1/1	1/1	12	0	16	0	1	3
1100	chr2	29308417	T	C	hom	Tmem171:NM_001013903:exon2:c.A109G:p.I37V,	Tmem171	nonsynonymous SNV	chr2	47897067	T	exonic	Tmem171	rs198213660	tolerated	1/1	0/0	0/0	0/0	0/0	1/1	1/1	1/1	0/0	0/0	1/1	1/1	1/1	1/1	0/0	1/1	1/1	1/1	1/1	1/1	1/1	1/1	1/1	1/1	1/1	1/1	1/1	1/1	21	0	7	0	1	3
1100	chr2	50515539	T	C	hom	Mrps30:NM_001106412:exon2:c.A722G:p.E241G,	Mrps30	nonsynonymous SNV	chr2	69422285	T	exonic;splicing	Mrps30;Mrps30	rs106304650	deleterious	1/1	1/1	0/0	0/0	1/1	1/1	1/1	0/0	0/0	0/0	1/1	0/0	0/0	1/1	1/1	1/1	1/1	1/1	1/1	1/1	0/0	0/0	0/0	0/0	1/1	1/1	1/1	1/1	17	0	11	0	1	3
1100	chr2	51818563	C	T	hom	Zfp131:NM_001100698:exon6:c.G1516A:p.G506S,	Zfp131	nonsynonymous SNV	chr2	70869002	C	exonic	Zfp131	rs197726475	tolerated	0/0	0/0	0/0	0/0	0/0	1/1	1/1	0/0	0/0	0/0	0/0	0/0	0/0	1/1	1/1	1/1	0/0	1/1	1/1	1/1	0/0	0/0	0/0	0/0	1/1	1/1	1/1	1/1	12	0	16	0	1	3
1100	chr2	89140641	C	T	hom	Ralyl:NM_001024978:exon4:c.G256A:p.G86S,	Ralyl	nonsynonymous SNV	chr2	108899628	C	exonic	Ralyl	rs197547273	tolerated	0/0	0/0	0/0	0/0	0/0	0/0	0/0	1/1	0/0	0/0	0/0	0/0	0/0	0/0	0/0	0/0	0/0	1/1	1/1	1/1	0/0	0/0	0/0	0/0	1/1	1/1	1/1	1/1	8	0	20	0	1	3
1100	chr2	92179969	T	C	hom	tGap1:NM_001007635:exon8:c.T634C:p.Y212H,	tGap1	nonsynonymous SNV	chr2	112333813	T	exonic	tGap1	-	tolerated	1/1	1/1	0/0	0/0	0/0	0/0	0/0	0/0	1/1	1/1	0/0	0/0	0/0	0/0	0/0	0/0	1/1	0/0	0/0	0/0	0/0	0/0	0/0	0/0	1/1	0/0	0/0	0/0	6	0	22	0	1	0
1100	chr2	93410859	G	A	hom	Slc10a5:NM_001025280:exon1:c.G143A:p.S48N,	Slc10a5	nonsynonymous SNV	chr2	113425624	G	exonic	Slc10a5	-	tolerated	1/1	1/1	0/0	0/0	0/0	0/0	0/0	0/0	1/1	1/1	0/0	0/0	0/0	0/0	0/0	1/1	1/1	0/0	0/0	0/0	0/0	0/0	0/0	0/0	1/1	0/1	0/0	0/0	7	1	20	0	1	0
1100	chr2	110381943	C	T	hom	LOC499584:NM_001047948:exon4:c.C635T:p.S212L,	LOC499584	nonsynonymous SNV	chr2	130048386	C	exonic	LOC499584	-	-	0/0	0/0	0/0	0/0	0/0	1/1	1/1	0/0	0/0	0/0	0/0	0/0	0/0	0/0	0/0	0/0	0/0	0/0	0/0	0/0	0/0	0/0	0/0	0/0	1/1	0/0	0/0	0/0	3	0	25	0	1	0
1100	chr2	113321533	C	T	hom	Fndc3b:NM_001191704:exon24:c.G3271A:p.V1091I,	Fndc3b	nonsynonymous SNV	chr2	132836829	C	exonic	Fndc3b	rs198997284	tolerated	0/0	0/0	0/0	0/0	0/0	0/0	0/0	1/1	0/0	0/0	0/0	0/0	0/0	0/0	0/0	0/0	0/0	1/1	1/1	1/1	0/0	0/0	0/0	0/0	1/1	0/0	0/0	0/0	5	0	23	0	1	0
1100	chr2	115350516	A	G	hom	Pld1:NM_030992:exon2:c.A11G:p.K4R,	Pld1	nonsynonymous SNV	chr2	133444185	A	exonic	Pld1	rs198765148	tolerated	0/0	0/0	0/0	0/0	0/0	1/1	1/1	0/0	0/0	0/0	0/0	0/0	0/0	0/0	0/0	0/0	0/0	1/1	1/1	1/1	0/0	0/0	0/0	0/0	1/1	1/1	1/1	1/1	9	0	19	0	1	3
1100	chr2	122569021	T	C	hom	Acad9:NM_181768:exon4:c.T413C:p.M138T,	Acad9	nonsynonymous SNV	chr2	142414037	T	exonic	Acad9	rs107396550	tolerated	0/0	0/0	0/0	0/0	1/1	1/1	1/1	1/1	0/0	0/0	1/1	1/1	1/1	1/1	1/1	1/1	1/1	1/1	1/1	1/1	1/1	1/1	1/1	0/0	1/1	1/1	1/1	1/1	21	0	7	0	1	3
1100	chr2	139316867	A	C	hom	Slc7a11:NM_001107673:exon1:c.T105G:p.H35Q,	Slc7a11	nonsynonymous SNV	chr2	159004377	A	exonic	Slc7a11	rs198141817	tolerated	1/1	0/0	0/0	0/0	0/0	0/0	0/0	0/0	0/0	0/0	0/0	0/0	0/0	0/0	0/0	0/0	0/0	1/1	1/1	1/1	0/0	0/0	0/0	0/0	1/1	1/1	1/1	1/1	8	0	20	0	1	3
1100	chr2	142419714	T	C	hom	Proser1:NM_001107676:exon11:c.T1205C:p.L402S,	Proser1	nonsynonymous SNV	chr2	162386075	T	exonic	Proser1	rs106528773	tolerated	0/0	1/1	0/0	0/0	0/0	1/1	1/1	1/1	0/0	0/0	1/1	0/0	0/0	1/1	1/1	0/0	0/0	1/1	1/1	1/1	0/0	1/1	0/0	1/1	1/1	1/1	1/1	1/1	16	0	12	0	1	3
1100	chr2	144425727	G	A	hom	Sohlh2:NM_001034961:exon10:c.G1007A:p.G336D,	Sohlh2	nonsynonymous SNV	chr2	164027223	G	exonic	Sohlh2	rs198376906	deleterious	0/0	0/0	0/0	0/0	0/0	0/0	0/0	0/0	0/0	0/0	0/0	0/0	0/0	0/0	0/0	0/0	0/0	1/1	1/1	1/1	0/0	0/0	0/0	0/0	1/1	1/1	1/1	1/1	7	0	21	0	1	3
1100	chr2	171086288	A	T	hom	Rxfp1:NM_201417:exon5:c.T443A:p.M148K,	Rxfp1	nonsynonymous SNV	chr2	197779548	A	exonic	Rxfp1	rs197909559	tolerated	0/0	0/0	0/0	0/0	0/0	0/0	0/0	1/1	1/1	1/1	0/0	0/0	0/0	1/1	1/1	1/1	0/0	1/1	1/1	1/1	0/0	0/0	1/1	0/0	1/1	1/1	1/1	1/1	14	0	14	0	1	3
1100	chr2	174775040	G	T	hom	Fgb:NM_020071:exon1:c.C22A:p.L8I,	Fgb	nonsynonymous SNV	chr2	201449583	G	exonic	Fgb	-	tolerated	0/0	0/0	0/0	0/0	0/0	0/0	0/0	0/0	0/0	0/0	0/0	0/0	0/0	0/0	0/0	0/0	0/0	0/0	0/0	0/0	0/0	0/0	0/0	0/0	1/1	0/0	0/0	0/0	1	0	27	0	1	0
1100	chr2	176222977	A	T	hom	Fhdc1:NM_001106437:exon10:c.T1604A:p.V535D,	Fhdc1	nonsynonymous SNV	chr2	202862677	A	exonic	Fhdc1	rs106843068	tolerated	0/0	1/1	0/0	0/0	0/0	0/0	0/0	0/0	1/1	1/1	1/1	1/1	1/1	0/0	0/0	0/0	0/0	1/1	1/1	1/1	1/1	0/0	0/0	0/0	1/1	1/1	1/1	1/1	14	0	14	0	1	3
1100	chr2	179013677	G	A	hom	Cd1d1:NM_017079:exon3:c.C356T:p.A119V,	Cd1d1	nonsynonymous SNV	chr2	205731237	G	exonic	Cd1d1	rs13454629	tolerated	0/0	0/0	0/0	0/0	0/0	0/0	0/0	0/0	0/0	0/0	1/1	1/1	1/1	0/0	0/0	0/0	0/0	1/1	1/1	1/1	1/1	1/1	1/1	0/0	1/1	1/1	1/1	1/1	13	0	15	0	1	3
1100	chr2	179916785	G	A	hom	Sh2d2a:NM_207605:exon2:c.G116A:p.C39Y,	Sh2d2a	nonsynonymous SNV	chr2	206623546	G	exonic	Sh2d2a	-	tolerated	0/0	0/0	0/0	0/0	0/0	0/0	0/0	0/0	0/0	0/0	1/1	1/1	0/0	0/0	0/0	0/0	0/0	0/0	0/0	0/0	1/1	0/0	0/0	0/0	1/1	0/0	0/0	0/0	4	0	24	0	1	0
1100	chr2	180076119	C	T	hom	Bcan:NM_012916:exon6:c.G836A:p.R279H,Bcan:NM_001033665:exon6:c.G836A:p.R279H,	Bcan	nonsynonymous SNV	chr2	206770943	C	exonic	Bcan	-	tolerated	0/0	./.	0/0	0/0	0/0	0/0	0/0	0/0	0/0	0/0	1/1	1/1	0/0	0/0	0/0	0/0	0/0	0/0	./.	0/0	1/1	./.	0/0	0/0	1/1	0/0	0/0	0/0	4	0	21	3	1	0
1100	chr2	180181761	G	A	hom	Iqgap3:NM_001191709:exon21:c.G2447A:p.R816Q,	Iqgap3	nonsynonymous SNV	chr2	206875644	G	exonic	Iqgap3	-	tolerated	1/1	0/0	0/0	0/0	1/1	0/0	0/0	0/0	0/0	0/0	1/1	1/1	0/0	0/0	0/0	0/0	0/0	0/0	0/0	0/0	1/1	0/0	0/0	1/1	1/1	0/0	0/0	0/0	7	0	21	0	1	0
1100	chr2	180189860	T	G	hom	Iqgap3:NM_001191709:exon28:c.T3435G:p.I1145M,	Iqgap3	nonsynonymous SNV	chr2	206883693	T	exonic	Iqgap3	rs198624902	tolerated	0/0	0/0	0/0	0/0	0/0	1/1	1/1	0/0	0/0	0/0	1/1	1/1	0/0	0/0	0/0	1/1	0/0	1/1	1/1	1/1	1/1	0/0	0/0	0/0	1/1	1/1	1/1	1/1	13	0	15	0	1	3
1100	chr2	180846949	A	G	hom	Rit1:NM_001109185:exon2:c.A10G:p.I4V,	Rit1	nonsynonymous SNV	chr2	207487722	A	exonic	Rit1	rs105028675	tolerated	0/0	0/0	0/0	0/0	0/0	0/0	0/0	0/0	0/0	0/0	1/1	1/1	0/0	0/0	0/0	0/0	0/0	1/1	1/1	1/1	1/1	0/0	0/0	0/0	1/1	1/1	1/1	1/1	10	0	18	0	1	3
1100	chr2	181221286	A	G	hom	Pklr:NM_012624:exon10:c.A1364G:p.Q455R,	Pklr	nonsynonymous SNV	chr2	207872174	A	exonic	Pklr	rs198543461	tolerated	0/0	0/0	0/0	0/0	0/0	0/0	0/0	0/0	0/0	0/0	0/0	0/0	0/0	0/0	0/0	0/0	0/0	1/1	1/1	1/1	0/0	0/0	0/0	0/0	1/1	0/1	1/1	1/1	6	1	21	0	1	2
1100	chr2	185437095	T	C	hom	Sprr3:NM_001107686:exon1:c.A262G:p.K88E,	Sprr3	nonsynonymous SNV	chr2	212228020	C	exonic	Sprr3		-	0/0	1/1	0/0	0/0	0/0	0/0	0/0	0/0	0/0	0/0	0/0	0/0	0/0	0/0	0/0	1/1	0/0	1/1	1/1	1/1	0/0	0/0	0/0	1/1	1/1	1/1	1/1	./.	9	0	18	1	1	2
1100	chr2	189604265	C	T	hom	Tuft1:NM_001108948:exon4:c.G289A:p.G97R,	Tuft1	nonsynonymous SNV	chr2	215349413	C	exonic	Tuft1	-	tolerated	0/0	0/0	0/0	0/0	0/0	0/0	0/0	0/0	0/0	0/0	0/0	0/0	0/0	0/0	0/0	1/1	0/0	0/0	0/0	0/0	0/0	0/0	0/0	0/0	1/1	0/0	0/0	0/0	2	0	26	0	1	0
1100	chr2	189858184	C	T	hom	Rfx5:NM_001107694:exon8:c.C517T:p.P173S,	Rfx5	nonsynonymous SNV	chr2	215618012	C	exonic	Rfx5	-	tolerated	0/0	0/0	0/0	0/0	0/0	0/0	0/0	0/0	0/0	0/0	0/0	0/0	0/0	0/0	0/0	1/1	0/0	0/0	0/0	0/0	0/0	0/0	0/0	0/0	1/1	0/0	0/0	0/0	2	0	26	0	1	0
1100	chr2	190168780	G	A	hom	Prune:NM_001007697:exon7:c.C913T:p.H305Y,	Prune	nonsynonymous SNV	chr2	215929180	G	exonic	Prune	rs197074394	deleterious	0/0	0/0	0/0	0/0	0/0	0/0	0/0	0/0	0/0	0/0	0/0	0/0	0/0	0/0	0/0	1/1	0/0	1/1	1/1	1/1	0/0	0/0	0/0	0/0	1/1	0/0	0/0	0/0	5	0	23	0	1	0
1100	chr2	191457980	C	T	hom	Itga10:NM_001107699:exon17:c.C2224T:p.H742Y,	Itga10	nonsynonymous SNV	chr2	218269166	C	exonic	Itga10	rs198958265	tolerated	0/0	0/0	0/0	0/0	1/1	0/0	0/0	1/1	0/0	0/0	0/0	0/0	0/0	0/0	0/0	0/0	0/0	1/1	1/1	1/1	0/0	0/0	0/0	0/0	1/1	1/1	1/1	1/1	9	0	19	0	1	3
1100	chr2	192188907	G	A	hom	Olr390:NM_001000558:exon1:c.C950T:p.T317M,	Olr390	nonsynonymous SNV	chr2	219010401	G	exonic	Olr390	-	deleterious	0/0	0/0	0/0	0/0	0/0	0/0	0/0	0/0	0/0	0/0	0/0	0/0	0/0	0/0	0/0	1/1	0/0	0/0	0/0	0/0	0/0	0/0	0/0	0/0	1/1	1/1	1/1	1/1	5	0	23	0	1	3
1100	chr2	192470103	G	A	hom	Fmo5:NM_144739:exon4:c.G148A:p.E50K,	Fmo5	nonsynonymous SNV	chr2	219281832	G	exonic	Fmo5	rs196976104	tolerated	0/0	1/1	0/0	0/0	1/1	0/0	0/0	1/1	0/0	0/0	0/0	1/1	1/1	1/1	0/0	1/1	0/0	1/1	1/1	1/1	1/1	0/0	0/0	0/0	1/1	1/1	1/1	1/1	15	0	13	0	1	3
1100	chr2	193866385	C	T	hom	Wars2:NM_001168641:exon2:c.C157T:p.L53F,	Wars2	nonsynonymous SNV	chr2	220686247	C	exonic	Wars2	rs199128353	tolerated	1/1	0/0	0/0	0/0	0/0	1/1	1/1	0/0	0/0	0/0	1/1	0/0	1/1	0/0	0/0	1/1	0/0	1/1	1/1	1/1	0/0	1/1	1/1	0/0	1/1	1/1	1/1	1/1	15	0	13	0	1	3
1100	chr2	197225106	G	A	hom	Casq2:NM_017131:exon8:c.G790A:p.D264N,	Casq2	nonsynonymous SNV	chr2	223987709	G	exonic	Casq2	rs197595024	deleterious	0/0	0/0	0/0	0/0	0/0	0/0	0/0	0/0	0/0	0/0	0/0	0/0	0/0	0/0	0/0	0/0	0/0	1/1	1/1	1/1	0/0	0/0	0/0	0/0	1/1	0/0	0/0	0/0	4	0	24	0	1	0
1100	chr2	198226599	T	C	hom	Sike1:NM_001012182:exon2:c.T191C:p.M64T,	Sike1	nonsynonymous SNV	chr2	224919259	T	exonic	Sike1	rs198519985	tolerated	0/0	0/0	0/0	0/0	0/0	0/0	0/0	0/0	0/0	0/0	0/0	0/0	0/0	0/0	1/1	0/0	0/0	1/1	1/1	1/1	0/0	0/0	0/0	0/0	1/1	0/0	0/0	0/0	5	0	23	0	1	0
1100	chr2	198320981	C	A	hom	Ampd1:NM_138876:exon6:c.C605A:p.A202E,	Ampd1	nonsynonymous SNV	chr2	225010400	C	exonic	Ampd1	rs198959200	tolerated	0/0	0/0	0/0	0/0	0/0	0/0	0/0	0/0	0/0	0/0	0/0	0/0	0/0	0/0	0/0	0/0	0/0	1/1	1/1	1/1	0/0	0/0	0/0	0/0	1/1	0/0	0/0	0/0	4	0	24	0	1	0
1100	chr2	198326954	A	G	hom	Ampd1:NM_138876:exon11:c.A1483G:p.T495A,	Ampd1	nonsynonymous SNV	chr2	225016381	A	exonic	Ampd1	rs198989008	tolerated	0/0	0/0	0/0	0/0	0/0	0/0	0/0	0/0	0/0	0/0	0/0	0/0	0/0	0/0	1/1	0/0	0/0	1/1	1/1	1/1	0/0	0/0	0/0	0/0	1/1	0/0	0/0	0/0	5	0	23	0	1	0
1100	chr2	199250080	C	T	hom	Magi3:NM_139084:exon21:c.G3562A:p.V1188I,	Magi3	nonsynonymous SNV	chr2	225925447	C	exonic	Magi3	rs8159908	tolerated	1/1	0/0	0/0	0/0	0/0	1/1	1/1	1/1	1/1	1/1	0/0	0/0	0/0	0/0	1/1	0/0	0/0	1/1	1/1	1/1	0/0	1/1	1/1	0/0	1/1	0/0	0/0	0/0	13	0	15	0	1	0
1100	chr2	201785283	C	T	hom	Dennd2d:NM_001107714:exon2:c.C97T:p.P33S,	Dennd2d	nonsynonymous SNV	chr2	228511941	C	exonic	Dennd2d	-	tolerated	1/1	1/1	0/0	0/0	0/0	0/0	0/0	0/0	0/0	0/0	0/0	0/0	0/0	1/1	0/0	1/1	0/0	0/0	0/0	0/0	0/0	0/0	0/0	0/0	1/1	1/1	1/1	1/1	8	0	20	0	1	3
1100	chr2	201785284	C	T	hom	Dennd2d:NM_001107714:exon2:c.C98T:p.P33L,	Dennd2d	nonsynonymous SNV	chr2	228511942	C	exonic	Dennd2d	-	tolerated	1/1	1/1	0/0	0/0	0/0	0/0	0/0	0/0	0/0	0/0	0/0	0/0	0/0	1/1	0/0	1/1	0/0	0/0	0/0	0/0	0/0	0/0	0/0	0/0	1/1	1/1	1/1	1/1	8	0	20	0	1	3
1100	chr2	202710426	C	T	hom	Prok1:NM_138851:exon2:c.G164A:p.R55Q,	Prok1	nonsynonymous SNV	chr2	229460181	C	exonic	Prok1	-	tolerated	1/1	1/1	0/0	0/0	0/0	0/0	1/1	0/0	0/0	0/0	0/0	0/0	0/0	1/1	0/0	1/1	0/0	0/0	0/0	0/0	0/0	0/0	0/0	0/0	1/1	0/0	0/0	0/0	6	0	22	0	1	0
1100	chr2	203469550	T	C	hom	Gstm6l:NM_001106464:exon7:c.A466G:p.T156A,	Gstm6l	nonsynonymous SNV	chr2	230167753	T	exonic;splicing	Gstm6l;Gstm6l	-	tolerated	0/0	0/0	0/0	0/0	0/0	0/0	1/1	0/0	0/0	0/0	0/0	0/0	0/0	0/0	1/1	0/0	0/0	0/0	0/0	0/0	0/0	0/0	0/0	0/0	1/1	0/0	0/0	0/0	3	0	25	0	1	0
1100	chr2	203473039	C	A	hom	Gstm6l:NM_001106464:exon4:c.G161T:p.G54V,	Gstm6l	nonsynonymous SNV	chr2	230171242	C	exonic	Gstm6l	-	deleterious	0/0	0/0	0/0	0/0	0/0	0/0	1/1	0/0	0/0	0/0	0/0	0/0	0/0	0/0	1/1	0/0	0/0	0/0	0/0	0/0	0/0	0/0	0/0	0/0	1/1	0/0	0/0	0/0	3	0	25	0	1	0
1100	chr2	203532416	T	G	hom	Gstm3:NM_020540:exon8:c.A604C:p.S202R,	Gstm3	nonsynonymous SNV	chr2	230230654	T	exonic	Gstm3	-	tolerated	0/0	0/0	0/0	0/0	0/0	0/0	1/1	0/0	0/0	0/0	0/0	0/0	0/0	0/0	0/0	0/0	0/0	0/0	0/0	0/0	0/0	0/0	0/0	0/0	1/1	0/0	0/0	0/0	2	0	26	0	1	0
1100	chr2	204485602	T	C	hom	Fndc7:NM_001107717:exon3:c.A271G:p.I91V,	Fndc7	nonsynonymous SNV	chr2	231156871	T	exonic	Fndc7	-	deleterious	0/0	0/0	0/0	0/0	0/0	0/0	0/0	0/0	0/0	0/0	0/0	0/0	0/0	0/0	0/0	1/1	0/0	0/0	0/0	0/0	0/0	0/0	0/0	0/0	1/1	0/0	0/0	0/0	2	0	26	0	1	0
1100	chr2	218834558	A	G	hom	Abca4:NM_001107721:exon42:c.A5819G:p.H1940R,	Abca4	nonsynonymous SNV	chr2	243803591	A	exonic	Abca4	-	tolerated	1/1	0/0	0/0	0/0	1/1	1/1	0/0	0/0	0/0	0/0	0/0	0/0	0/0	1/1	1/1	1/1	1/1	0/0	0/0	1/1	1/1	0/0	0/0	1/1	1/1	1/1	1/1	1/1	14	0	14	0	1	3
1100	chr2	219484309	G	A	hom	Pde5a:NM_133584:exon9:c.G1205A:p.S402N,	Pde5a	nonsynonymous SNV	chr2	246336141	G	exonic	Pde5a	-	tolerated	1/1	1/1	0/0	0/0	1/1	1/1	1/1	1/1	0/0	0/0	0/0	0/0	0/0	1/1	1/1	0/0	0/0	0/0	0/0	0/0	1/1	0/0	0/0	1/1	1/1	0/0	0/0	0/0	11	0	17	0	1	0
1100	chr2	219702811	C	A	hom	Myoz2:NM_001106469:exon5:c.G395T:p.R132L,	Myoz2	nonsynonymous SNV	chr2	246542608	C	exonic	Myoz2	-	tolerated	0/0	0/0	0/0	0/0	0/0	0/0	0/0	0/0	0/0	0/0	0/0	0/0	0/0	0/0	0/0	0/0	0/0	0/0	0/0	0/0	0/0	0/0	0/0	0/0	1/1	0/0	0/0	0/0	1	0	27	0	1	0
1100	chr2	219778332	G	C	hom	Synpo2:NM_001191963:exon5:c.C3713G:p.T1238R,	Synpo2	nonsynonymous SNV	chr2	246617557	G	exonic	Synpo2	-	deleterious	0/0	0/0	0/0	0/0	0/0	0/0	0/0	0/0	0/0	0/0	0/0	0/0	0/0	0/0	0/0	0/0	0/0	0/0	0/0	0/0	0/0	0/0	0/0	0/0	1/1	0/0	0/0	0/0	1	0	27	0	1	0
1100	chr2	230626761	T	C	hom	Ints12:NM_001007640:exon6:c.T1244C:p.I415T,	Ints12	nonsynonymous SNV	chr2	256806209	T	exonic	Ints12	rs198979480	tolerated	0/0	1/1	0/0	0/0	0/0	1/1	1/1	0/0	1/1	1/1	1/1	1/1	0/0	0/0	1/1	0/0	1/1	1/1	1/1	0/0	0/0	0/0	0/0	1/1	1/1	0/0	0/0	0/0	13	0	15	0	1	0
1100	chr2	235759220	G	A	hom	Adh7:NM_134329:exon6:c.G622A:p.V208I,	Adh7	nonsynonymous SNV	chr2	262051727	G	exonic	Adh7	-	tolerated	0/0	0/0	0/0	0/0	0/0	1/1	0/0	0/0	0/0	0/0	0/0	0/0	0/0	0/0	1/1	0/0	0/0	0/0	0/0	0/0	0/0	0/0	0/0	0/0	1/1	0/0	0/0	0/0	3	0	25	0	1	0
1100	chr2	240441154	C	A	hom	Gbp5:NM_001108569:exon6:c.C815A:p.T272K,	Gbp5	nonsynonymous SNV	chr2	266719323	C	exonic	Gbp5	-	tolerated	0/0	0/0	0/0	0/0	0/0	1/1	0/0	0/0	0/0	0/0	0/0	0/0	1/1	1/1	0/0	0/0	0/0	0/0	0/0	0/0	0/0	0/0	0/0	0/0	1/1	0/0	0/0	0/0	4	0	24	0	1	0
1100	chr2	243006459	C	T	hom	Clca4:NM_201419:exon13:c.G1766A:p.R589H,	Clca4	nonsynonymous SNV	chr2	269375316	C	exonic	Clca4	rs196993240	deleterious	1/1	0/0	0/0	0/0	0/0	0/0	0/0	0/0	0/0	0/0	0/0	0/0	0/0	0/0	0/0	1/1	0/0	1/1	1/1	0/0	0/0	0/0	0/0	0/0	1/1	0/0	1/1	1/1	7	0	21	0	1	2
1100	chr2	243011618	T	G	hom	Clca4:NM_201419:exon9:c.A962C:p.Y321S,	Clca4	nonsynonymous SNV	chr2	269380475	T	exonic	Clca4	rs197390131	tolerated	1/1	0/0	0/0	0/0	0/0	0/0	0/0	0/0	0/0	0/0	0/0	0/0	0/0	0/0	0/0	1/1	0/0	1/1	1/1	0/0	0/0	0/0	0/0	0/0	1/1	0/0	1/1	1/1	7	0	21	0	1	2
1100	chr2	243013438	T	G	hom	Clca4:NM_201419:exon8:c.A915C:p.E305D,	Clca4	nonsynonymous SNV	chr2	269382295	T	exonic	Clca4	rs197295023	tolerated	1/1	0/0	0/0	0/0	0/0	0/0	0/0	0/0	0/0	0/0	0/0	0/0	0/0	0/0	0/0	1/1	0/0	1/1	1/1	0/0	0/0	0/0	0/0	0/0	1/1	0/0	1/1	1/1	7	0	21	0	1	2
1100	chr2	243015471	C	T	hom	Clca4:NM_201419:exon7:c.G635A:p.R212K,	Clca4	nonsynonymous SNV	chr2	269384328	C	exonic	Clca4	rs199038170	tolerated	1/1	0/0	0/0	0/0	0/0	0/0	0/0	0/0	0/0	0/0	0/0	0/0	0/0	0/0	0/0	1/1	0/0	1/1	1/1	0/0	0/0	0/0	0/0	0/0	1/1	0/0	1/1	1/1	7	0	21	0	1	2
1100	chr2	243015480	C	T	hom	Clca4:NM_201419:exon7:c.G626A:p.R209K,	Clca4	nonsynonymous SNV	chr2	269384337	C	exonic	Clca4	rs198160278	tolerated	1/1	0/0	0/0	0/0	0/0	0/0	0/0	0/0	0/0	0/0	0/0	0/0	0/0	0/0	0/0	1/1	0/0	1/1	1/1	0/0	0/0	0/0	0/0	0/0	1/1	0/0	1/1	1/1	7	0	21	0	1	2
1100	chr2	243059382	G	A	hom	Clca1:NM_001107449:exon13:c.C2140T:p.P714S,	Clca1	nonsynonymous SNV	chr2	269427924	G	exonic	Clca1	rs197736197	tolerated	0/0	0/0	0/0	0/0	0/0	0/0	0/0	0/0	0/0	0/0	0/0	0/0	0/0	0/0	0/0	0/0	0/0	1/1	1/1	0/0	0/0	0/0	0/0	0/0	1/1	0/0	1/1	1/1	5	0	23	0	1	2
1100	chr2	243116867	C	T	hom	Clca5:NM_001107450:exon13:c.G2269A:p.G757S,	Clca5	nonsynonymous SNV	chr2	269484355	C	exonic	Clca5	rs198435320	tolerated	1/1	1/1	0/0	0/0	1/1	0/0	0/0	1/1	0/0	0/0	0/0	1/1	0/0	1/1	1/1	1/1	0/0	1/1	1/1	0/0	1/1	0/0	0/0	0/0	1/1	0/0	1/1	1/1	14	0	14	0	1	2
1100	chr2	243119032	C	T	hom	Clca5:NM_001107450:exon12:c.G2146A:p.V716I,	Clca5	nonsynonymous SNV	chr2	269486520	C	exonic	Clca5	rs197371085	tolerated	1/1	1/1	0/0	0/0	1/1	0/0	0/0	1/1	0/0	0/0	0/0	1/1	0/0	1/1	1/1	1/1	0/0	1/1	1/1	0/0	1/1	0/0	0/0	0/0	1/1	0/0	1/1	1/1	14	0	14	0	1	2
1100	chr2	243127319	C	T	hom	Clca5:NM_001107450:exon8:c.G1355A:p.R452K,	Clca5	nonsynonymous SNV	chr2	269494807	C	exonic	Clca5	rs197058532	tolerated	1/1	1/1	0/0	0/0	1/1	0/0	0/0	1/1	0/0	0/0	0/0	1/1	0/0	1/1	1/1	1/1	0/0	1/1	1/1	0/0	1/1	0/0	0/0	0/0	1/1	0/0	1/1	1/1	14	0	14	0	1	2
1100	chr2	243172040	C	T	hom	Odf2l:NM_001134708:exon8:c.C785T:p.T262M,	Odf2l	nonsynonymous SNV	chr2	269538598	C	exonic	Odf2l	-	tolerated	1/1	1/1	0/0	0/0	1/1	0/0	0/0	1/1	0/0	0/0	0/0	1/1	0/0	1/1	1/1	1/1	0/0	1/1	1/1	0/0	1/1	0/0	0/0	0/0	1/1	0/0	1/1	1/1	14	0	14	0	1	2
1100	chr2	243825827	A	G	hom	Cyr61:NM_031327:exon3:c.T590C:p.I197T,	Cyr61	nonsynonymous SNV	chr2	270057477	A	exonic	Cyr61	rs8154445	tolerated	1/1	0/0	0/0	0/0	0/0	0/0	0/0	0/0	0/0	0/0	0/0	0/0	0/0	0/0	0/0	0/0	1/1	1/1	1/1	0/0	0/0	0/0	0/0	0/0	1/1	0/0	1/1	1/1	7	0	21	0	1	2
1100	chr2	244339959	G	A	hom	Mcoln2:NM_001039005:exon2:c.G85A:p.V29M,	Mcoln2	nonsynonymous SNV	chr2	270558673	G	exonic	Mcoln2	rs197961986	tolerated	0/0	1/1	0/0	0/0	1/1	1/1	1/1	1/1	0/0	0/0	0/0	0/0	0/0	0/0	0/0	1/1	0/0	1/1	1/1	0/0	0/0	0/0	0/0	0/0	1/1	1/1	1/1	1/1	12	0	16	0	1	3
1100	chr2	244356978	A	T	hom	Mcoln2:NM_001039005:exon3:c.A371T:p.Q124L,	Mcoln2	nonsynonymous SNV	chr2	270564870	A	exonic	Mcoln2	rs198560666	deleterious	0/0	1/1	0/0	0/0	1/1	1/1	1/1	1/1	0/0	0/0	0/0	0/0	0/0	0/0	0/0	1/1	0/0	1/1	1/1	0/0	0/0	0/0	0/0	0/0	1/1	0/1	1/1	1/1	11	1	16	0	1	2
1100	chr2	244784973	T	C	hom	Dnase2b:NM_021664:exon4:c.A464G:p.N155S,	Dnase2b	nonsynonymous SNV	chr2	270968232	T	exonic	Dnase2b	rs198155452	tolerated	1/1	1/1	0/0	0/0	1/1	1/1	1/1	1/1	0/0	0/0	1/1	1/1	1/1	1/1	1/1	1/1	1/1	1/1	1/1	0/0	1/1	1/1	1/1	0/0	1/1	0/0	1/1	1/1	21	0	7	0	1	2
1100	chr2	244812059	T	C	hom	Uox:NM_053768:exon3:c.T331C:p.Y111H,	Uox	nonsynonymous SNV	chr2	270995170	T	exonic	Uox	rs198604628	tolerated	1/1	0/0	0/0	0/0	1/1	0/0	0/0	0/0	0/0	0/0	1/1	1/1	1/1	0/0	0/0	0/0	0/0	1/1	1/1	0/0	0/0	1/1	1/1	0/0	1/1	0/0	1/1	1/1	12	0	16	0	1	2
1100	chr2	249828544	G	A	hom	Eltd1:NM_022294:exon8:c.G995A:p.R332K,	Eltd1	nonsynonymous SNV	chr2	275370603	G	exonic	Eltd1	-	tolerated	1/1	0/0	0/0	0/0	0/0	1/1	1/1	0/0	0/0	0/0	0/0	0/0	0/0	0/0	0/0	0/0	0/0	0/0	0/0	0/0	0/0	0/0	0/0	0/0	1/1	0/0	0/0	0/0	4	0	24	0	1	0
1100	chr20	19537	C	T	hom	Tmlhe:NM_133387:exon2:c.C10T:p.H4Y,	Tmlhe	nonsynonymous SNV	chr20	242202	C	exonic	Tmlhe	rs197862885	deleterious	0/0	1/1	0/0	0/0	1/1	1/1	1/1	1/1	1/1	1/1	1/1	1/1	1/1	0/0	0/0	0/0	0/0	1/1	1/1	1/1	1/1	1/1	1/1	0/0	1/1	0/1	0/0	0/0	17	1	10	0	1	0
1100	chr20	19615	G	A	hom	Tmlhe:NM_133387:exon2:c.G88A:p.G30S,	Tmlhe	nonsynonymous SNV	chr20	242280	G	exonic	Tmlhe	rs24888474	tolerated	0/0	1/1	0/0	0/0	1/1	1/1	1/1	1/1	1/1	1/1	1/1	1/1	1/1	0/0	0/0	0/0	0/0	1/1	1/1	1/1	1/1	1/1	1/1	0/0	1/1	0/0	0/0	0/0	17	0	11	0	1	0
1100	chr20	22014	G	T	hom	Tmlhe:NM_133387:exon3:c.G217T:p.E73X,	Tmlhe	stopgain SNV	chr20	244919	G	exonic;splicing	Tmlhe;Tmlhe	rs197186230	-	0/0	0/0	0/0	0/0	1/1	0/0	0/0	0/0	0/0	0/0	1/1	0/0	1/1	0/0	0/0	0/0	0/0	1/1	1/1	1/1	0/0	0/0	0/0	0/0	1/1	0/0	0/0	0/0	7	0	21	0	1	0
1100	chr20	178619	C	T	hom	Olr1671:NM_001000266:exon1:c.G352A:p.V118M,	Olr1671	nonsynonymous SNV	chr20	385334	C	exonic	Olr1671	rs198912704	deleterious	1/1	0/0	0/0	0/0	0/0	0/0	1/1	1/1	1/1	1/1	0/0	0/0	0/0	0/0	0/0	0/0	0/0	1/1	1/1	1/1	0/0	0/0	0/0	0/0	1/1	0/0	0/0	./.	9	0	18	1	1	0
1100	chr20	416589	C	T	hom	Olr1686:NM_001001373:exon1:c.G922A:p.E308K,	Olr1686	nonsynonymous SNV	chr20	621898	C	exonic	Olr1686	-	tolerated	1/1	0/0	0/0	0/0	0/0	0/0	1/1	1/1	1/1	1/1	0/0	0/0	0/0	0/0	0/0	0/0	0/0	1/1	1/1	1/1	0/0	0/0	0/0	0/0	1/1	1/1	1/1	1/1	12	0	16	0	1	3
1100	chr20	558736	C	A	hom	Olr1689:NM_001000889:exon1:c.G921T:p.R307S,	Olr1689	nonsynonymous SNV	chr20	737410	C	exonic	Olr1689	-	tolerated	0/0	0/0	0/0	0/0	0/0	0/0	1/1	1/1	1/1	1/1	0/0	0/0	0/0	0/0	0/0	0/0	0/0	1/1	1/1	1/1	0/0	0/0	0/0	0/0	1/1	1/1	1/1	1/1	11	0	17	0	1	3
1100	chr20	637556	G	A	hom	Olr1692:NM_001000888:exon1:c.C76T:p.Q26X,	Olr1692	stopgain SNV	chr20	805731	G	exonic	Olr1692	rs197381386	-	0/0	0/0	0/0	./.	0/0	0/0	1/1	1/1	1/1	1/1	0/0	0/0	0/0	0/0	0/0	0/0	0/0	1/1	1/1	1/1	0/0	0/0	0/0	0/0	1/1	1/1	1/1	1/1	11	0	16	1	1	3
1100	chr20	844281	T	C	hom	Olr1709:NM_001000509:exon1:c.T260C:p.V87A,	Olr1709	nonsynonymous SNV	chr20	1182969	T	exonic	Olr1709	rs197268582	tolerated	0/0	0/0	0/0	0/0	0/0	0/0	1/1	1/1	1/1	1/1	0/0	0/0	0/0	0/0	0/0	0/0	0/0	1/1	1/1	1/1	0/0	0/0	0/0	0/0	1/1	0/0	0/0	0/0	8	0	20	0	1	0
1100	chr20	1185572	A	T	hom	Olr1724:NM_001000277:exon1:c.T547A:p.L183I,	Olr1724	nonsynonymous SNV	chr20	3646773	A	exonic	Olr1724	rs197729022	-	0/0	0/0	0/0	0/0	0/0	0/0	1/1	1/1	1/1	1/1	0/0	0/0	0/0	0/0	0/0	0/0	0/0	1/1	1/1	1/1	0/0	0/0	0/0	0/0	1/1	0/1	0/0	0/0	8	1	19	0	1	0
1100	chr20	1336935	G	A	hom	Olr1734:NM_001001119:exon1:c.G359A:p.R120H,	Olr1734	nonsynonymous SNV	chr20	3780492	G	exonic	Olr1734	rs198864615	deleterious	0/0	0/0	0/0	0/0	0/0	0/0	1/1	1/1	1/1	1/1	0/0	0/0	0/0	0/0	0/0	0/0	0/0	1/1	1/1	1/1	0/0	0/0	0/0	0/0	1/1	0/0	0/0	0/0	8	0	20	0	1	0
1100	chr20	1387505	G	A	hom	Olr1738:NM_001006599:exon1:c.G103A:p.V35I,	Olr1738	nonsynonymous SNV	chr20	3831624	G	exonic	Olr1738	rs197872355	tolerated	0/0	0/0	0/0	0/0	0/0	0/0	1/1	1/1	1/1	1/1	1/1	0/0	1/1	0/0	0/0	0/0	0/0	1/1	1/1	1/1	0/0	0/0	0/0	0/0	1/1	0/0	0/0	0/0	10	0	18	0	1	0
1100	chr20	1490007	A	T	hom	Olr1746:NM_001001427:exon1:c.A587T:p.Q196L,	Olr1746	nonsynonymous SNV	chr20	3931840	A	exonic	Olr1746	rs197215348	tolerated	0/0	0/0	0/0	0/0	0/0	0/0	1/1	1/1	1/1	1/1	1/1	0/0	1/1	0/0	0/0	0/0	0/0	1/1	1/1	1/1	0/0	0/0	0/0	0/0	1/1	1/1	1/1	1/1	13	0	15	0	1	3
1100	chr20	1536299	A	G	hom	Olr1749:NM_001001429:exon1:c.A391G:p.T131A,	Olr1749	nonsynonymous SNV	chr20	3978119	A	exonic	Olr1749	rs198225740	tolerated	0/0	0/0	0/0	0/0	0/0	0/0	1/1	1/1	1/1	1/1	1/1	0/0	1/1	0/0	0/0	0/0	0/0	1/1	1/1	1/1	0/0	0/0	0/0	0/0	1/1	1/1	1/1	1/1	13	0	15	0	1	3
1100	chr20	1536317	C	T	hom	Olr1749:NM_001001429:exon1:c.C409T:p.R137C,	Olr1749	nonsynonymous SNV	chr20	3978137	C	exonic	Olr1749	-	tolerated	0/0	0/0	0/0	0/0	0/0	0/0	1/1	1/1	1/1	1/1	1/1	0/0	1/1	0/0	0/0	0/0	0/0	1/1	1/1	1/1	0/0	0/0	0/0	0/0	1/1	1/1	1/1	1/1	13	0	15	0	1	3
1100	chr20	1536353	A	G	hom	Olr1749:NM_001001429:exon1:c.A445G:p.M149V,	Olr1749	nonsynonymous SNV	chr20	3978173	A	exonic	Olr1749	rs199270084	tolerated	0/0	0/0	0/0	0/0	0/0	0/0	1/1	1/1	1/1	1/1	1/1	0/0	1/1	0/0	0/0	0/0	0/0	1/1	1/1	1/1	0/0	0/0	0/0	0/0	1/1	1/1	1/1	1/1	13	0	15	0	1	3
1100	chr20	1675914	C	T	hom	RT1-M6-2:NM_001008853:exon2:c.C175T:p.H59Y,	RT1-M6-2	nonsynonymous SNV	chr20	4114000	C	exonic	RT1-M6-2	rs198280522	deleterious	0/0	0/0	0/0	0/0	0/0	0/0	1/1	1/1	1/1	1/1	1/1	0/0	1/1	0/0	0/0	0/0	0/0	1/1	1/1	1/1	0/0	0/0	0/0	0/0	1/1	0/0	0/0	0/0	10	0	18	0	1	0
1100	chr20	1979742	C	G	hom	RT1-M1-4:NM_001008850:exon3:c.G435C:p.Q145H,	RT1-M1-4	nonsynonymous SNV	chr20	4420742	C	exonic	RT1-M1-4	rs107529900	tolerated	1/1	1/1	0/0	0/0	1/1	1/1	1/1	1/1	1/1	1/1	1/1	1/1	1/1	0/0	0/0	0/0	0/0	1/1	1/1	1/1	1/1	1/1	1/1	0/0	1/1	0/0	0/0	0/0	18	0	10	0	1	0
1100	chr20	3206877	G	A	hom	Ddr1:NM_013137:exon8:c.G914A:p.R305Q,Ddr1:NM_001166022:exon8:c.G914A:p.R305Q,	Ddr1	nonsynonymous SNV	chr20	5664210	G	exonic	Ddr1	rs197192235	tolerated	0/0	0/0	0/0	0/0	0/0	0/0	0/0	0/0	0/0	0/0	0/0	0/0	0/0	0/0	0/0	0/0	0/0	1/1	1/1	1/1	0/0	0/0	0/0	0/0	1/1	0/0	0/0	0/0	4	0	24	0	1	0
1100	chr20	3223198	C	A	hom	Gtf2h4:NM_212501:exon2:c.C17A:p.A6E,	Gtf2h4	nonsynonymous SNV	chr20	5680633	C	exonic	Gtf2h4	rs199291785	tolerated	0/0	0/0	0/0	0/1	0/0	0/0	0/0	0/0	0/0	0/0	0/0	0/0	0/0	0/0	0/0	0/0	0/0	1/1	1/1	1/1	0/0	0/0	0/0	0/0	1/1	0/0	0/0	0/0	4	1	23	0	1	0
1100	chr20	3270899	C	T	hom	CB741658	CB741658	ncRNA_exonic	chr20	5728055	C	ncRNA_exonic	CB741658	rs106520029	-	1/1	0/0	0/0	0/0	1/1	1/1	0/0	0/0	0/0	0/0	0/0	1/1	0/0	0/0	0/0	0/0	0/0	1/1	1/1	1/1	1/1	1/1	1/1	0/0	1/1	0/0	0/0	0/0	11	0	17	0	1	0
1100	chr20	3271156	C	G	hom	CB741658	CB741658	ncRNA_exonic	chr20	5728312	C	ncRNA_exonic	CB741658	-	-	1/1	0/0	0/0	0/0	1/1	1/1	0/0	0/0	0/0	0/0	0/0	1/1	0/0	0/0	0/0	0/0	0/0	1/1	1/1	1/1	1/1	1/1	1/1	0/0	1/1	0/0	0/0	0/0	11	0	17	0	1	0
1100	chr20	3720838	G	A	hom	E230034O05Rik	E230034O05Rik	ncRNA_exonic	chr20	7230096	G	ncRNA_exonic	E230034O05Rik	-	-	0/0	0/0	0/0	0/0	0/0	0/0	0/0	0/0	0/0	0/0	0/0	0/0	0/0	0/0	0/0	0/0	0/0	1/1	1/1	1/1	0/0	0/0	0/0	0/0	1/1	0/0	0/0	0/0	4	0	24	0	1	0
1100	chr20	3721966	C	T	hom	E230034O05Rik	E230034O05Rik	ncRNA_exonic	chr20	7228968	G	ncRNA_exonic	E230034O05Rik	-	-	0/0	0/0	0/0	0/0	0/0	0/0	0/0	0/0	0/0	0/0	0/0	0/0	0/0	0/0	0/0	0/0	0/0	1/1	1/1	1/1	0/0	0/0	0/0	0/0	1/1	0/0	0/0	0/0	4	0	24	0	1	0
1100	chr20	3863650	G	A	hom	Ng23:NM_001004069:exon3:c.G286A:p.A96T,	Ng23	nonsynonymous SNV	chr20	7092069	G	exonic	Sapcd1	-	-	0/0	0/0	0/0	0/0	0/0	0/0	0/0	0/0	0/0	0/0	0/0	0/0	0/0	0/0	0/0	0/0	0/0	1/1	1/1	1/1	0/0	0/0	0/0	0/0	1/1	0/0	0/0	0/0	4	0	24	0	1	0
1100	chr20	3873489	G	T	hom	G7c:NM_212499:exon2:c.C217A:p.L73I,	G7c	nonsynonymous SNV	chr20	7082229	A	exonic	Vwa7	-	tolerated	0/0	0/0	0/0	0/0	0/0	0/0	0/0	0/0	0/0	0/0	0/0	0/0	0/0	0/0	0/0	0/0	0/0	1/1	1/1	1/1	0/0	0/0	0/0	0/0	1/1	0/0	0/0	0/0	4	0	24	0	1	0
1100	chr20	4201999	C	A	hom	Fkbpl:NM_001002818:exon2:c.G178T:p.A60S,	Fkbpl	nonsynonymous SNV	chr20	6491823	T	exonic	Fkbpl	-	-	0/0	0/0	0/0	0/0	0/0	0/0	0/0	0/0	0/0	0/0	0/0	0/0	0/0	0/0	0/0	0/0	0/0	1/1	1/1	1/1	0/0	0/0	0/0	0/0	1/1	0/0	0/0	0/0	4	0	24	0	1	0
1100	chr20	4280249	A	G	hom	Notch4:NM_001002827:exon9:c.T1532C:p.I511T,	Notch4	nonsynonymous SNV	chr20	6416253	G	exonic	Notch4		-	1/1	0/0	0/0	0/0	0/0	0/0	0/0	1/1	0/0	0/0	1/1	0/0	1/1	0/0	0/0	1/1	0/0	1/1	1/1	1/1	0/0	0/0	0/0	0/0	1/1	0/0	0/0	0/0	9	0	19	0	1	0
1100	chr20	4527337	A	G	hom	Btnl4:NM_001166344:exon7:c.A1072G:p.N358D,	Btnl4	nonsynonymous SNV	chr20	6320322	A	exonic	Btn3a2	-	-	1/1	0/0	0/0	0/0	0/0	0/0	0/0	1/1	0/0	0/0	1/1	0/0	1/1	0/0	0/0	1/1	0/0	1/1	1/1	1/1	0/0	0/0	0/0	0/0	1/1	0/0	0/0	0/0	9	0	19	0	1	0
1100	chr20	4527468	G	T	hom	Btnl4:NM_001166344:exon7:c.G1203T:p.R401S,	Btnl4	nonsynonymous SNV	chr20	6320191	T	exonic	Btn3a2		-	1/1	0/0	0/0	0/0	0/0	0/0	0/0	1/1	0/0	0/0	1/1	0/0	1/1	0/0	0/0	1/1	0/0	1/1	1/1	1/1	0/0	0/0	0/0	0/0	1/1	0/0	0/0	0/0	9	0	19	0	1	0
1100	chr20	4597107	T	C	hom	Btnl1:NM_001002803:exon8:c.A1483G:p.N495D,	Btnl1	nonsynonymous SNV	chr20	6250549	G	exonic	Btnl3	-	tolerated	0/0	0/0	0/0	0/0	0/0	0/0	0/0	0/0	0/0	0/0	0/0	0/0	0/0	0/0	0/0	0/0	0/0	1/1	1/1	1/1	0/0	0/0	0/0	0/0	1/1	0/0	0/0	0/0	4	0	24	0	1	0
1100	chr20	4597145	T	G	hom	Btnl1:NM_001002803:exon8:c.A1445C:p.N482T,	Btnl1	nonsynonymous SNV	chr20	6250511	G	exonic	Btnl3		-	0/0	0/0	0/0	0/0	0/0	0/0	0/0	0/0	0/0	0/0	0/0	0/0	0/0	0/0	0/0	0/0	0/0	1/1	1/1	1/1	0/0	0/0	0/0	0/0	1/1	0/0	0/0	0/0	4	0	24	0	1	0
1100	chr20	4597494	C	T	hom	Btnl1:NM_001002803:exon8:c.G1096A:p.D366N,	Btnl1	nonsynonymous SNV	chr20	6250162	T	exonic	Btnl3		-	0/0	0/0	0/0	0/0	0/0	0/0	0/0	0/0	0/0	0/0	0/0	0/0	0/0	0/0	0/0	0/0	0/0	1/1	1/1	1/1	0/0	0/0	0/0	0/0	1/1	0/0	0/0	0/0	4	0	24	0	1	0
1100	chr20	4597545	C	T	hom	Btnl1:NM_001002803:exon8:c.G1045A:p.D349N,	Btnl1	nonsynonymous SNV	chr20	6250111	C	exonic	Btnl3	-	tolerated	0/0	0/0	0/0	0/0	0/0	0/0	0/0	0/0	0/0	0/0	0/0	0/0	0/0	0/0	0/0	0/0	0/0	1/1	1/1	1/1	0/0	0/0	0/0	0/0	1/1	0/0	0/0	0/0	4	0	24	0	1	0
1100	chr20	4597554	T	C	hom	Btnl1:NM_001002803:exon8:c.A1036G:p.N346D,	Btnl1	nonsynonymous SNV	chr20	6250102	A	exonic	Btnl3	-	tolerated	0/0	0/0	0/0	0/0	0/0	0/0	0/0	0/0	0/0	0/0	0/0	0/0	0/0	0/0	0/0	0/0	0/0	1/1	1/1	1/1	0/0	0/0	0/0	0/0	1/1	0/0	0/0	0/0	4	0	24	0	1	0
1100	chr20	4601105	T	A	hom	Btnl1:NM_001002803:exon4:c.A900T:p.K300N,	Btnl1	nonsynonymous SNV	chr20	6246551	A	exonic	Btnl3		-	0/0	0/0	0/0	0/0	0/0	0/0	0/0	0/0	0/0	0/0	0/0	0/0	0/0	0/0	0/0	0/0	0/0	1/1	1/1	1/1	0/0	0/0	0/0	0/0	1/1	0/0	0/0	0/0	4	0	24	0	1	0
1100	chr20	4601116	C	T	hom	Btnl1:NM_001002803:exon4:c.G889A:p.E297K,	Btnl1	nonsynonymous SNV	chr20	6246540	A	exonic	Btnl3	-	deleterious	0/0	0/0	0/0	0/0	0/0	0/0	0/0	0/0	0/0	0/0	0/0	0/0	0/0	0/0	0/0	0/0	0/0	1/1	1/1	1/1	0/0	0/0	0/0	0/0	1/1	0/0	0/0	0/0	4	0	24	0	1	0
1100	chr20	4601127	C	A	hom	Btnl1:NM_001002803:exon4:c.G878T:p.R293L,	Btnl1	nonsynonymous SNV	chr20	6246529	G	exonic	Btnl3	-	tolerated	0/0	0/0	0/0	0/0	0/0	0/0	0/0	1/1	0/0	0/0	1/1	0/0	1/1	0/0	0/0	1/1	0/0	1/1	1/1	1/1	0/0	0/0	0/0	0/0	1/1	0/0	0/0	0/0	8	0	20	0	1	0
1100	chr20	4601200	A	G	hom	Btnl1:NM_001002803:exon4:c.T805C:p.F269L,	Btnl1	nonsynonymous SNV	chr20	6246456	G	exonic	Btnl3		-	0/0	0/0	0/0	0/0	0/0	0/0	0/0	0/0	0/0	0/0	0/0	0/0	0/0	0/0	0/0	0/0	0/0	1/1	1/1	1/1	0/0	0/0	0/0	0/0	1/1	0/0	0/0	0/0	4	0	24	0	1	0
1100	chr20	4650197	T	G	hom	RT1-Db2:NM_001164826:exon3:c.A625C:p.T209P,	RT1-Db2	nonsynonymous SNV	chr20	6198618	T	exonic	RT1-Db2	-	deleterious	0/0	0/0	0/0	0/0	0/0	0/0	0/0	0/0	0/0	0/0	0/0	0/0	0/0	0/0	0/0	0/0	0/0	1/1	1/1	1/1	0/0	0/0	0/0	0/0	1/1	0/0	0/0	0/0	4	0	24	0	1	0
1100	chr20	4650211	T	G	hom	RT1-Db2:NM_001164826:exon3:c.A611C:p.E204A,	RT1-Db2	nonsynonymous SNV	chr20	6198604	G	exonic	RT1-Db2		-	0/0	0/0	0/0	0/0	0/0	0/0	0/0	0/0	0/0	0/0	0/0	0/0	0/0	0/0	0/0	0/0	0/0	0/1	1/1	1/1	0/0	0/0	0/0	0/0	0/1	0/0	0/0	0/0	2	2	24	0	0	0
1100	chr20	4680991	C	T	hom	RT1-Db1:NM_001008884:exon1:c.G4A:p.V2M,	RT1-Db1	nonsynonymous SNV	chr20	6167824	T	exonic	RT1-Db1		-	1/1	0/0	0/0	0/0	0/0	0/0	0/0	1/1	0/0	0/0	1/1	0/0	1/1	0/0	0/0	1/1	0/0	1/1	1/1	1/1	0/0	0/0	0/0	0/0	1/1	0/0	0/0	0/0	9	0	19	0	1	0
1100	chr20	4700861	C	T	hom	RT1-Ba:NM_001008831:exon2:c.C151T:p.H51Y,	RT1-Ba	nonsynonymous SNV	chr20	6147972	A	exonic	RT1-Ba	-	tolerated																													0	0	28	0	0	0
1100	chr20	4700913	C	A	hom	RT1-Ba:NM_001008831:exon2:c.C203A:p.T68N,	RT1-Ba	nonsynonymous SNV	chr20	6147920	T	exonic	RT1-Ba	-	deleterious																													0	0	28	0	0	0
1100	chr20	4702096	C	A	hom	RT1-Ba:NM_001008831:exon4:c.C714A:p.F238L,	RT1-Ba	nonsynonymous SNV	chr20	6146737	A	exonic	RT1-Ba		-	0/0	0/0	0/0	0/0	0/0	0/0	0/0	1/1	0/0	0/0	1/1	0/0	1/1	0/0	0/0	1/1	0/0	1/1	1/1	1/1	0/0	0/0	0/0	0/0	1/1	0/0	0/0	0/0	8	0	20	0	1	0
1100	chr20	4754165	C	T	hom	RT1-DOb:NM_001008846:exon5:c.G760A:p.V254M,	RT1-DOb	nonsynonymous SNV	chr20	6105306	C	exonic	RT1-DOb	-	deleterious	1/1	0/0	0/0	0/0	0/0	0/0	0/0	1/1	0/0	0/0	1/1	0/0	1/1	0/0	0/0	1/1	0/0	1/1	1/1	1/1	0/0	0/0	0/0	0/0	1/1	0/0	0/0	0/0	9	0	19	0	1	0
1100	chr20	4775629	A	G	hom	Tap2:NM_032056:exon6:c.T971C:p.V324A,	Tap2	nonsynonymous SNV	chr20	7264409	A	exonic	Tap2	-	tolerated	1/1	0/0	0/0	0/0	1/1	1/1	0/0	0/0	1/1	1/1	0/0	1/1	0/0	0/0	0/0	0/0	0/0	1/1	1/1	1/1	1/1	1/1	1/1	0/0	1/1	1/1	1/1	1/1	16	0	12	0	1	3
1100	chr20	4788263	T	G	hom	Psmb8:NM_080767:exon2:c.A236C:p.K79T,	Psmb8	nonsynonymous SNV	chr20	6071315	C	exonic	Psmb8	-	deleterious																													0	0	28	0	0	0
1100	chr20	4790816	G	A	hom	Tap1:NM_032055:exon11:c.C2165T:p.A722V,	Tap1	nonsynonymous SNV	chr20	6068762	G	exonic	Tap1	-	-	0/0	0/0	0/0	0/0	0/0	0/0	0/0	0/0	0/0	0/0	0/0	0/0	0/0	0/0	0/0	0/0	0/0	1/1	1/1	1/1	0/0	0/0	0/0	0/0	1/1	0/0	0/0	0/0	4	0	24	0	1	0
1100	chr20	4903330	C	T	hom	RT1-Ha:NM_001008848:exon2:c.G310A:p.V104I,	RT1-Ha	nonsynonymous SNV	chr20	7344855	C	exonic	RT1-Ha	-	tolerated	1/1	0/0	0/0	0/0	1/1	1/1	0/0	1/1	1/1	1/1	1/1	1/1	1/1	0/0	0/0	1/1	0/0	1/1	1/1	1/1	1/1	1/1	1/1	0/0	1/1	1/1	1/1	1/1	20	0	8	0	1	3
1100	chr20	4950204	C	T	hom	Col11a2:NM_212528:exon3:c.G362A:p.R121H,	Col11a2	nonsynonymous SNV	chr20	7390276	C	intergenic	RT1-Ha(dist=40984),RT1-A2(dist=43183)	-	-	0/0	0/0	0/0	0/0	0/0	0/0	0/0	0/0	0/0	0/0	0/0	0/0	0/0	0/0	0/0	0/0	0/0	1/1	1/1	1/1	0/0	0/0	0/0	0/0	1/1	0/0	0/0	0/0	4	0	24	0	1	0
1100	chr20	4962948	C	T	hom	Slc39a7:NM_001164744:exon6:c.C878T:p.T293M,Slc39a7:NM_001008885:exon5:c.C878T:p.T293M,	Slc39a7	nonsynonymous SNV	chr20	5900449	C	exonic	Slc39a7	-	tolerated	0/0	0/0	0/0	0/0	0/0	0/0	0/0	0/0	0/0	0/0	0/0	0/0	0/0	0/0	0/0	0/0	0/0	1/1	1/1	1/1	0/0	0/0	0/0	0/0	1/1	0/0	0/0	0/0	4	0	24	0	1	0
1100	chr20	5090216	G	A	hom	Wdr46:NM_212491:exon14:c.C1685T:p.A562V,	Wdr46	nonsynonymous SNV	chr20	7507077	G	exonic	Wdr46	rs197657891	tolerated	0/0	0/0	0/0	0/0	0/0	0/0	0/0	0/0	0/0	0/0	0/0	0/0	0/0	0/0	0/0	0/0	0/0	1/1	1/1	1/1	0/0	0/0	0/0	0/0	1/1	0/0	0/0	0/0	4	0	24	0	1	0
1100	chr20	5123777	G	A	hom	Daxx:NM_080891:exon6:c.C1802T:p.T601M,	Daxx	nonsynonymous SNV	chr20	7540638	G	exonic	Daxx	rs198667947	deleterious	0/0	0/0	0/0	0/0	0/0	0/0	0/0	0/0	0/0	0/0	0/0	0/0	0/0	0/0	0/0	0/0	0/0	1/1	1/1	1/1	0/0	0/0	0/0	0/0	1/1	0/0	0/0	0/0	4	0	24	0	1	0
1100	chr20	5124379	C	T	hom	Daxx:NM_080891:exon5:c.G1360A:p.E454K,	Daxx	nonsynonymous SNV	chr20	7541240	C	exonic	Daxx	rs199235800	tolerated	0/0	0/0	0/0	0/0	0/0	0/0	0/0	0/0	0/0	0/0	0/0	0/0	0/0	0/0	0/0	0/0	0/0	1/1	1/1	1/1	0/0	0/0	0/0	0/0	1/1	0/0	0/0	0/0	4	0	24	0	1	0
1100	chr20	5126567	C	A	hom	Daxx:NM_080891:exon2:c.G82T:p.A28S,	Daxx	nonsynonymous SNV	chr20	7543428	C	exonic	Daxx	rs197717841	tolerated	0/0	0/0	0/0	0/0	0/0	0/0	0/0	0/0	0/0	0/0	0/0	0/0	0/0	0/0	0/0	0/0	0/0	1/1	1/1	1/1	0/0	0/0	0/0	0/0	1/1	0/0	0/0	0/0	4	0	24	0	1	0
1100	chr20	6804538	G	A	hom	Clps:NM_013139:exon1:c.C17T:p.A6V,	Clps	nonsynonymous SNV	chr20	7841557	G	exonic	Clps	rs197672018	-	1/1	0/0	0/0	0/0	1/1	0/0	1/1	0/0	0/0	0/0	1/1	1/1	1/1	0/0	0/0	1/1	1/1	1/1	1/1	1/1	1/1	1/1	1/1	0/0	1/1	1/1	1/1	1/1	18	0	10	0	1	3
1100	chr20	9508852	A	G	hom	Tff2:NM_053844:exon3:c.T245C:p.V82A,	Tff2	nonsynonymous SNV	chr20	12054013	A	exonic	Tff2	rs106949571	tolerated	1/1	0/0	0/0	0/0	1/1	1/1	1/1	1/1	1/1	1/1	1/1	1/1	1/1	1/1	0/0	1/1	1/1	0/0	0/0	0/0	1/1	1/1	1/1	0/0	1/1	1/1	0/0	1/1	19	0	9	0	1	2
1100	chr20	9509724	G	A	hom	Tff2:NM_053844:exon2:c.C211T:p.H71Y,	Tff2	nonsynonymous SNV	chr20	12054885	G	exonic	Tff2	-	tolerated	0/0	0/0	0/0	0/0	0/0	0/0	0/0	0/0	0/0	0/0	0/0	0/0	0/0	0/0	0/0	0/0	0/0	0/0	0/0	0/0	0/0	0/0	0/0	0/0	1/1	0/0	0/0	0/0	1	0	27	0	1	0
1100	chr20	10430546	C	T	hom	Hsf2bp:NM_001127683:exon4:c.G433A:p.V145I,	Hsf2bp	nonsynonymous SNV	chr20	12993022	C	exonic	Hsf2bp	rs107184083	tolerated	0/0	1/1	0/0	0/0	1/1	1/1	1/1	0/0	1/1	1/1	1/1	1/1	1/1	1/1	0/0	0/0	1/1	0/0	0/0	0/0	1/1	1/1	1/1	0/0	1/1	0/0	0/0	0/0	15	0	13	0	1	0
1100	chr20	11223308	G	C	hom	LOC690415:NM_001109590:exon1:c.G38C:p.R13P,	LOC690415	nonsynonymous SNV	chr20	13727424	G	exonic	LOC690415	-	deleterious	0/0	0/0	0/0	0/0	0/0	0/0	0/0	0/0	0/0	./.	0/0	0/0	0/0	0/0	1/1	0/0	0/0	0/0	0/0	0/0	./.	0/0	0/0	0/0	1/1	0/0	1/1	1/1	4	0	22	2	1	2
1100	chr20	12518814	T	C	hom	Lss:NM_031049:exon15:c.A1456G:p.N486D,	Lss	nonsynonymous SNV	chr20	15013447	T	exonic	Lss	rs197770300	tolerated	1/1	0/0	0/0	0/0	0/0	0/0	0/0	1/1	0/0	0/0	0/0	0/0	0/0	1/1	0/0	1/1	1/1	1/1	1/1	1/1	0/0	./.	0/0	0/0	1/1	1/1	1/1	1/1	12	0	15	1	1	3
1100	chr20	12518828	T	C	hom	Lss:NM_031049:exon15:c.A1442G:p.Q481R,	Lss	nonsynonymous SNV	chr20	15013461	T	exonic	Lss	rs198370283	tolerated	0/0	0/0	0/0	0/0	0/0	0/0	0/0	0/0	0/0	0/0	0/0	0/0	0/0	1/1	0/0	1/1	1/1	1/1	1/1	1/1	0/0	0/0	0/0	0/0	1/1	1/1	1/1	1/1	10	0	18	0	1	3
1100	chr20	12527865	C	G	hom	Lss:NM_031049:exon6:c.G566C:p.G189A,	Lss	nonsynonymous SNV	chr20	15020790	C	exonic	Lss	rs197794148	tolerated	0/0	0/0	0/0	0/0	0/0	0/0	0/0	0/0	0/0	0/0	0/0	0/0	0/0	1/1	0/0	1/1	1/1	1/1	1/1	1/1	0/0	0/0	0/0	0/0	1/1	1/1	1/1	1/1	10	0	18	0	1	3
1100	chr20	12550759	A	G	hom	Mcm3ap:NM_001106382:exon25:c.T5033C:p.L1678P,	Mcm3ap	nonsynonymous SNV	chr20	15044382	A	exonic	Mcm3ap	rs197891782	tolerated	1/1	1/1	0/0	0/0	0/0	0/0	0/0	1/1	1/1	1/1	0/0	0/0	0/0	1/1	1/1	1/1	1/1	1/1	1/1	1/1	0/0	0/0	0/0	0/0	1/1	1/1	1/1	1/1	16	0	12	0	1	3
1100	chr20	12578838	A	G	hom	Mcm3ap:NM_001106382:exon2:c.T1094C:p.V365A,	Mcm3ap	nonsynonymous SNV	chr20	15073056	A	exonic	Mcm3ap	rs198295338	tolerated	1/1	1/1	0/0	0/0	0/0	0/0	0/0	1/1	1/1	1/1	0/0	0/0	0/0	1/1	1/1	1/1	1/1	1/1	1/1	1/1	0/0	0/0	0/0	0/0	1/1	1/1	1/1	1/1	16	0	12	0	1	3
1100	chr20	12579571	A	G	hom	Mcm3ap:NM_001106382:exon2:c.T361C:p.S121P,	Mcm3ap	nonsynonymous SNV	chr20	15073789	A	exonic	Mcm3ap	rs198872526	tolerated	1/1	1/1	0/0	0/0	0/0	0/0	0/0	1/1	1/1	1/1	0/0	0/0	0/0	1/1	1/1	1/1	1/1	1/1	1/1	1/1	0/0	0/0	0/0	0/0	1/1	1/1	1/1	1/1	16	0	12	0	1	3
1100	chr20	12582823	C	T	hom	Ybey:NM_001108529:exon3:c.C248T:p.P83L,	Ybey	nonsynonymous SNV	chr20	15077041	C	exonic	Ybey	-	tolerated	0/0	0/0	0/0	0/0	0/0	0/0	0/0	0/0	0/0	0/0	0/0	0/0	0/0	0/0	0/0	0/0	0/0	0/0	0/0	0/0	0/0	0/0	0/0	0/0	1/1	1/1	1/1	1/1	4	0	24	0	1	3
1100	chr20	12880720	C	G	hom	Slc5a4:NM_001106383:exon12:c.G1441C:p.V481L,	Slc5a4	nonsynonymous SNV	chr20	15562804	C	exonic	Slc5a4	-	tolerated	1/1	1/1	0/0	0/0	0/0	0/0	0/0	0/0	1/1	1/1	0/0	0/0	0/0	0/0	1/1	0/0	0/0	0/0	0/0	0/0	0/0	0/0	0/0	0/0	1/1	1/1	1/1	1/1	9	0	19	0	1	3
1100	chr20	13066877	A	T	hom	RGD1563815:NM_001127556:exon12:c.T1531A:p.S511T,	RGD1563815	nonsynonymous SNV	chr20	15676554	A	intronic	Zfp280b	rs198156421	-	0/0	1/1	0/0	0/0	0/0	0/0	0/0	0/0	1/1	1/1	0/0	0/0	0/0	0/0	1/1	0/0	0/0	1/1	1/1	1/1	0/0	0/0	0/0	0/0	1/1	1/1	1/1	1/1	11	0	17	0	1	3
1100	chr20	13116572	G	C	hom	Vpreb3:NM_001108930:exon2:c.C190G:p.P64A,	Vpreb3	nonsynonymous SNV	chr20	15812519	G	exonic	Vpreb3	rs198433639	tolerated	1/1	0/0	0/0	0/0	0/0	0/0	0/0	0/0	0/0	0/0	0/0	0/0	0/0	1/1	0/0	0/0	1/1	1/1	1/1	1/1	0/0	0/0	0/0	0/0	1/1	1/1	1/1	1/1	10	0	18	0	1	3
1100	chr20	13594142	T	G	hom	Ddt:NM_024131:exon1:c.A43C:p.I15L,	Ddt	nonsynonymous SNV	chr20	16016950	G	exonic	Ddt		-	1/1	0/0	0/0	0/0	1/1	0/0	0/0	0/0	0/0	0/0	1/1	1/1	1/1	0/0	0/0	1/1	0/0	0/0	0/0	0/0	1/1	1/1	1/1	0/0	1/1	1/1	1/1	1/1	13	0	15	0	1	3
1100	chr20	17488334	C	T	hom	RGD1560350:NM_001108931:exon1:c.C392T:p.T131I,	RGD1560350	nonsynonymous SNV	chr20	20481775	C	intergenic	RGD1559903(dist=549409),Ipmk(dist=141623)	rs106873269	-	0/0	0/0	0/0	0/0	0/0	0/0	0/0	0/0	0/0	0/0	1/1	0/0	0/0	0/0	0/0	0/0	0/0	1/1	1/1	1/1	0/0	1/1	1/1	0/0	1/1	0/1	1/1	1/1	9	1	18	0	1	2
1100	chr20	22187379	C	T	hom	Jmjd1c:NM_001191719:exon10:c.G2905A:p.A969T,	Jmjd1c	nonsynonymous SNV	chr20	24877193	C	exonic	Jmjd1c	rs65314837	-	0/0	0/0	0/0	0/0	0/0	0/0	0/0	0/0	0/0	0/0	0/0	0/0	0/0	0/0	0/0	0/0	0/0	0/0	0/0	0/0	0/0	0/0	0/0	0/0	1/1	0/0	0/0	0/0	1	0	27	0	1	0
1100	chr20	22191894	C	T	hom	Jmjd1c:NM_001191719:exon8:c.G2350A:p.G784S,	Jmjd1c	nonsynonymous SNV	chr20	24881708	C	exonic	Jmjd1c	-	-	0/0	0/0	0/0	0/0	0/0	0/0	0/0	0/0	0/0	0/0	0/0	0/0	0/0	0/0	0/0	0/0	0/0	0/0	0/0	0/0	0/0	0/0	0/0	0/0	1/1	0/0	0/0	0/0	1	0	27	0	1	0
1100	chr20	29912051	C	A	hom	Stox1:NM_001191720:exon3:c.G1295T:p.S432I,	Stox1	nonsynonymous SNV	chr20	34078955	C	exonic	Stox1	-	tolerated	0/0	1/1	0/0	0/0	0/0	1/1	1/1	1/1	0/0	0/0	0/0	0/0	0/0	1/1	0/0	0/0	0/0	0/0	0/0	0/0	0/0	0/0	0/0	1/1	1/1	1/1	0/0	1/1	9	0	19	0	1	2
1100	chr20	29912649	C	T	hom	Stox1:NM_001191720:exon3:c.G697A:p.V233I,	Stox1	nonsynonymous SNV	chr20	34079553	C	exonic	Stox1	-	tolerated	0/0	1/1	0/0	0/0	0/0	1/1	1/1	1/1	0/0	0/0	0/0	0/0	0/0	1/1	0/0	0/0	0/0	0/0	0/0	0/0	0/0	0/0	0/0	1/1	1/1	1/1	0/0	1/1	9	0	19	0	1	2
1100	chr20	30856715	A	G	hom	Ros1:NM_012874:exon16:c.T2212C:p.S738P,	Ros1	nonsynonymous SNV	chr20	35050491	A	exonic	Ros1	rs198026495	-	1/1	0/0	0/0	0/0	0/0	0/0	0/0	1/1	0/0	0/0	0/0	0/0	0/0	0/0	0/0	0/0	0/0	1/1	1/1	1/1	0/0	0/0	0/0	0/0	1/1	0/0	1/1	0/0	7	0	21	0	1	1
1100	chr20	31075126	T	C	hom	Gopc:NM_001107631:exon3:c.A1G:p.M1V,	Gopc	nonsynonymous SNV	chr20	35270438	T	exonic	Gopc	rs196987501	tolerated	1/1	0/0	0/0	0/0	0/0	0/0	0/0	1/1	0/0	0/0	0/0	0/0	0/0	0/0	0/0	0/0	0/0	1/1	1/1	1/1	0/0	0/0	0/0	0/0	1/1	0/0	1/1	0/0	7	0	21	0	1	1
1100	chr20	43990929	C	T	hom	Rev3l:NM_001083966:exon16:c.C6797T:p.T2266I,	Rev3l	nonsynonymous SNV	chr20	46632623	C	exonic	Rev3l	-	tolerated	0/0	0/0	0/0	0/0	0/0	0/0	0/0	0/0	0/0	0/0	0/0	0/0	0/0	0/0	0/0	0/0	0/0	0/0	0/0	0/0	0/0	0/0	0/0	0/0	1/1	0/0	0/0	0/0	1	0	27	0	1	0
1100	chr20	44860584	G	A	hom	LOC499465:NM_001025038:exon2:c.G397A:p.G133S,	LOC499465	nonsynonymous SNV	chr20	50309879	A	exonic	Mettl24		-	0/0	0/0	0/0	0/0	0/0	0/0	0/0	0/0	0/0	0/0	0/0	0/0	0/0	0/0	0/0	0/0	0/0	1/1	1/1	1/1	0/0	0/0	0/0	0/0	1/1	0/0	1/1	0/0	5	0	23	0	1	1
1100	chr20	47798442	C	G	hom	Qrsl1:NM_001014034:exon8:c.G935C:p.C312S,	Qrsl1	nonsynonymous SNV	chr20	50503434	C	exonic	Qrsl1	rs196991527	tolerated	0/0	0/0	0/0	0/0	0/0	0/0	0/0	0/0	0/0	0/0	0/0	0/0	0/0	0/0	1/1	0/0	0/0	1/1	1/1	1/1	./.	0/0	0/0	0/0	1/1	1/1	1/1	1/1	8	0	19	1	1	3
1100	chr20	49065553	A	C	hom	Prep:NM_031324:exon7:c.A821C:p.N274T,	Prep	nonsynonymous SNV	chr20	51829348	A	exonic	Prep	-	-	0/0	0/0	0/0	0/0	0/0	0/0	0/0	0/0	0/0	0/0	0/0	0/0	0/0	0/0	0/0	0/0	0/0	0/0	0/0	0/0	0/0	0/0	0/0	0/0	1/1	1/1	0/0	1/1	3	0	25	0	1	2
1100	chr3	3388093	T	C	hom	Tubb4b:NM_199094:exon4:c.A439G:p.M147V,	Tubb4b	nonsynonymous SNV	chr3	2424224	T	exonic	Tubb4b	-	deleterious																													0	0	28	0	0	0
1100	chr3	4460794	G	A	hom	RGD1565512:NM_001134617:exon5:c.C1094T:p.S365L,	RGD1565512	nonsynonymous SNV	chr3	9096408	G	exonic	RGD1565512	-	tolerated																													0	0	28	0	0	0
1100	chr3	9300361	C	T	hom	Lrrc8a:NM_001024782:exon3:c.C1675T:p.P559S,	Lrrc8a	nonsynonymous SNV	chr3	14175538	C	exonic	Lrrc8a	-	deleterious	0/0	0/0	0/0	0/0	0/0	0/0	0/0	0/0	0/0	0/0	0/0	0/0	0/0	0/0	0/0	0/0	0/0	0/0	0/0	0/0	0/0	0/0	0/0	0/0	1/1	0/0	0/0	0/0	1	0	27	0	1	0
1100	chr3	10939305	C	T	hom	Fibcd1:NM_001107829:exon3:c.G556A:p.E186K,	Fibcd1	nonsynonymous SNV	chr3	14736843	C	exonic	Fibcd1	-	deleterious	0/0	1/1	0/0	0/0	0/0	1/1	1/1	0/0	1/1	1/1	1/1	1/1	1/1	1/1	1/1	0/0	0/0	0/0	0/0	0/0	1/1	1/1	1/1	1/1	1/1	1/1	1/1	1/1	18	0	10	0	1	3
1100	chr3	15182906	G	A	hom	Morn5:NM_001047912:exon8:c.G797A:p.C266Y,	Morn5	nonsynonymous SNV	chr3	20709356	G	exonic;splicing	Morn5;Morn5	rs199200151	-	1/1	1/1	0/0	0/0	0/0	1/1	1/1	0/0	0/0	0/0	1/1	1/1	1/1	1/1	1/1	0/0	0/0	1/1	1/1	1/1	0/0	1/1	1/1	1/1	1/1	0/0	0/0	./.	16	0	11	1	1	0
1100	chr3	31657447	A	G	hom	LOC499796:NM_001047951:exon7:c.A890G:p.N297S,	LOC499796	nonsynonymous SNV	chr3	41315865	A	exonic	LOC499796	-	-	0/0	0/0	0/0	0/0	0/0	0/0	0/0	0/0	0/0	0/0	0/0	0/0	0/0	0/0	1/1	1/1	1/1	0/0	0/0	0/0	0/0	0/0	0/0	1/1	1/1	1/1	1/1	1/1	8	0	20	0	1	3
1100	chr3	32610491	G	A	hom	Tas2r134:NM_001013915:exon1:c.G334A:p.V112I,	Tas2r134	nonsynonymous SNV	chr3	42257791	G	exonic	Tas2r134	-	tolerated	0/0	1/1	0/0	0/0	0/0	0/0	0/0	0/0	1/1	1/1	0/0	0/0	0/0	1/1	1/1	1/1	1/1	0/0	0/0	0/0	0/0	1/1	1/1	1/1	1/1	1/1	1/1	1/1	14	0	14	0	1	3
1100	chr3	32940560	G	A	hom	Rbm43:NM_001037649:exon3:c.C226T:p.P76S,	Rbm43	nonsynonymous SNV	chr3	42542089	G	exonic	Rbm43	rs198282173	tolerated	0/0	0/0	0/0	0/0	0/0	1/1	1/1	0/0	0/0	0/0	0/0	0/0	1/1	0/0	0/0	1/1	1/1	1/1	1/1	1/1	0/0	0/0	0/0	0/0	1/1	1/1	1/1	1/1	12	0	16	0	1	3
1100	chr3	32982683	T	C	hom	Nmi:NM_001034148:exon4:c.A179G:p.N60S,	Nmi	nonsynonymous SNV	chr3	42570974	T	exonic	Nmi	rs198607851	tolerated	0/0	0/0	0/0	0/0	0/0	0/0	0/0	0/0	0/0	0/0	0/0	0/0	1/1	0/0	0/0	1/1	1/1	1/1	1/1	1/1	0/0	0/0	0/0	0/0	1/1	0/1	1/1	1/1	9	1	18	0	1	2
1100	chr3	32982728	T	C	hom	Nmi:NM_001034148:exon4:c.A134G:p.E45G,	Nmi	nonsynonymous SNV	chr3	42571019	T	exonic	Nmi	rs198704274	deleterious	0/0	0/0	0/0	0/0	0/0	0/0	0/0	0/0	0/0	0/0	0/0	0/0	1/1	0/0	0/0	1/1	1/1	1/1	1/1	1/1	0/0	0/0	0/0	0/0	1/1	0/1	1/1	1/1	9	1	18	0	1	2
1100	chr3	40430153	C	T	hom	Gapdh-ps1	Gapdh-ps1	ncRNA_exonic	chr3	49854831	C	ncRNA_exonic	Gapdh-ps1	-	-	1/1	1/1	0/0	0/0	1/1	1/1	1/1	1/1	1/1	1/1	0/0	0/0	0/0	1/1	1/1	0/0	1/1	0/0	0/0	0/0	1/1	1/1	1/1	1/1	1/1	1/1	1/1	1/1	19	0	9	0	1	3
1100	chr3	40430775	T	C	hom	Gapdh-ps1	Gapdh-ps1	ncRNA_exonic	chr3	49855453	T	ncRNA_exonic	Gapdh-ps1	-	-	1/1	1/1	0/0	0/0	1/1	1/1	1/1	1/1	1/1	1/1	0/0	0/0	0/0	1/1	1/1	0/0	1/1	0/0	0/0	0/0	1/1	1/1	1/1	1/1	1/1	1/1	1/1	1/1	19	0	9	0	1	3
1100	chr3	40431749	T	C	hom	Gapdh-ps1	Gapdh-ps1	ncRNA_exonic	chr3	49856427	T	ncRNA_exonic	Gapdh-ps1	rs105545998	-	1/1	1/1	0/0	0/0	1/1	1/1	1/1	1/1	1/1	1/1	0/0	0/0	0/0	1/1	1/1	0/0	1/1	0/0	0/0	0/0	1/1	1/1	1/1	1/1	1/1	1/1	1/1	1/1	19	0	9	0	1	3
1100	chr3	40507449	A	T	hom	Upp2:NM_001106481:exon3:c.A294T:p.R98S,	Upp2	nonsynonymous SNV	chr3	49938494	A	exonic	Upp2	-	deleterious	1/1	1/1	0/0	0/0	1/1	1/1	1/1	0/0	1/1	1/1	0/0	0/0	0/0	1/1	1/1	0/0	1/1	0/0	0/0	0/0	0/0	0/0	0/0	1/1	1/1	1/1	1/1	1/1	15	0	13	0	1	3
1100	chr3	40515126	G	A	hom	Upp2:NM_001106481:exon5:c.G625A:p.G209R,	Upp2	nonsynonymous SNV	chr3	49946171	G	exonic	Upp2	-	deleterious	1/1	1/1	0/0	0/0	1/1	1/1	1/1	0/0	1/1	1/1	0/0	0/0	0/0	1/1	1/1	0/0	1/1	0/0	0/0	0/0	1/1	1/1	1/1	1/1	1/1	1/1	1/1	1/1	18	0	10	0	1	3
1100	chr3	44296876	T	C	hom	Dpp4:NM_012789:exon21:c.A1871G:p.Q624R,	Dpp4	nonsynonymous SNV	chr3	54974897	T	exonic	Dpp4	rs198700032	tolerated	0/0	0/0	1/1	0/0	1/1	0/0	0/0	1/1	1/1	1/1	0/0	0/0	0/0	0/0	0/0	0/0	1/1	1/1	1/1	1/1	1/1	0/0	0/0	1/1	1/1	1/1	1/1	1/1	15	0	13	0	1	3
1100	chr3	44359652	T	C	hom	Dpp4:NM_012789:exon2:c.A58G:p.I20V,	Dpp4	nonsynonymous SNV	chr3	55037997	T	exonic	Dpp4	-	tolerated	0/0	0/0	0/0	0/0	0/0	0/0	0/0	0/0	0/0	0/0	0/0	0/0	0/0	0/0	0/0	0/0	0/0	0/0	0/0	0/0	0/0	0/0	0/0	0/0	1/1	0/0	0/0	0/0	1	0	27	0	1	0
1100	chr3	44641094	G	A	hom	Gca:NM_001106483:exon5:c.G424A:p.V142I,	Gca	nonsynonymous SNV	chr3	55318249	G	exonic	Gca	rs198533130	tolerated	0/0	0/0	1/1	0/0	1/1	0/0	0/0	1/1	1/1	1/1	0/0	0/0	0/0	0/0	0/0	0/0	0/0	1/1	1/1	1/1	1/1	0/0	0/0	1/1	1/1	1/1	1/1	1/1	14	0	14	0	1	3
1100	chr3	48147120	G	A	hom	Ttc21b:NM_001191737:exon29:c.C3881T:p.A1294V,	Ttc21b	nonsynonymous SNV	chr3	58917827	G	exonic	Ttc21b	rs199221112	tolerated	1/1	0/0	0/0	0/0	0/0	0/0	0/0	0/0	0/0	0/0	0/0	0/0	0/0	0/0	0/0	0/0	0/0	1/1	1/1	1/1	0/0	0/0	0/0	0/0	1/1	0/0	0/0	0/0	5	0	23	0	1	0
1100	chr3	49474515	A	G	hom	Xirp2:NM_201989:exon4:c.A209G:p.N70S,	Xirp2	nonsynonymous SNV	chr3	60247014	A	exonic	Xirp2	rs197562002	tolerated	1/1	0/0	0/0	0/0	0/0	1/1	1/1	0/0	0/0	0/0	0/0	0/0	0/0	0/0	0/0	0/0	1/1	1/1	1/1	1/1	0/0	0/0	0/0	0/0	1/1	0/0	0/0	0/0	8	0	20	0	1	0
1100	chr3	49480397	A	G	hom	Xirp2:NM_201989:exon7:c.A3538G:p.I1180V,	Xirp2	nonsynonymous SNV	chr3	60252896	A	exonic	Xirp2	rs106142340	tolerated	1/1	0/0	0/0	0/0	0/0	1/1	1/1	0/0	0/0	0/0	0/0	0/0	0/0	1/1	0/0	0/0	1/1	1/1	1/1	1/1	0/0	0/0	0/0	0/0	1/1	0/0	0/0	0/0	9	0	19	0	1	0
1100	chr3	49484775	A	G	hom	Xirp2:NM_201989:exon7:c.A7916G:p.H2639R,	Xirp2	nonsynonymous SNV	chr3	60257274	A	exonic	Xirp2	-	tolerated	0/0	0/0	0/0	0/0	0/0	0/0	0/0	0/0	0/0	0/0	0/0	0/0	0/0	0/0	0/0	0/0	0/0	0/0	0/0	0/0	0/0	0/0	0/0	0/0	1/1	0/0	0/0	0/0	1	0	27	0	1	0
1100	chr3	52748186	A	G	hom	LOC499806:NM_001024311:exon7:c.A697G:p.T233A,	LOC499806	nonsynonymous SNV	chr3	63438162	A	exonic	Erich2	rs199217756	tolerated	0/0	0/0	0/0	0/0	0/0	0/0	0/0	0/0	0/0	0/0	0/0	0/0	0/0	0/0	1/1	1/1	1/1	1/1	1/1	1/1	0/0	0/0	0/0	0/0	1/1	1/1	1/1	1/1	10	0	18	0	1	3
1100	chr3	52983653	G	A	hom	Tlk1:NM_001107734:exon5:c.C331T:p.H111Y,	Tlk1	nonsynonymous SNV	chr3	63841356	G	exonic	Tlk1	-	tolerated	0/0	0/0	0/0	0/0	0/0	0/0	0/0	0/0	0/0	0/0	0/0	0/0	0/0	0/0	1/1	1/1	1/1	0/0	0/0	0/0	0/0	0/0	0/0	0/0	1/1	1/1	0/0	1/1	6	0	22	0	1	2
1100	chr3	53334824	G	T	hom	Dcaf17:NM_001177688:exon13:c.G1357T:p.V453L,	Dcaf17	nonsynonymous SNV	chr3	64167565	G	exonic	Dcaf17	-	tolerated	0/0	0/0	0/0	0/0	0/0	0/0	0/0	0/0	0/0	0/0	0/0	0/0	0/0	0/0	0/0	0/0	0/0	0/0	0/0	0/0	0/0	0/0	0/0	0/0	1/1	0/0	0/0	0/0	1	0	27	0	1	0
1100	chr3	58660818	G	A	hom	Pde11a:NM_080893:exon20:c.C2753T:p.A918V,Pde11a:NM_001127481:exon20:c.C1691T:p.A564V,Pde11a:NM_001127480:exon22:c.C2003T:p.A668V,	Pde11a	nonsynonymous SNV	chr3	69364323	G	exonic	Pde11a	rs198170309	tolerated																													0	0	28	0	0	0
1100	chr3	63351897	C	T	hom	Frzb:NM_001100527:exon7:c.G965A:p.R322H,	Frzb	nonsynonymous SNV	chr3	74197556	C	exonic	Frzb	-	tolerated	0/0	0/0	0/0	0/0	0/0	0/0	0/0	0/0	0/0	0/0	0/0	0/0	0/0	0/0	0/0	0/0	0/0	0/0	0/0	0/0	0/0	0/0	0/0	0/0	1/1	0/0	0/0	0/0	1	0	27	0	1	0
1100	chr3	67976481	G	A	hom	Serping1:NM_199093:exon2:c.C488T:p.S163L,	Serping1	nonsynonymous SNV	chr3	78689499	G	exonic	Serping1	rs198579228	tolerated	0/0	1/1	0/0	0/0	0/0	0/0	0/0	1/1	0/0	0/0	0/0	0/0	0/0	0/0	1/1	0/0	0/0	1/1	1/1	1/1	0/0	0/0	0/0	0/0	1/1	1/1	1/1	1/1	10	0	18	0	1	3
1100	chr3	68024953	G	A	hom	Smtnl1:NM_001191739:exon1:c.C347T:p.S116F,	Smtnl1	nonsynonymous SNV	chr3	78735889	G	exonic	Smtnl1	-	deleterious	0/0	1/1	./.	0/0	0/0	0/0	0/0	1/1	0/0	0/0	0/0	0/0	0/0	0/0	1/1	0/0	0/0	0/0	0/0	0/0	0/0	0/0	0/0	0/0	1/1	1/1	0/0	1/1	6	0	21	1	1	2
1100	chr3	68281777	T	G	hom	Ssrp1:NM_031121:exon15:c.T1951G:p.S651A,	Ssrp1	nonsynonymous SNV	chr3	78967457	T	exonic	Ssrp1	rs106275103	tolerated	0/0	0/0	0/0	0/0	0/0	1/1	1/1	0/0	1/1	1/1	1/1	1/1	0/0	1/1	0/0	1/1	0/0	0/0	0/0	0/0	1/1	0/0	1/1	0/0	1/1	0/0	0/0	0/0	11	0	17	0	1	0
1100	chr3	69112251	T	C	hom	Olr464:NM_001000296:exon1:c.T11C:p.I4T,	Olr464	nonsynonymous SNV	chr3	79818276	T	exonic	Olr464	rs105272915	-	0/0	1/1	0/0	0/0	0/0	1/1	1/1	1/1	1/1	1/1	1/1	1/1	1/1	1/1	1/1	1/1	0/0	1/1	1/1	1/1	1/1	1/1	1/1	0/0	1/1	1/1	1/1	1/1	22	0	6	0	1	3
1100	chr3	69112532	A	G	hom	Olr464:NM_001000296:exon1:c.A292G:p.S98G,	Olr464	nonsynonymous SNV	chr3	79818557	A	exonic	Olr464	rs106397668	-	0/0	1/1	0/0	0/0	0/0	1/1	1/1	1/1	1/1	1/1	1/1	1/1	1/1	1/1	1/1	1/1	0/0	1/1	1/1	1/1	1/1	1/1	1/1	0/0	1/1	1/1	1/1	1/1	22	0	6	0	1	3
1100	chr3	69117080	T	A	hom	Olr465:NM_001000297:exon1:c.T4A:p.S2T,	Olr465	nonsynonymous SNV	chr3	79823105	T	exonic	Olr465	-	-	0/0	1/1	0/0	0/0	0/0	1/1	1/1	1/1	1/1	1/1	1/1	1/1	1/1	1/1	1/1	1/1	0/0	1/1	1/1	1/1	1/1	1/1	1/1	0/0	1/1	1/1	1/1	1/1	22	0	6	0	1	3
1100	chr3	69117585	G	A	hom	Olr465:NM_001000297:exon1:c.G509A:p.G170D,	Olr465	nonsynonymous SNV	chr3	79823610	G	exonic	Olr465	rs198769139	-	0/0	1/1	0/0	0/0	0/0	1/1	1/1	1/1	1/1	1/1	1/1	1/1	1/1	1/1	1/1	1/1	0/0	1/1	1/1	1/1	1/1	1/1	1/1	0/0	1/1	1/1	1/1	./.	21	0	6	1	1	2
1100	chr3	69117594	C	T	hom	Olr465:NM_001000297:exon1:c.C518T:p.A173V,	Olr465	nonsynonymous SNV	chr3	79823619	C	exonic	Olr465	rs198504366	-	0/0	1/1	0/0	0/0	0/0	1/1	1/1	1/1	1/1	1/1	1/1	1/1	1/1	1/1	1/1	1/1	0/0	1/1	1/1	1/1	1/1	1/1	1/1	0/0	1/1	1/1	1/1	1/1	22	0	6	0	1	3
1100	chr3	69117987	C	T	hom	Olr465:NM_001000297:exon1:c.C911T:p.A304V,	Olr465	nonsynonymous SNV	chr3	79824012	C	exonic	Olr465	rs198892371	-	0/0	1/1	0/0	0/0	0/0	1/1	1/1	1/1	1/1	1/1	1/1	1/1	1/1	1/1	1/1	1/1	0/0	1/1	1/1	1/1	1/1	1/1	1/1	0/0	1/1	1/1	1/1	1/1	22	0	6	0	1	3
1100	chr3	69118016	T	A	hom	Olr465:NM_001000297:exon1:c.T940A:p.L314M,	Olr465	nonsynonymous SNV	chr3	79824041	T	exonic	Olr465	rs198200023	-	0/0	1/1	0/0	0/0	0/0	1/1	1/1	1/1	1/1	1/1	1/1	1/1	1/1	1/1	1/1	1/1	0/0	1/1	1/1	1/1	1/1	1/1	1/1	0/0	1/1	1/1	1/1	1/1	22	0	6	0	1	3
1100	chr3	69170899	C	G	hom	Olr469:NM_001000299:exon1:c.C53G:p.T18R,	Olr469	nonsynonymous SNV	chr3	79876508	C	exonic	Olr469	-	deleterious	0/0	0/0	0/0	0/0	0/0	1/1	0/0	0/0	1/1	1/1	1/1	1/1	0/0	1/1	0/0	1/1	0/0	0/0	0/0	0/0	0/0	0/0	0/0	0/0	1/1	0/0	0/0	0/0	8	0	20	0	1	0
1100	chr3	69197682	A	G	hom	Olr471:NM_001001125:exon1:c.A826G:p.M276V,	Olr471	nonsynonymous SNV	chr3	79913828	A	exonic	Olr471	rs106775062	tolerated	1/1	1/1	0/0	0/0	1/1	1/1	1/1	1/1	1/1	1/1	1/1	1/1	1/1	1/1	1/1	1/1	1/1	1/1	1/1	1/1	1/1	1/1	1/1	0/0	1/1	1/1	1/1	1/1	25	0	3	0	1	3
1100	chr3	69197761	A	G	hom	Olr471:NM_001001125:exon1:c.A905G:p.Q302R,	Olr471	nonsynonymous SNV	chr3	79913907	A	exonic	Olr471	rs105527601	tolerated	1/1	1/1	0/0	0/0	1/1	1/1	1/1	1/1	1/1	1/1	1/1	1/1	1/1	1/1	1/1	1/1	1/1	1/1	1/1	1/1	1/1	1/1	1/1	0/0	1/1	1/1	1/1	1/1	25	0	3	0	1	3
1100	chr3	69243101	G	A	hom	Olr475:NM_001000686:exon1:c.G359A:p.R120H,	Olr475	nonsynonymous SNV	chr3	79959265	G	exonic	Olr475	rs106465182	deleterious	0/0	1/1	0/0	0/0	0/0	1/1	0/0	0/0	1/1	1/1	1/1	1/1	1/1	1/1	1/1	1/1	0/0	1/1	1/1	1/1	1/1	1/1	1/1	0/0	1/1	1/1	1/1	1/1	20	0	8	0	1	3
1100	chr3	69254208	T	C	hom	Olr476:NM_001000303:exon1:c.A73G:p.I25V,	Olr476	nonsynonymous SNV	chr3	79969641	T	exonic	Olr476	-	tolerated	0/0	0/0	0/0	0/0	0/0	0/0	0/0	0/0	0/0	0/0	0/0	0/0	0/0	0/0	0/0	0/0	0/0	0/0	0/0	0/0	0/0	0/0	0/0	0/0	1/1	0/0	0/0	0/0	1	0	27	0	1	0
1100	chr3	69338356	C	T	hom	Olr481:NM_001000684:exon1:c.G508A:p.D170N,	Olr481	nonsynonymous SNV	chr3	80053390	C	exonic	Olr481	rs197009492	tolerated	0/0	0/0	0/0	0/0	0/0	1/1	0/0	0/0	1/1	1/1	1/1	1/1	0/0	1/1	0/0	1/1	0/0	1/1	1/1	1/1	0/0	0/0	0/0	0/0	1/1	0/0	1/1	0/0	12	0	16	0	1	1
1100	chr3	69432074	C	A	hom	Olr488:NM_001000308:exon1:c.G914T:p.C305F,	Olr488	nonsynonymous SNV	chr3	80233064	C	exonic	Olr488	rs107201414	tolerated	1/1	1/1	0/0	0/0	0/0	1/1	1/1	1/1	1/1	1/1	1/1	1/1	1/1	1/1	1/1	1/1	0/0	1/1	1/1	1/1	1/1	1/1	1/1	0/0	1/1	1/1	1/1	1/1	23	0	5	0	1	3
1100	chr3	69432276	G	A	hom	Olr488:NM_001000308:exon1:c.C712T:p.L238F,	Olr488	nonsynonymous SNV	chr3	80233266	G	exonic	Olr488	rs107369285	tolerated	1/1	1/1	0/0	0/0	0/0	1/1	1/1	1/1	1/1	1/1	1/1	1/1	1/1	1/1	1/1	1/1	0/0	1/1	1/1	1/1	1/1	1/1	1/1	0/0	1/1	1/1	1/1	1/1	23	0	5	0	1	3
1100	chr3	69432331	C	T	hom	Olr488:NM_001000308:exon1:c.G657A:p.M219I,	Olr488	nonsynonymous SNV	chr3	80233321	C	exonic	Olr488	rs107468903	tolerated	1/1	1/1	0/0	0/0	0/0	1/1	1/1	1/1	1/1	1/1	1/1	1/1	1/1	1/1	1/1	1/1	0/0	1/1	1/1	1/1	1/1	1/1	1/1	0/0	1/1	1/1	1/1	1/1	23	0	5	0	1	3
1100	chr3	69432378	C	T	hom	Olr488:NM_001000308:exon1:c.G610A:p.A204T,	Olr488	nonsynonymous SNV	chr3	80233368	C	exonic	Olr488	rs197042459	tolerated	1/1	1/1	0/0	0/0	0/0	1/1	1/1	1/1	1/1	1/1	1/1	1/1	1/1	1/1	1/1	1/1	0/0	1/1	1/1	1/1	1/1	1/1	1/1	0/0	1/1	1/1	1/1	0/1	22	1	5	0	1	2
1100	chr3	69432648	C	T	hom	Olr488:NM_001000308:exon1:c.G340A:p.V114I,	Olr488	nonsynonymous SNV	chr3	80233638	C	exonic	Olr488	-	tolerated	1/1	1/1	0/0	0/0	0/0	1/1	1/1	1/1	1/1	1/1	1/1	1/1	1/1	1/1	1/1	1/1	0/0	1/1	1/1	1/1	1/1	1/1	1/1	0/0	1/1	1/1	1/1	1/1	23	0	5	0	1	3
1100	chr3	69432960	T	C	hom	Olr488:NM_001000308:exon1:c.A28G:p.T10A,	Olr488	nonsynonymous SNV	chr3	80233950	T	exonic	Olr488	rs107131969	deleterious	1/1	1/1	0/0	0/0	0/0	1/1	1/1	1/1	1/1	1/1	1/1	1/1	1/1	1/1	1/1	1/1	0/0	1/1	1/1	1/1	1/1	1/1	1/1	0/0	1/1	1/1	1/1	1/1	23	0	5	0	1	3
1100	chr3	69603963	C	T	hom	Olr500:NM_001000680:exon1:c.G366A:p.M122I,	Olr500	nonsynonymous SNV	chr3	80388761	C	exonic	Olr500	-	-	1/1	0/0	0/0	0/0	1/1	1/1	0/0	0/0	1/1	1/1	1/1	1/1	1/1	1/1	0/0	1/1	1/1	0/0	0/0	0/0	1/1	0/0	1/1	0/0	1/1	0/0	0/0	0/0	14	0	14	0	1	0
1100	chr3	69670830	G	A	hom	Olr507:NM_001000678:exon1:c.C278T:p.S93F,	Olr507	nonsynonymous SNV	chr3	80454148	G	exonic	Olr507	-	-	0/0	0/0	0/0	0/0	0/0	0/0	0/0	0/0	0/0	0/0	0/0	0/0	0/0	0/0	0/0	0/0	0/0	0/0	0/0	0/0	0/0	0/0	0/0	0/0	1/1	0/0	0/0	0/0	1	0	27	0	1	0
1100	chr3	69749406	A	G	hom	Olr510:NM_001000312:exon1:c.T158C:p.L53P,	Olr510	nonsynonymous SNV	chr3	80531513	A	exonic	Olr510	-	-	0/0	0/0	0/0	0/0	0/0	0/0	0/0	0/0	0/0	0/0	0/0	0/0	0/0	0/0	0/0	0/0	0/0	0/0	0/0	0/0	0/0	0/0	0/0	0/0	1/1	0/0	0/0	0/0	1	0	27	0	1	0
1100	chr3	69883690	G	T	hom	Olr516:NM_001000316:exon1:c.C506A:p.S169Y,	Olr516	nonsynonymous SNV	chr3	80665489	G	exonic	Olr516	-	deleterious	0/0	0/0	0/0	0/0	0/0	0/0	0/0	0/0	0/0	0/0	0/0	0/0	0/0	0/0	0/0	0/0	0/0	0/0	0/0	0/0	0/0	0/0	0/0	0/0	1/1	0/0	0/0	0/0	1	0	27	0	1	0
1100	chr3	70307659	T	C	hom	Olr529:NM_001000674:exon1:c.A578G:p.H193R,	Olr529	nonsynonymous SNV	chr3	81152675	T	exonic	Olr529	rs105824508	tolerated	1/1	0/0	0/0	0/0	0/0	1/1	0/0	0/0	1/1	1/1	1/1	1/1	1/1	1/1	0/0	1/1	0/0	0/0	0/0	0/0	1/1	0/0	1/1	0/0	1/1	0/0	0/0	0/0	12	0	16	0	1	0
1100	chr3	70307779	G	C	hom	Olr529:NM_001000674:exon1:c.C458G:p.A153G,	Olr529	nonsynonymous SNV	chr3	81152795	G	exonic	Olr529	rs106720267	deleterious	1/1	0/0	0/0	0/0	0/0	1/1	0/0	0/0	1/1	1/1	1/1	1/1	1/1	1/1	0/0	1/1	0/0	0/0	0/0	0/0	1/1	0/0	1/1	0/0	1/1	0/0	0/0	0/0	12	0	16	0	1	0
1100	chr3	70308022	G	C	hom	Olr529:NM_001000674:exon1:c.C215G:p.T72S,	Olr529	nonsynonymous SNV	chr3	81153038	G	exonic	Olr529	-	-	1/1	0/0	0/0	0/0	0/0	1/1	0/0	0/0	1/1	1/1	1/1	1/1	1/1	1/1	0/0	1/1	0/1	0/0	0/0	0/0	1/1	0/0	1/1	0/0	1/1	0/0	0/0	0/0	12	1	15	0	1	0
1100	chr3	70308110	C	T	hom	Olr529:NM_001000674:exon1:c.G127A:p.V43I,	Olr529	nonsynonymous SNV	chr3	81153126	C	exonic	Olr529	-	-	1/1	0/0	0/0	0/0	0/0	1/1	0/0	0/0	1/1	1/1	1/1	1/1	1/1	1/1	0/0	1/1	0/0	0/0	0/0	0/0	1/1	0/0	1/1	0/0	1/1	0/0	0/0	0/0	12	0	16	0	1	0
1100	chr3	70329665	A	G	hom	Olr530:NM_001001376:exon1:c.A838G:p.I280V,	Olr530	nonsynonymous SNV	chr3	81174681	A	exonic	Olr530	rs107172579	tolerated	1/1	0/0	./.	./.	0/0	1/1	0/0	0/0	1/1	1/1	1/1	1/1	1/1	1/1	0/0	1/1	0/0	0/0	0/0	0/0	0/1	0/0	0/1	0/0	1/1	0/0	0/0	0/0	10	2	14	2	1	0
1100	chr3	70397684	A	T	hom	Olr535:NM_001000672:exon1:c.T302A:p.L101Q,	Olr535	nonsynonymous SNV	chr3	81240308	A	exonic	Olr535	rs107177487	deleterious	1/1	0/0	0/0	0/0	0/0	1/1	0/0	0/0	1/1	1/1	1/1	1/1	1/1	1/1	0/0	1/1	0/0	0/0	0/0	0/0	1/1	0/0	1/1	0/0	1/1	0/0	0/0	0/0	12	0	16	0	1	0
1100	chr3	70404218	G	C	hom	Olr536:NM_001000564:exon1:c.C702G:p.C234W,	Olr536	nonsynonymous SNV	chr3	81246842	G	exonic	Olr536	rs196962475	tolerated	1/1	0/0	0/0	0/0	1/1	1/1	0/0	0/0	1/1	1/1	1/1	1/1	1/1	1/1	0/0	1/1	1/1	1/1	1/1	1/1	1/1	0/0	1/1	0/0	1/1	0/0	1/1	0/0	18	0	10	0	1	1
1100	chr3	70404491	C	A	hom	Olr536:NM_001000564:exon1:c.G429T:p.W143C,	Olr536	nonsynonymous SNV	chr3	81247115	C	exonic	Olr536	-	tolerated	1/1	0/0	0/0	0/0	0/0	1/1	0/0	0/0	1/1	1/1	1/1	1/1	1/1	1/1	0/0	1/1	0/0	0/0	0/0	0/0	1/1	0/0	1/1	0/0	1/1	0/0	0/0	0/0	12	0	16	0	1	0
1100	chr3	70414471	G	C	hom	Olr537:NM_001000671:exon1:c.C393G:p.H131Q,	Olr537	nonsynonymous SNV	chr3	81256931	G	exonic	Olr537	rs105419612	tolerated	1/1	0/0	0/0	0/0	0/0	1/1	0/0	0/0	1/1	1/1	1/1	1/1	1/1	1/1	0/0	1/1	0/0	0/0	0/0	0/0	1/1	0/0	1/1	0/0	1/1	0/0	0/0	0/0	12	0	16	0	1	0
1100	chr3	70439329	C	T	hom	Olr539:NM_001000320:exon1:c.G191A:p.R64H,	Olr539	nonsynonymous SNV	chr3	81281957	C	exonic	Olr539	-	deleterious	0/0	0/0	0/0	0/0	0/0	0/0	0/0	0/0	0/0	0/0	0/0	0/0	0/0	0/0	0/0	0/0	0/0	0/0	0/0	0/0	0/0	0/0	0/0	0/0	1/1	0/0	0/0	0/0	1	0	27	0	1	0
1100	chr3	71339652	G	C	hom	Olr576:NM_001000328:exon1:c.C370G:p.Q124E,	Olr576	nonsynonymous SNV	chr3	82436359	G	exonic	Olr576	rs107172959	deleterious	1/1	0/0	./.	0/0	1/1	0/0	0/0	0/0	1/1	1/1	1/1	1/1	1/1	1/1	0/0	1/1	0/0	0/0	0/0	0/0	1/1	1/1	1/1	0/0	1/1	0/0	0/0	0/0	13	0	14	1	1	0
1100	chr3	71371945	G	A	hom	Olr578:NM_001000568:exon1:c.C547T:p.P183S,	Olr578	nonsynonymous SNV	chr3	82468384	G	exonic	Olr578	-	deleterious	1/1	0/0	0/0	0/0	1/1	0/0	0/0	0/0	1/1	1/1	1/1	1/1	1/1	1/1	0/0	1/1	0/0	0/0	0/0	0/0	1/1	1/1	1/1	0/0	1/1	0/0	0/0	0/0	13	0	15	0	1	0
1100	chr3	71472244	C	T	hom	Olr583:NM_001000928:exon1:c.C575T:p.T192M,	Olr583	nonsynonymous SNV	chr3	82563691	C	exonic	Olr583	rs107172870	deleterious	0/0	0/0	0/0	0/0	0/0	0/0	0/0	0/0	0/0	0/0	0/0	0/0	0/0	0/0	0/0	0/0	0/0	0/0	0/0	0/0	0/0	0/0	0/0	0/0	1/1	0/0	0/0	0/0	1	0	27	0	1	0
1100	chr3	71532521	T	C	hom	Olr586:NM_001000660:exon1:c.T401C:p.V134A,	Olr586	nonsynonymous SNV	chr3	82620976	T	exonic	Olr586	-	tolerated	0/0	0/0	0/0	0/0	0/0	0/0	0/0	0/0	0/0	0/0	0/0	0/0	0/0	0/0	0/0	0/0	0/0	0/0	0/0	0/0	0/0	0/0	0/0	0/0	1/1	0/0	0/0	0/0	1	0	27	0	1	0
1100	chr3	71563440	G	A	hom	Olr588:NM_001000329:exon1:c.G442A:p.V148M,	Olr588	nonsynonymous SNV	chr3	82651185	G	exonic	Olr588	-	tolerated	0/0	0/0	0/0	0/0	0/0	0/0	0/0	0/0	0/0	0/0	0/0	0/0	0/0	0/0	0/0	0/0	0/0	0/0	0/0	0/0	0/0	0/0	0/0	0/0	1/1	0/0	0/0	0/0	1	0	27	0	1	0
1100	chr3	71664291	C	G	hom	Olr596:NM_001001056:exon1:c.C86G:p.T29S,	Olr596	nonsynonymous SNV	chr3	82750317	C	exonic	Olr596	-	tolerated	0/0	0/0	0/0	0/0	0/0	0/0	0/0	0/0	0/0	0/0	0/0	0/0	0/0	0/0	0/0	0/0	0/0	0/0	0/0	0/0	0/0	0/0	0/0	0/0	1/1	0/0	0/0	0/0	1	0	27	0	1	0
1100	chr3	71682531	C	A	hom	Olr598:NM_001000332:exon1:c.C207A:p.D69E,	Olr598	nonsynonymous SNV	chr3	82767530	C	exonic	Olr598	-	deleterious	0/0	0/0	0/0	0/0	0/0	0/0	0/0	0/0	0/0	0/0	0/0	0/0	0/0	0/0	0/0	0/0	0/0	0/0	0/0	0/0	0/0	0/0	0/0	0/0	1/1	0/0	0/0	0/0	1	0	27	0	1	0
1100	chr3	71714789	C	T	hom	Olr601:NM_001000512:exon1:c.G704A:p.R235H,	Olr601	nonsynonymous SNV	chr3	82799782	C	exonic	Olr601	rs198339490	tolerated	0/0	1/1	0/0	0/0	0/0	1/1	1/1	1/1	0/0	0/0	0/0	0/0	0/0	0/0	1/1	0/0	1/1	1/1	1/1	1/1	0/0	0/0	0/0	0/0	1/1	1/1	1/1	1/1	13	0	15	0	1	3
1100	chr3	71715123	C	T	hom	Olr601:NM_001000512:exon1:c.G370A:p.V124M,	Olr601	nonsynonymous SNV	chr3	82800116	C	exonic	Olr601	-	deleterious	0/0	0/0	0/0	0/0	0/0	0/0	1/1	1/1	0/0	0/0	0/0	0/0	0/0	0/0	0/0	0/0	0/0	0/0	0/0	0/0	0/0	0/0	0/0	0/0	1/1	0/0	0/0	0/0	3	0	25	0	1	0
1100	chr3	71764867	C	T	hom	Olr604:NM_001000656:exon1:c.G814A:p.V272I,	Olr604	nonsynonymous SNV	chr3	82848063	C	exonic	Olr604	-	tolerated	0/0	0/0	0/0	0/0	0/0	0/0	0/0	0/0	0/0	0/0	0/0	0/0	0/0	0/0	0/0	0/0	0/0	0/0	0/0	0/0	0/0	0/0	0/0	0/0	1/1	0/0	0/0	0/0	1	0	27	0	1	0
1100	chr3	71942953	G	C	hom	Olr610:NM_001000336:exon1:c.C491G:p.T164S,	Olr610	nonsynonymous SNV	chr3	83025794	G	exonic	Olr610	-	-	0/0	0/0	0/0	0/0	0/0	0/0	0/0	0/0	0/0	0/0	0/0	0/0	0/0	0/0	0/0	0/0	0/0	0/0	0/0	0/0	0/0	0/0	0/0	0/0	1/1	0/0	0/0	0/0	1	0	27	0	1	0
1100	chr3	72363438	G	A	hom	Olr633:NM_001000648:exon1:c.G616A:p.V206I,	Olr633	nonsynonymous SNV	chr3	83458347	G	exonic	Olr633	-	tolerated	0/0	0/0	0/0	0/0	0/0	0/0	0/0	0/0	0/0	0/0	0/0	0/0	0/0	0/0	0/0	0/0	0/0	0/0	0/0	0/0	0/0	0/0	0/0	0/0	1/1	0/0	0/0	0/0	1	0	27	0	1	0
1100	chr3	72363549	G	A	hom	Olr633:NM_001000648:exon1:c.G727A:p.V243M,	Olr633	nonsynonymous SNV	chr3	83458458	G	exonic	Olr633	-	deleterious	0/0	0/0	0/0	0/0	0/0	0/0	0/0	0/0	0/0	0/0	0/0	0/0	0/0	0/0	0/0	0/0	0/0	0/0	0/0	0/0	0/0	0/0	0/0	0/0	1/1	0/0	0/0	0/0	1	0	27	0	1	0
1100	chr3	72363682	G	T	hom	Olr633:NM_001000648:exon1:c.G860T:p.R287M,	Olr633	nonsynonymous SNV	chr3	83458591	G	exonic	Olr633	-	deleterious	0/0	0/0	0/0	0/0	0/0	0/0	0/0	0/0	0/0	0/0	0/0	0/0	0/0	0/0	0/0	0/0	0/0	0/0	0/0	0/0	0/0	0/0	0/0	0/0	1/1	0/0	0/0	0/0	1	0	27	0	1	0
1100	chr3	72539030	G	A	hom	Olr641:NM_001000643:exon1:c.C422T:p.T141I,	Olr641	nonsynonymous SNV	chr3	83629395	G	exonic	Olr641	rs199199640	tolerated	0/0	0/0	0/0	0/0	0/0	0/0	1/1	1/1	0/0	0/0	0/0	0/0	0/0	0/0	0/0	0/0	1/1	1/1	1/1	1/1	0/0	0/0	0/0	0/0	1/1	0/0	1/1	0/0	8	0	20	0	1	1
1100	chr3	72539288	A	G	hom	Olr641:NM_001000643:exon1:c.T164C:p.L55S,	Olr641	nonsynonymous SNV	chr3	83629653	A	exonic	Olr641	rs198511855	tolerated	0/0	0/0	0/0	0/0	0/0	0/0	1/1	1/1	0/0	0/0	0/0	0/0	0/0	0/0	0/0	0/0	1/1	1/1	1/1	1/1	0/0	0/0	0/0	0/0	1/1	0/0	1/1	0/0	8	0	20	0	1	1
1100	chr3	72730591	A	T	hom	Olr651:NM_001000341:exon1:c.T271A:p.S91T,	Olr651	nonsynonymous SNV	chr3	83820132	A	exonic	Olr651	-	tolerated	0/0	0/0	0/0	0/0	0/0	0/0	0/0	0/0	0/0	0/0	0/0	0/0	0/0	0/0	0/0	0/0	0/0	0/0	0/0	0/0	0/0	0/0	0/0	0/0	1/1	0/0	0/0	0/0	1	0	27	0	1	0
1100	chr3	73126758	A	T	hom	Olr666:NM_001000924:exon1:c.T73A:p.S25T,	Olr666	nonsynonymous SNV	chr3	84282836	A	exonic	Olr666	rs198091730	deleterious	0/0	0/0	0/0	0/0	0/0	0/0	0/0	0/0	0/0	0/0	0/0	0/0	0/0	0/0	0/0	0/0	0/1	1/1	1/1	1/1	0/0	0/0	0/0	0/0	1/1	0/0	1/1	0/0	5	1	22	0	1	1
1100	chr3	73509887	G	A	hom	Olr684:NM_001001378:exon1:c.G589A:p.V197I,	Olr684	nonsynonymous SNV	chr3	84717823	G	exonic	Olr684	-	tolerated	0/0	0/0	0/0	0/0	0/0	./.	0/0	0/0	0/0	0/0	./.	0/0	./.	./.	0/0	./.	./.	0/0	0/0	0/0	0/0	0/0	./.	0/0	1/1	0/0	0/0	0/0	1	0	20	7	1	0
1100	chr3	73680462	A	C	hom	Olr695:NM_001000628:exon1:c.T918G:p.I306M,	Olr695	nonsynonymous SNV	chr3	85044825	A	exonic	Olr695	-	tolerated																													0	0	28	0	0	0
1100	chr3	74191419	A	G	hom	Olr717:NM_001000621:exon1:c.T523C:p.F175L,	Olr717	nonsynonymous SNV	chr3	85354455	A	exonic	Olr717	rs198603089	deleterious	0/0	0/0	0/0	0/0	0/0	0/0	0/0	0/0	0/0	0/0	0/0	0/0	0/0	0/0	0/0	0/0	0/0	1/1	1/1	1/1	0/0	0/0	0/0	0/0	1/1	0/0	1/1	./.	5	0	22	1	1	1
1100	chr3	74214989	A	G	hom	Olr718:NM_001000361:exon1:c.T299C:p.F100S,	Olr718	nonsynonymous SNV	chr3	85377765	A	exonic	Olr718	-	deleterious	0/0	0/0	0/0	0/0	0/0	0/0	0/0	0/0	0/0	0/0	0/0	0/0	0/0	0/0	0/0	0/0	0/0	0/0	0/0	0/0	0/0	0/0	0/0	0/0	1/1	0/0	0/0	0/0	1	0	27	0	1	0
1100	chr3	74421988	C	A	hom	Olr727:NM_001000619:exon1:c.C694A:p.R232S,	Olr727	nonsynonymous SNV	chr3	85578121	C	exonic	Olr727	-	-	0/0	0/0	0/0	0/0	0/0	0/0	0/0	0/0	0/0	0/0	0/0	0/0	0/0	0/0	0/0	0/0	0/0	0/0	0/0	0/0	0/0	0/0	0/0	0/0	1/1	0/0	0/0	0/0	1	0	27	0	1	0
1100	chr3	76307162	G	A	hom	Chrm4:NM_031547:exon2:c.G19A:p.V7I,	Chrm4	nonsynonymous SNV	chr3	87537114	G	exonic	Chrm4	-	tolerated	0/0	0/0	0/0	0/0	0/0	0/0	0/0	0/0	0/0	0/0	0/0	0/0	0/0	0/0	0/0	0/0	0/0	0/0	0/0	0/0	0/0	0/0	0/0	0/0	1/1	0/0	0/0	0/0	1	0	27	0	1	0
1100	chr3	86322337	C	A	hom	LOC499843:NM_001047953:exon4:c.G352T:p.V118L,	LOC499843	nonsynonymous SNV	chr3	97394476	C	exonic	LOC499843	rs198122151	-	1/1	0/0	0/0	0/0	1/1	1/1	0/0	0/0	1/1	1/1	0/0	0/0	1/1	1/1	0/0	1/1	0/0	1/1	1/1	1/1	1/1	1/1	1/1	0/0	1/1	0/0	1/1	./.	16	0	11	1	1	1
1100	chr3	86332316	A	T	hom	LOC499843(NM_001047953:exon4:c.210+2T>A)	LOC499843	splicing	chr3	97404560	A	splicing	LOC499843(NM_001047953:exon4:c.210+2T>-)	-	-	1/1	0/0	0/0	0/0	1/1	1/1	0/0	0/0	1/1	1/1	0/0	0/0	1/1	1/1	0/0	1/1	0/0	0/0	0/0	0/0	1/1	1/1	1/1	0/0	1/1	0/0	0/0	0/0	12	0	16	0	1	0
1100	chr3	87041222	T	A	hom	Commd9:NM_001033692:exon1:c.T16A:p.S6T,	Commd9	nonsynonymous SNV	chr3	98122010	T	exonic	Commd9	-	tolerated	0/0	0/0	0/0	0/0	0/0	0/0	0/0	0/0	0/0	0/0	0/0	0/0	0/0	0/0	0/0	0/0	0/0	0/0	0/0	0/0	0/0	0/0	0/0	0/0	1/1	0/0	0/0	0/0	1	0	27	0	1	0
1100	chr3	99641204	G	C	hom	Scg5:NM_013175:exon4:c.C467G:p.P156R,	Scg5	nonsynonymous SNV	chr3	111823904	G	exonic	Scg5	-	deleterious	0/0	0/0	0/0	0/0	0/0	0/0	0/0	0/0	0/0	0/0	0/0	0/0	0/0	0/0	0/0	0/0	0/0	0/0	0/0	0/0	0/0	0/0	0/0	0/0	1/1	0/0	0/0	0/0	1	0	27	0	1	0
1100	chr3	99679179	C	T	hom	Arhgap11a:NM_001168524:exon12:c.G1678A:p.V560M,	Arhgap11a	nonsynonymous SNV	chr3	111860793	C	exonic	Arhgap11a	-	tolerated	0/0	0/0	0/0	0/0	0/0	0/0	0/0	0/0	0/0	0/0	0/0	0/0	0/0	0/0	0/0	0/0	0/0	0/0	0/0	0/0	0/0	0/0	0/0	0/0	1/1	0/0	0/0	0/0	1	0	27	0	1	0
1100	chr3	108861959	C	T	hom	Spg11:NM_001191571:exon22:c.G3821A:p.R1274H,	Spg11	nonsynonymous SNV	chr3	120562567	C	exonic	Spg11	-	tolerated	0/0	1/1	0/0	0/0	0/0	0/0	0/0	0/0	0/0	0/0	0/0	0/0	0/0	0/0	0/0	0/0	0/0	0/0	0/0	0/0	0/0	0/0	0/0	1/1	1/1	0/0	0/0	0/0	3	0	25	0	1	0
1100	chr3	109097517	T	C	hom	Duox1:NM_153739:exon2:c.T70C:p.S24P,	Duox1	nonsynonymous SNV	chr3	120795195	T	exonic	Duox1	rs197984714	tolerated	0/0	1/1	0/0	0/0	1/1	1/1	1/1	1/1	1/1	1/1	1/1	1/1	1/1	1/1	1/1	1/1	0/0	1/1	1/1	1/1	1/1	1/1	1/1	1/1	1/1	1/1	1/1	1/1	24	0	4	0	1	3
1100	chr3	111945490	T	C	hom	Sema6d:NM_001107768:exon16:c.T2486C:p.V829A,	Sema6d	nonsynonymous SNV	chr3	123479884	T	exonic	Sema6d	rs198864272	tolerated	0/0	0/0	0/0	0/0	1/1	0/0	0/0	1/1	1/1	1/1	1/1	0/0	1/1	0/0	0/0	0/0	0/0	1/1	1/1	1/1	1/1	1/1	1/1	0/0	1/1	0/0	1/1	0/0	14	0	14	0	1	1
1100	chr3	112640226	C	T	hom	Fbn1:NM_031825:exon45:c.G5653A:p.A1885T,	Fbn1	nonsynonymous SNV	chr3	124126196	C	exonic	Fbn1	rs198923343	tolerated	0/0	0/0	0/0	0/0	1/1	0/0	0/0	1/1	1/1	1/1	1/1	0/0	1/1	0/0	0/0	0/0	0/0	1/1	1/1	1/1	1/1	1/1	1/1	0/0	1/1	0/1	1/1	0/0	14	1	13	0	1	1
1100	chr3	117231215	G	C	hom	Sirpa:NM_013016:exon3:c.G485C:p.G162A,	Sirpa	nonsynonymous SNV	chr3	127880768	A	exonic	Sirpa	-	tolerated	0/0	0/0	0/0	0/0	0/0	1/1	1/1	1/1	0/0	0/0	0/0	0/0	0/0	0/0	0/0	1/1	1/1	0/0	0/0	0/0	0/0	0/0	0/0	0/0	1/1	1/1	0/0	1/1	8	0	20	0	1	2
1100	chr3	131043665	C	T	hom	Kif16b:NM_001107783:exon22:c.G3454A:p.A1152T,	Kif16b	nonsynonymous SNV	chr3	143176988	C	exonic	Kif16b	rs196971312	tolerated	0/0	0/0	0/0	0/0	0/0	0/0	0/0	0/0	0/0	0/0	0/0	0/0	0/0	0/0	0/0	0/0	0/0	1/1	1/1	0/0	0/0	0/0	0/0	0/0	1/1	1/1	1/1	1/1	6	0	22	0	1	3
1100	chr3	131054425	T	A	hom	Kif16b:NM_001107783:exon19:c.A2361T:p.Q787H,	Kif16b	nonsynonymous SNV	chr3	143187746	T	exonic	Kif16b	rs197242262	deleterious	0/0	0/0	0/0	0/0	0/0	0/0	0/0	0/0	0/0	0/0	0/0	0/0	0/0	0/0	0/0	0/0	0/0	1/1	1/1	0/0	0/0	0/0	0/0	0/0	1/1	0/1	1/1	1/1	5	1	22	0	1	2
1100	chr3	137417550	T	G	hom	Gzf1:NM_001107788:exon2:c.T107G:p.I36S,	Gzf1	nonsynonymous SNV	chr3	149416811	T	exonic	Gzf1	rs198504978	tolerated	0/0	0/0	0/0	0/0	0/0	0/0	0/0	0/0	0/0	0/0	0/0	0/0	0/0	0/0	0/0	0/0	0/0	1/1	1/1	0/0	0/0	0/0	0/0	0/0	1/1	0/0	1/1	0/0	4	0	24	0	1	1
1100	chr3	137417557	T	G	hom	Gzf1:NM_001107788:exon2:c.T114G:p.D38E,	Gzf1	nonsynonymous SNV	chr3	149416818	T	exonic	Gzf1	rs197810345	tolerated	0/0	0/0	0/0	0/0	0/0	0/0	0/0	0/0	0/0	0/0	0/0	0/0	0/0	0/0	0/0	0/0	0/0	1/1	1/1	0/0	0/0	0/0	0/0	0/0	1/1	0/0	1/1	0/0	4	0	24	0	1	1
1100	chr3	138287190	G	A	hom	Dpp3:NM_053748:exon1:c.G900A:p.W300X,	Dpp3	stopgain SNV	chr3	150216383	G	intergenic	P22k15(dist=52402),Andpro(dist=58261)	-	-	0/0	./.	0/0	0/0	./.	./.	./.	1/1	0/0	0/0	0/0	1/1	0/0	0/0	0/0	./.	./.	1/1	1/1	./.	./.	0/0	0/0	0/0	1/1	./.	1/1	./.	6	0	12	10	1	1
1100	chr3	148718435	G	A	hom	Tti1:NM_001134619:exon1:c.C1993T:p.L665F,	Tti1	nonsynonymous SNV	chr3	161115447	T	exonic	Tti1	-	-	0/0	0/0	0/0	0/0	1/1	0/0	0/0	0/0	0/0	0/0	1/1	0/0	0/0	0/0	0/0	0/0	0/0	1/1	1/1	1/1	1/1	1/1	1/1	0/0	1/1	0/0	1/1	0/0	10	0	18	0	1	1
1100	chr3	148718440	G	A	hom	Tti1:NM_001134619:exon1:c.C1988T:p.T663I,	Tti1	nonsynonymous SNV	chr3	161115442	A	exonic	Tti1		-	0/0	0/0	0/0	0/0	1/1	0/0	0/0	0/0	0/0	0/0	1/1	0/0	0/0	0/0	0/0	0/0	0/0	1/1	1/1	1/1	1/1	1/1	1/1	0/0	1/1	0/0	1/1	0/0	10	0	18	0	1	1
1100	chr3	148859271	G	C	hom	Tgm2:NM_019386:exon2:c.C85G:p.Q29E,	Tgm2	nonsynonymous SNV	chr3	160981017	A	exonic	Tgm2	-	tolerated	0/0	0/0	0/0	0/0	1/1	1/1	1/1	1/1	0/0	0/0	1/1	0/0	0/0	0/0	0/0	0/0	0/0	0/0	0/0	0/0	1/1	1/1	1/1	0/0	1/1	0/0	0/0	0/0	9	0	19	0	1	0
1100	chr3	153939021	A	G	hom	Mybl2:NM_001106536:exon6:c.A638G:p.N213S,	Mybl2	nonsynonymous SNV	chr3	165630307	A	exonic	Mybl2	rs197027405	tolerated	0/0	0/0	0/0	0/0	1/1	0/0	0/0	0/0	1/1	1/1	0/0	0/0	0/0	0/0	0/0	1/1	0/0	1/1	1/1	1/1	0/0	0/0	0/0	0/0	1/1	1/1	1/1	0/0	10	0	18	0	1	2
1100	chr3	154521421	G	A	hom	Ttpal:NM_001106537:exon2:c.G91A:p.G31S,	Ttpal	nonsynonymous SNV	chr3	166191115	G	exonic	Ttpal	-	tolerated	1/1	1/1	0/0	0/0	1/1	1/1	1/1	0/0	1/1	1/1	1/1	1/1	0/0	1/1	1/1	0/0	0/0	0/0	0/0	0/0	1/1	1/1	1/1	0/0	1/1	1/1	0/0	1/1	17	0	11	0	1	2
1100	chr3	154756614	G	A	hom	Wisp2:NM_031590:exon4:c.G467A:p.R156K,	Wisp2	nonsynonymous SNV	chr3	166405169	G	exonic	Wisp2	-	tolerated	1/1	1/1	0/0	0/0	1/1	1/1	1/1	1/1	1/1	1/1	1/1	1/1	1/1	1/1	1/1	0/0	1/1	0/0	0/0	0/0	1/1	1/1	1/1	1/1	1/1	1/1	0/0	1/1	21	0	7	0	1	2
1100	chr3	155122471	A	G	hom	Wfdc5:NM_001106538:exon1:c.T65C:p.V22A,	Wfdc5	nonsynonymous SNV	chr3	166758499	A	exonic	Wfdc5	rs105873523	tolerated	1/1	1/1	0/0	0/0	1/1	1/1	1/1	1/1	0/0	0/0	1/1	1/1	1/1	1/1	1/1	1/1	1/1	0/0	0/0	0/0	1/1	1/1	1/1	1/1	1/1	1/1	0/0	1/1	20	0	8	0	1	2
1100	chr3	155130201	T	C	hom	Wfdc12:NM_001008866:exon2:c.A131G:p.D44G,	Wfdc12	nonsynonymous SNV	chr3	166766229	T	exonic	Wfdc12	rs106662940	tolerated	1/1	1/1	0/0	0/0	1/1	1/1	1/1	1/1	0/0	0/0	1/1	1/1	1/1	1/1	1/1	1/1	1/1	0/0	0/0	0/0	1/1	1/1	1/1	1/1	1/1	1/1	0/0	1/1	20	0	8	0	1	2
1100	chr3	155142252	T	A	hom	Wfdc15a:NM_001008869:exon1:c.A23T:p.Q8L,	Wfdc15a	nonsynonymous SNV	chr3	166776542	T	exonic	Wfdc15a	-	tolerated	1/1	1/1	0/0	0/0	1/1	1/1	1/1	0/0	0/0	0/0	1/1	1/1	1/1	1/1	1/1	1/1	1/1	0/0	0/0	0/0	1/1	1/1	1/1	1/1	1/1	1/1	0/0	1/1	19	0	9	0	1	2
1100	chr3	155182110	T	C	hom	Semg1:NM_012710:exon1:c.A13G:p.I5V,	Semg1	nonsynonymous SNV	chr3	166813993	T	exonic	Semg1	-	tolerated	1/1	1/1	0/0	0/0	1/1	1/1	1/1	0/0	0/0	0/0	1/1	1/1	1/1	1/1	1/1	1/1	1/1	0/0	0/0	0/0	1/1	1/1	1/1	1/1	1/1	1/1	0/0	1/1	19	0	9	0	1	2
1100	chr3	156321575	C	T	hom	Slc35c2:NM_001107803:exon7:c.G652A:p.V218I,	Slc35c2	nonsynonymous SNV	chr3	167990341	C	exonic	Slc35c2	rs107319590	tolerated	1/1	1/1	0/0	0/0	1/1	1/1	1/1	1/1	0/0	0/0	1/1	1/1	1/1	1/1	1/1	1/1	1/1	0/0	0/0	0/0	1/1	1/1	1/1	1/1	1/1	1/1	0/0	1/1	20	0	8	0	1	2
1100	chr3	156470382	C	T	hom	Slc13a3:NM_022866:exon7:c.G944A:p.R315Q,	Slc13a3	nonsynonymous SNV	chr3	168289067	C	exonic	Slc13a3	rs106487773	tolerated	1/1	1/1	0/0	0/0	1/1	1/1	1/1	0/0	0/0	0/0	1/1	1/1	1/1	1/1	1/1	1/1	1/1	1/1	1/1	1/1	1/1	1/1	1/1	1/1	1/1	1/1	1/1	./.	22	0	5	1	1	2
1100	chr3	161550223	C	A	hom	Cyp24a1:NM_201635:exon4:c.G596T:p.R199L,	Cyp24a1	nonsynonymous SNV	chr3	174210862	C	exonic	Cyp24a1	rs197824714	tolerated	0/0	1/1	0/0	0/0	1/1	0/0	0/0	1/1	1/1	1/1	1/1	1/1	1/1	1/1	1/1	0/0	1/1	1/1	1/1	1/1	1/1	1/1	1/1	1/1	1/1	1/1	1/1	1/1	22	0	6	0	1	3
1100	chr3	163338160	T	C	hom	Cass4:NM_001191744:exon5:c.T827C:p.V276A,	Cass4	nonsynonymous SNV	chr3	176507393	T	exonic	Cass4	rs105383123	tolerated	1/1	0/0	0/0	0/0	1/1	0/0	0/0	1/1	0/0	0/0	1/1	1/1	1/1	1/1	0/0	1/1	0/0	1/1	1/1	1/1	0/0	1/1	1/1	1/1	1/1	1/1	1/1	1/1	18	0	10	0	1	3
1100	chr3	167511969	G	C	hom	RGD1311952:NM_001134551:exon2:c.G176C:p.R59T,	RGD1311952	nonsynonymous SNV	chr3	183134293	C	exonic	Fam217b		-	0/0	0/0	0/0	0/0	0/0	0/0	0/0	0/0	0/0	0/0	0/0	0/0	0/0	0/0	0/0	0/0	0/0	1/1	1/1	1/1	0/0	0/0	0/0	0/0	1/1	1/1	1/1	1/1	7	0	21	0	1	3
1100	chr3	167558682	C	T	hom	Cdh26:NM_001191745:exon11:c.C1630T:p.R544W,	Cdh26	nonsynonymous SNV	chr3	183087323	C	exonic	Cdh26	-	-	0/0	1/1	0/0	0/0	1/1	1/1	1/1	1/1	1/1	1/1	0/0	0/0	1/1	0/0	1/1	1/1	0/0	1/1	1/1	1/1	1/1	0/0	0/0	0/0	1/1	1/1	1/1	1/1	18	0	10	0	1	3
1100	chr3	167589500	G	A	hom	Cdh26:NM_001191745:exon15:c.G2231A:p.G744D,	Cdh26	nonsynonymous SNV	chr3	183071685	A	exonic	Cdh26		-	0/0	1/1	0/0	0/0	1/1	1/1	1/1	1/1	1/1	1/1	0/0	0/0	1/1	0/0	1/1	1/1	0/0	1/1	1/1	1/1	1/1	0/0	0/0	0/0	1/1	1/1	1/1	1/1	18	0	10	0	1	3
1100	chr3	169241008	C	T	hom	Lama5:NM_001191609:exon55:c.G7373A:p.S2458N,	Lama5	nonsynonymous SNV	chr3	181558528	C	exonic	Lama5	-	-	0/0	0/0	0/0	0/0	0/0	0/0	0/0	0/0	0/0	0/0	0/0	0/0	0/0	0/0	0/0	1/1	0/0	0/0	0/0	0/0	0/0	0/0	0/0	0/0	1/1	0/0	0/0	0/0	2	0	26	0	1	0
1100	chr4	5659266	A	G	hom	Prkag2:NM_184051:exon8:c.A595G:p.N199D,	Prkag2	nonsynonymous SNV	chr4	6808627	A	exonic	Prkag2	rs198093295	tolerated	0/0	0/0	0/0	0/0	1/1	1/1	0/0	0/0	0/0	0/0	0/0	0/0	0/0	0/0	0/0	0/0	1/1	1/1	1/1	0/0	0/0	0/0	0/0	0/0	1/1	0/0	0/0	0/0	6	0	22	0	1	0
1100	chr4	5828642	G	T	hom	Nub1:NM_001013925:exon9:c.C929A:p.T310K,	Nub1	nonsynonymous SNV	chr4	6972281	G	exonic	Nub1	rs198155859	tolerated	0/1	0/0	0/0	0/0	0/0	0/0	0/0	0/1	0/1	0/1	0/1	0/0	0/0	0/1	0/1	0/0	1/1	1/1	1/1	0/0	0/0	0/1	0/1	0/0	1/1	0/1	0/1	0/1	4	12	12	0	1	0
1100	chr4	6011016	C	G	hom	Asb10:NM_001109216:exon1:c.C13G:p.P5A,	Asb10	nonsynonymous SNV	chr4	7171591	C	exonic	Asb10	rs198251916	tolerated	0/0	0/0	0/0	0/0	1/1	0/0	0/0	0/0	0/0	0/0	0/0	0/0	0/0	0/0	0/0	0/0	1/1	1/1	1/1	0/0	0/0	0/0	0/0	0/0	1/1	0/0	0/0	0/0	5	0	23	0	1	0
1100	chr4	6157563	C	T	hom	Atg9b:NM_001191968:exon12:c.C2633T:p.P878L,	Atg9b	nonsynonymous SNV	chr4	7332168	C	exonic	Atg9b	rs199002569	tolerated	0/0	0/0	0/0	0/0	1/1	0/0	0/0	0/0	0/0	0/0	0/0	0/0	0/0	0/0	0/0	0/0	1/1	1/1	1/1	0/0	0/0	0/0	0/0	0/0	1/1	0/0	0/0	0/0	5	0	23	0	1	0
1100	chr4	18643860	C	G	hom	Sema3d:NM_001104633:exon18:c.G2242C:p.A748P,	Sema3d	nonsynonymous SNV	chr4	19171194	C	exonic	Sema3d	rs198897176	tolerated	1/1	0/0	0/0	0/0	0/0	0/0	0/0	0/0	1/1	1/1	0/0	0/0	0/0	0/0	1/1	0/0	0/0	1/1	1/1	1/1	0/0	0/0	0/0	1/1	1/1	1/1	1/1	./.	11	0	16	1	1	2
1100	chr4	18644116	A	C	hom	Sema3d:NM_001104633:exon18:c.T1986G:p.I662M,	Sema3d	nonsynonymous SNV	chr4	19171450	A	exonic	Sema3d	rs197027275	tolerated	1/1	0/0	0/0	0/0	0/0	1/1	1/1	0/0	1/1	1/1	0/0	0/0	0/0	0/0	1/1	1/1	0/0	1/1	1/1	1/1	0/0	0/0	0/0	1/1	1/1	1/1	1/1	1/1	15	0	13	0	1	3
1100	chr4	18768075	C	A	hom	Sema3d:NM_001104633:exon2:c.G64T:p.G22W,	Sema3d	nonsynonymous SNV	chr4	19295415	C	exonic	Sema3d	rs198059411	tolerated	1/1	1/1	0/0	0/0	0/0	1/1	1/1	0/0	1/1	1/1	0/0	0/0	0/0	1/1	1/1	0/0	0/0	1/1	1/1	1/1	0/0	0/0	0/0	1/1	1/1	1/1	1/1	1/1	16	0	12	0	1	3
1100	chr4	21859799	A	G	hom	Abcb1b:NM_012623:exon16:c.A1963G:p.K655E,	Abcb1b	nonsynonymous SNV	chr4	22214373	T	exonic	Abcb1b	-	tolerated	1/1	1/1	0/0	0/0	1/1	1/1	1/1	1/1	1/1	1/1	0/0	0/0	0/0	1/1	1/1	0/0	0/0	0/0	0/0	0/0	0/0	0/0	0/0	1/1	1/1	1/1	1/1	1/1	15	0	13	0	1	3
1100	chr4	21897684	A	G	hom	Abcb1b:NM_012623:exon24:c.A3019G:p.R1007G,	Abcb1b	nonsynonymous SNV	chr4	22176488	C	exonic	Abcb1b	-	tolerated	1/1	1/1	0/0	0/0	1/1	1/1	1/1	1/1	1/1	1/1	0/0	0/0	0/0	1/1	1/1	0/0	0/0	0/0	0/0	0/0	0/0	0/0	0/0	1/1	1/1	1/1	1/1	1/1	15	0	13	0	1	3
1100	chr4	21899500	T	A	hom	Abcb1b:NM_012623:exon25:c.T3113A:p.M1038K,	Abcb1b	nonsynonymous SNV	chr4	22174672	A	exonic	Abcb1b		-	1/1	1/1	0/0	0/0	1/1	1/1	1/1	1/1	1/1	1/1	0/0	0/0	0/0	1/1	1/1	0/0	0/0	0/0	0/0	0/0	0/0	0/0	0/0	1/1	1/1	1/1	1/1	1/1	15	0	13	0	1	3
1100	chr4	22694788	C	T	hom	Steap4:NM_001044265:exon2:c.G296A:p.R99K,	Steap4	nonsynonymous SNV	chr4	23046136	C	exonic	Steap4	rs197164240	tolerated	0/0	0/0	0/0	0/0	0/0	1/1	1/1	1/1	0/0	0/0	0/0	0/0	0/0	0/0	0/0	1/1	0/0	1/1	1/1	1/1	0/0	0/0	0/0	0/0	1/1	0/0	0/0	0/0	8	0	20	0	1	0
1100	chr4	24966566	A	G	hom	Steap1:NM_001106629:exon2:c.A19G:p.I7V,	Steap1	nonsynonymous SNV	chr4	25347953	A	exonic	Steap1	rs197523040	tolerated	0/0	0/0	0/0	0/0	0/0	0/0	0/0	0/0	0/0	0/0	0/0	0/0	0/0	0/0	0/0	0/0	0/0	1/1	1/1	1/1	0/0	0/0	0/0	0/0	1/1	0/0	0/0	0/0	4	0	24	0	1	0
1100	chr4	28833942	A	G	hom	Gngt1:NM_001135777:exon3:c.A145G:p.R49G,	Gngt1	nonsynonymous SNV	chr4	28883001	A	exonic	Gngt1	rs198955250	tolerated	0/0	1/1	0/0	0/0	0/0	1/1	0/0	1/1	0/0	0/0	0/0	0/0	0/0	1/1	0/0	0/0	0/0	1/1	1/1	1/1	1/1	0/0	0/0	1/1	1/1	1/1	1/1	1/1	13	0	15	0	1	3
1100	chr4	40199910	C	T	hom	Ppp1r3a:NM_001109222:exon4:c.G2884A:p.G962R,	Ppp1r3a	nonsynonymous SNV	chr4	40768028	C	exonic	Ppp1r3a	rs197613060	tolerated	1/1	1/1	0/0	0/0	1/1	0/0	1/1	0/0	0/0	0/0	1/1	1/1	1/1	0/0	0/0	0/0	0/0	1/1	1/1	1/1	1/1	1/1	1/1	0/0	1/1	1/1	1/1	1/1	17	0	11	0	1	3
1100	chr4	44931646	T	G	hom	LOC685171:NM_001109459:exon1:c.T275G:p.V92G,	LOC685171	nonsynonymous SNV	chr4	43315053	T	exonic	LOC685171	rs199037938	tolerated	1/1	1/1	0/0	0/0	1/1	1/1	1/1	1/1	1/1	1/1	1/1	1/1	1/1	1/1	1/1	1/1	1/1	1/1	1/1	1/1	1/1	1/1	1/1	1/1	1/1	1/1	1/1	1/1	26	0	2	0	1	3
1100	chr4	57075201	T	C	hom	Mir183,Mir3553	Mir183,Mir3553	ncRNA_exonic	chr4	57225477	T	ncRNA_exonic	Mir183,Mir3553	rs198368108	-	0/0	1/1	0/0	0/0	1/1	0/0	0/0	0/0	1/1	1/1	0/0	0/0	0/0	0/0	0/0	1/1	0/0	1/1	1/1	1/1	0/0	0/0	0/0	0/0	1/1	1/1	1/1	1/1	12	0	16	0	1	3
1100	chr4	61654486	T	C	hom	Akr1b1:NM_012498:exon2:c.A229G:p.S77G,	Akr1b1	nonsynonymous SNV	chr4	61435235	T	exonic	Akr1b1	-	tolerated	0/0	0/0	0/0	0/0	0/0	0/0	0/0	0/0	0/0	0/0	0/0	0/0	0/0	0/0	0/0	0/0	0/0	0/0	0/0	0/0	0/0	0/0	0/0	0/0	1/1	0/0	0/0	0/0	1	0	27	0	1	0
1100	chr4	61761580	A	G	hom	Akr1b10:NM_001013084:exon4:c.A256G:p.K86E,	Akr1b10	nonsynonymous SNV	chr4	61556493	A	exonic	Akr1b10	-	deleterious	0/0	0/0	0/0	0/0	0/0	0/0	0/0	0/0	0/0	0/0	0/0	0/0	0/0	0/0	0/0	0/0	0/0	0/0	0/0	0/0	0/0	0/0	0/0	0/0	1/1	0/0	0/0	0/0	1	0	27	0	1	0
1100	chr4	62148356	G	A	hom	Cald1:NM_013146:exon10:c.G1480A:p.G494S,	Cald1	nonsynonymous SNV	chr4	62013323	G	exonic	Cald1	-	tolerated	0/0	0/0	0/0	0/0	0/0	0/0	0/0	0/0	0/0	0/0	0/0	0/0	0/0	0/0	0/0	0/0	0/0	0/0	0/0	0/0	0/0	0/0	0/0	0/0	1/1	0/0	0/0	0/0	1	0	27	0	1	0
1100	chr4	69408447	T	C	hom	Kel:NM_001191611:exon4:c.A368G:p.E123G,	Kel	nonsynonymous SNV	chr4	135782170	T	exonic	Kel	rs64069997	tolerated	1/1	1/1	0/0	0/0	1/1	0/0	0/0	0/0	1/1	1/1	1/1	1/1	1/1	1/1	1/1	1/1	1/1	0/0	0/0	0/0	1/1	1/1	1/1	1/1	1/1	1/1	0/0	1/1	19	0	9	0	1	2
1100	chr4	69637603	G	A	hom	Pip:NM_022708:exon4:c.G376A:p.D126N,	Pip	nonsynonymous SNV	chr4	136114614	G	exonic	Pip	rs8151578	tolerated	1/1	1/1	0/0	0/0	1/1	1/1	0/0	1/1	1/1	1/1	1/1	1/1	1/1	1/1	1/1	1/1	1/1	0/0	0/0	0/0	1/1	1/1	1/1	1/1	1/1	1/1	0/0	1/1	21	0	7	0	1	2
1100	chr4	69862754	A	G	hom	Tas2r139:NM_001080905:exon1:c.A49G:p.I17V,	Tas2r139	nonsynonymous SNV	chr4	136302718	A	exonic	Tas2r139	rs106236134	tolerated	1/1	1/1	0/0	0/0	1/1	1/1	0/0	1/1	1/1	1/1	1/1	1/1	1/1	1/1	1/1	1/1	1/1	0/0	0/0	0/0	1/1	1/1	1/1	1/1	1/1	1/1	0/0	1/1	21	0	7	0	1	2
1100	chr4	69863189	T	C	hom	Tas2r139:NM_001080905:exon1:c.T484C:p.Y162H,	Tas2r139	nonsynonymous SNV	chr4	136303153	T	exonic	Tas2r139	rs107326943	tolerated	1/1	1/1	0/0	0/0	1/1	1/1	0/0	0/0	1/1	1/1	1/1	1/1	1/1	1/1	1/1	1/1	1/1	0/0	0/0	0/0	1/1	1/1	1/1	1/1	1/1	1/1	0/0	1/1	20	0	8	0	1	2
1100	chr4	69967673	G	A	hom	Tas2r144:NM_001025150:exon1:c.G710A:p.S237N,	Tas2r144	nonsynonymous SNV	chr4	136396090	G	exonic	Tas2r144	rs105357642	deleterious	1/1	1/1	0/0	0/0	1/1	1/1	0/0	0/0	1/1	1/1	1/1	1/1	1/1	1/1	1/1	1/1	1/1	0/0	0/0	0/0	1/1	1/1	1/1	1/1	1/1	1/1	0/0	1/1	20	0	8	0	1	2
1100	chr4	70174979	G	A	hom	Tas2r135:NM_001025062:exon1:c.G217A:p.A73T,	Tas2r135	nonsynonymous SNV	chr4	136597825	G	exonic	Tas2r135	rs107068353	tolerated	1/1	1/1	0/0	0/0	1/1	1/1	0/0	1/1	1/1	1/1	1/1	1/1	1/1	1/1	1/1	1/1	1/1	0/0	0/0	0/0	1/1	1/1	1/1	1/1	1/1	1/1	0/0	1/1	21	0	7	0	1	2
1100	chr4	70249661	C	T	hom	Olr801:NM_001001004:exon1:c.G640A:p.V214I,	Olr801	nonsynonymous SNV	chr4	136670802	C	exonic	Olr801	-	tolerated	1/1	1/1	./.	./.	1/1	1/1	0/0	1/1	1/1	1/1	1/1	1/1	1/1	1/1	1/1	1/1	1/1	0/0	0/0	0/0	1/1	1/1	1/1	1/1	1/1	1/1	0/0	1/1	21	0	5	2	1	2
1100	chr4	70410974	G	A	hom	Fam115e:NM_001009534:exon3:c.C1549T:p.P517S,	Fam115e	nonsynonymous SNV	Deleted	Deleted	Deleted	Deleted	Deleted		-	1/1	1/1	0/0	0/0	1/1	1/1	0/0	1/1	1/1	1/1	1/1	1/1	1/1	1/1	1/1	1/1	0/0	0/0	0/0	0/0	1/1	1/1	1/1	1/1	1/1	1/1	0/0	1/1	20	0	8	0	1	2
1100	chr4	70411355	G	C	hom	Fam115e:NM_001009534:exon3:c.C1168G:p.L390V,	Fam115e	nonsynonymous SNV	Deleted	Deleted	Deleted	Deleted	Deleted		-	1/1	1/1	0/0	0/0	1/1	1/1	0/0	1/1	1/1	1/1	1/1	1/1	1/1	1/1	1/1	1/1	0/0	0/0	0/0	0/0	1/1	1/1	1/1	1/1	1/1	1/1	0/0	1/1	20	0	8	0	1	2
1100	chr4	70693803	G	A	hom	Olr809:NM_001000849:exon1:c.G428A:p.R143K,	Olr809	nonsynonymous SNV	chr4	137085419	G	exonic	Olr809	rs199045824	tolerated	0/0	0/0	0/0	0/0	0/0	0/0	0/0	0/0	0/0	0/0	0/0	0/0	0/0	0/0	0/0	0/0	0/0	1/1	1/1	1/1	0/0	0/0	0/0	0/0	1/1	1/1	1/1	1/1	7	0	21	0	1	3
1100	chr4	70709950	T	C	hom	Olr810:NM_001000975:exon1:c.T266C:p.L89S,	Olr810	nonsynonymous SNV	chr4	137100203	T	exonic	Olr810	rs106044985	tolerated	1/1	1/1	0/0	0/0	1/1	1/1	0/0	0/0	1/1	1/1	1/1	1/1	1/1	1/1	1/1	1/1	0/0	0/0	0/0	0/0	1/1	1/1	1/1	1/1	1/1	1/1	0/0	1/1	19	0	9	0	1	2
1100	chr4	70882097	G	A	hom	Olr816:NM_001000845:exon1:c.G586A:p.V196I,	Olr816	nonsynonymous SNV	chr4	137265207	G	exonic	Olr816	-	tolerated	0/0	0/0	0/0	0/0	0/0	0/0	0/0	0/0	0/0	0/0	0/0	0/0	0/0	0/0	0/0	0/0	0/0	0/0	0/0	0/0	0/0	0/0	0/0	0/0	1/1	1/1	0/0	1/1	3	0	25	0	1	2
1100	chr4	70919690	G	C	hom	Olr818:NM_001000844:exon1:c.G148C:p.V50L,	Olr818	nonsynonymous SNV	Deleted	Deleted	Deleted	Deleted	Deleted		-	1/1	1/1	0/0	0/0	1/1	1/1	0/0	0/0	1/1	1/1	1/1	1/1	1/1	1/1	1/1	1/1	0/0	1/1	1/1	1/1	1/1	1/1	1/1	1/1	1/1	1/1	1/1	1/1	23	0	5	0	1	3
1100	chr4	70919856	C	T	hom	Olr818:NM_001000844:exon1:c.C314T:p.T105I,	Olr818	nonsynonymous SNV	chr4	137305572	C	exonic	Olr818	-	tolerated	0/0	0/0	0/0	0/0	0/0	0/0	0/0	0/0	0/0	0/0	0/0	0/0	0/0	0/0	0/0	0/0	0/0	0/0	0/0	0/0	0/0	0/0	0/0	0/0	1/1	1/1	0/0	1/1	3	0	25	0	1	2
1100	chr4	70955182	C	T	hom	Olr819:NM_001000843:exon1:c.C376T:p.R126C,	Olr819	nonsynonymous SNV	chr4	137339396	C	exonic	Olr819	-	tolerated	1/1	1/1	0/0	0/0	1/1	1/1	0/0	0/0	1/1	1/1	1/1	1/1	1/1	1/1	1/1	1/1	0/0	0/0	0/0	0/0	1/1	1/1	1/1	1/1	1/1	1/1	0/0	1/1	19	0	9	0	1	2
1100	chr4	70974326	G	A	hom	Olr820:NM_001000974:exon1:c.G430A:p.V144I,	Olr820	nonsynonymous SNV	chr4	137358540	G	exonic	Olr820	-	deleterious	0/0	0/0	0/0	0/0	0/0	0/0	0/0	0/0	0/0	0/0	0/0	0/0	0/0	0/0	0/0	0/0	0/0	0/0	0/0	0/0	0/0	0/0	0/0	0/0	1/1	1/1	0/0	1/1	3	0	25	0	1	2
1100	chr4	70974482	G	C	hom	Olr820:NM_001000974:exon1:c.G586C:p.V196L,	Olr820	nonsynonymous SNV	chr4	137358696	G	exonic	Olr820	-	tolerated	0/0	0/0	0/0	0/0	0/0	0/0	0/0	0/0	0/0	0/0	0/0	0/0	0/0	0/0	0/0	0/0	0/0	0/0	0/0	0/0	0/0	0/0	0/0	0/0	1/1	1/1	0/0	1/1	3	0	25	0	1	2
1100	chr4	70974560	A	T	hom	Olr820:NM_001000974:exon1:c.A664T:p.M222L,	Olr820	nonsynonymous SNV	chr4	137358774	A	exonic	Olr820	-	tolerated	0/0	0/0	0/0	0/0	0/0	0/0	0/0	0/0	0/0	0/0	0/0	0/0	0/0	0/0	0/0	0/0	0/0	0/0	0/0	0/0	0/0	0/0	0/0	0/0	1/1	1/1	0/0	1/1	3	0	25	0	1	2
1100	chr4	76547810	T	C	hom	Sspo:NM_001007016:exon29:c.T4480C:p.W1494R,	Sspo	nonsynonymous SNV	chr4	142757800	T	exonic	Sspo	rs107066471	tolerated	1/1	1/1	0/0	0/0	1/1	1/1	1/1	0/0	1/1	1/1	0/0	0/0	0/0	1/1	0/0	1/1	1/1	1/1	1/1	1/1	1/1	1/1	1/1	0/0	1/1	1/1	1/1	1/1	20	0	8	0	1	3
1100	chr4	76723230	C	G	hom	RGD1559747	RGD1559747	ncRNA_exonic	chr4	142931957	C	ncRNA_exonic	RGD1559747	-	-																													0	0	28	0	0	0
1100	chr4	77170485	G	A	hom	Gpnmb:NM_133298:exon4:c.G440A:p.S147N,	Gpnmb	nonsynonymous SNV	chr4	143391965	G	exonic	Gpnmb	-	tolerated	0/0	0/0	0/0	0/0	0/0	1/1	1/1	1/1	0/0	0/0	0/0	0/0	0/0	1/1	0/0	0/0	0/0	0/0	0/0	0/0	1/1	1/1	1/1	0/0	1/1	0/0	0/0	0/0	8	0	20	0	1	0
1100	chr4	78444965	A	G	hom	Dfna5:NM_001191749:exon7:c.T874C:p.S292P,	Dfna5	nonsynonymous SNV	chr4	144619316	A	exonic	Dfna5	-	tolerated	0/0	0/0	0/0	0/0	0/0	0/0	0/0	1/1	0/0	0/0	0/0	0/0	0/0	0/0	0/0	0/0	0/0	0/0	0/0	0/0	0/0	0/0	0/0	0/0	1/1	0/0	0/0	0/0	2	0	26	0	1	0
1100	chr4	80885834	C	T	hom	LOC685406:NM_001047977:exon3:c.C205T:p.R69C,	LOC685406	nonsynonymous SNV	chr4	147306267	C	exonic	LOC685406	rs105478563	-	1/1	1/1	0/0	0/0	1/1	1/1	1/1	0/0	1/1	1/1	0/0	0/0	0/0	1/1	1/1	1/1	1/1	1/1	1/1	1/1	1/1	1/1	1/1	0/0	1/1	1/1	1/1	1/1	21	0	7	0	1	3
1100	chr4	80889834	C	A	hom	LOC685406:NM_001047977:exon4:c.C314A:p.A105E,	LOC685406	nonsynonymous SNV	chr4	147310267	C	exonic	LOC685406	-	-	1/1	0/0	0/0	0/0	1/1	0/0	0/0	0/0	0/0	0/0	0/0	0/0	0/0	1/1	0/0	1/1	0/0	0/0	0/0	1/1	0/0	0/0	0/0	0/0	1/1	0/0	0/0	0/0	6	0	22	0	1	0
1100	chr4	84138284	C	T	hom	Ghrhr:NM_012850:exon2:c.C152T:p.S51L,	Ghrhr	nonsynonymous SNV	chr4	150243401	C	exonic	Ghrhr	-	tolerated	0/0	0/0	0/0	0/0	0/0	0/0	0/0	0/0	0/0	0/0	0/0	0/0	0/0	0/0	0/0	0/0	0/0	0/0	0/0	0/0	0/0	0/0	0/0	0/0	1/1	0/0	0/0	0/0	1	0	27	0	1	0
1100	chr4	86002456	C	A	hom	Vom1r67:NM_001008912:exon1:c.C353A:p.T118K,	Vom1r67	nonsynonymous SNV	chr4	152002981	C	exonic	Vom1r67	rs105476581	-	0/0	1/1	0/0	0/0	0/0	1/1	1/1	0/0	1/1	1/1	1/1	1/1	1/1	0/0	0/0	0/0	0/0	1/1	1/1	1/1	1/1	1/1	1/1	1/1	1/1	0/0	1/1	0/0	17	0	11	0	1	1
1100	chr4	86002602	C	A	hom	Vom1r67:NM_001008912:exon1:c.C499A:p.P167T,	Vom1r67	nonsynonymous SNV	chr4	152003127	C	exonic	Vom1r67	rs198905702	deleterious	0/0	1/1	0/0	0/0	0/0	1/1	1/1	0/0	1/1	1/1	0/0	0/0	0/0	0/0	0/0	0/0	0/0	1/1	1/1	1/1	0/0	0/0	0/0	1/1	1/1	0/0	1/1	0/0	11	0	17	0	1	1
1100	chr4	86102448	C	T	hom	Vom1r68:NM_001008906:exon1:c.C68T:p.P23L,	Vom1r68	nonsynonymous SNV	chr4	152091907	C	exonic	Vom1r68	rs105446705	-	0/0	1/1	0/0	0/0	0/0	1/1	1/1	0/0	1/1	1/1	1/1	1/1	1/1	0/0	0/0	0/0	0/0	1/1	1/1	1/1	1/1	1/1	1/1	1/1	1/1	0/0	1/1	0/0	17	0	11	0	1	1
1100	chr4	86495002	C	G	hom	Vom1r74:NM_001008911:exon1:c.C125G:p.S42C,	Vom1r74	nonsynonymous SNV	chr4	152454985	C	exonic	Vom1r74	-	-	0/0	0/0	0/0	0/0	0/0	0/0	0/0	0/0	0/0	0/0	0/0	0/0	0/0	0/0	0/0	0/0	0/0	0/0	0/0	0/0	0/0	0/0	0/0	0/0	1/1	0/0	0/0	0/0	1	0	27	0	1	0
1100	chr4	86495524	A	G	hom	Vom1r74:NM_001008911:exon1:c.A647G:p.N216S,	Vom1r74	nonsynonymous SNV	chr4	152455507	A	exonic	Vom1r74	-	-	0/0	0/0	0/0	0/0	0/0	0/0	0/0	0/0	0/0	0/0	0/0	0/0	0/0	0/0	0/0	0/0	0/0	0/0	0/0	0/0	0/0	0/0	0/0	0/0	1/1	0/0	0/0	0/0	1	0	27	0	1	0
1100	chr4	86495571	G	C	hom	Vom1r74:NM_001008911:exon1:c.G694C:p.V232L,	Vom1r74	nonsynonymous SNV	chr4	152455554	G	exonic	Vom1r74	-	-	0/0	0/0	0/0	0/0	0/0	0/0	0/0	0/0	0/0	0/0	0/0	0/0	0/0	0/0	0/0	0/0	0/0	0/0	0/0	0/0	0/0	0/0	0/0	0/0	1/1	0/0	0/0	0/0	1	0	27	0	1	0
1100	chr4	90254140	C	T	hom	Fam190a:NM_001134622:exon1:c.C245T:p.P82L,	Fam190a	nonsynonymous SNV	chr4	156183314	C	exonic	Ccser1	rs198001696	deleterious	0/0	1/1	0/0	0/0	0/0	1/1	1/1	1/1	1/1	1/1	0/0	0/0	0/0	0/0	0/0	0/0	0/0	1/1	1/1	1/1	0/0	0/0	0/0	1/1	1/1	1/1	1/1	1/1	14	0	14	0	1	3
1100	chr4	112367190	A	C	hom	Reg3a:NM_001145846:exon3:c.A103C:p.T35P,Reg3a:NM_172077:exon3:c.A103C:p.T35P,	Reg3a	nonsynonymous SNV	chr4	174184910	A	exonic	Reg3a	-	tolerated	0/0	0/0	0/0	0/0	0/0	0/0	0/0	0/0	0/0	0/0	0/0	0/0	0/0	0/0	0/0	1/1	0/0	0/0	0/0	0/0	0/0	0/0	0/0	0/0	1/1	1/1	0/0	1/1	4	0	24	0	1	2
1100	chr4	112367558	C	A	hom	Reg3a:NM_001145846:exon4:c.C275A:p.T92K,Reg3a:NM_172077:exon4:c.C275A:p.T92K,	Reg3a	nonsynonymous SNV	chr4	174185278	C	exonic	Reg3a	-	tolerated	0/0	0/0	0/0	0/0	0/0	0/0	0/0	0/0	0/0	0/0	0/0	0/0	0/0	0/0	0/0	1/1	0/0	0/0	0/0	0/0	0/0	0/0	0/0	0/0	1/1	1/1	0/0	1/1	4	0	24	0	1	2
1100	chr4	112418528	T	A	hom	Reg3g:NM_173097:exon6:c.A478T:p.N160Y,	Reg3g	nonsynonymous SNV	chr4	174231580	T	exonic	Reg3g	-	tolerated	0/0	0/0	0/0	0/0	0/0	0/0	0/0	1/1	0/0	0/0	1/1	1/1	1/1	0/0	0/0	1/1	0/0	0/0	0/0	0/0	0/0	1/1	1/1	0/0	1/1	1/1	0/0	1/1	10	0	18	0	1	2
1100	chr4	116180798	G	C	hom	Gcfc2:NM_001134554:exon4:c.G623C:p.S208T,	Gcfc2	nonsynonymous SNV	chr4	177363926	G	exonic	Gcfc2	rs199092196	tolerated	0/0	0/0	0/0	0/0	0/0	0/0	0/0	0/0	0/0	0/0	0/0	0/0	0/0	0/0	0/0	0/0	0/0	1/1	1/1	1/1	1/1	0/0	0/0	0/0	1/1	1/1	1/1	1/1	8	0	20	0	1	3
1100	chr4	116192293	G	A	hom	Gcfc2:NM_001134554:exon10:c.G1450A:p.G484S,	Gcfc2	nonsynonymous SNV	chr4	177375421	G	exonic	Gcfc2	rs197486127	tolerated	0/0	0/0	0/0	0/0	0/0	0/0	0/0	1/1	0/0	0/0	0/0	0/0	0/0	0/0	0/0	0/0	0/0	1/1	1/1	1/1	1/1	0/0	0/0	0/0	1/1	1/1	1/1	1/1	9	0	19	0	1	3
1100	chr4	116192365	G	A	hom	Gcfc2:NM_001134554:exon10:c.G1522A:p.V508I,	Gcfc2	nonsynonymous SNV	chr4	177375493	G	exonic	Gcfc2	rs198892931	tolerated	0/0	0/0	0/0	0/0	0/0	0/0	0/0	1/1	0/0	0/0	0/0	0/0	0/0	0/0	0/0	0/0	0/0	1/1	1/1	1/1	1/1	0/0	0/0	0/0	1/1	1/1	1/1	1/1	9	0	19	0	1	3
1100	chr4	116194214	G	C	hom	Gcfc2:NM_001134554:exon11:c.G1624C:p.A542P,	Gcfc2	nonsynonymous SNV	chr4	177377342	G	exonic	Gcfc2	-	tolerated	0/0	0/0	0/0	0/0	0/0	0/0	0/0	0/0	0/0	0/0	0/0	0/0	0/0	0/0	0/0	0/0	0/0	0/0	0/0	0/0	0/0	0/0	0/0	0/0	1/1	1/1	0/0	1/1	3	0	25	0	1	2
1100	chr4	116199912	G	A	hom	Gcfc2:NM_001134554:exon14:c.G1807A:p.G603R,	Gcfc2	nonsynonymous SNV	chr4	177383165	G	exonic	Gcfc2	-	tolerated	0/0	0/0	0/0	0/0	0/0	0/0	0/0	0/0	0/0	0/0	0/0	0/0	0/0	0/0	0/0	0/0	0/0	0/0	0/0	0/0	0/0	0/0	0/0	0/0	1/1	1/1	0/0	1/1	3	0	25	0	1	2
1100	chr4	116200017	A	G	hom	Gcfc2:NM_001134554:exon14:c.A1912G:p.I638V,	Gcfc2	nonsynonymous SNV	chr4	177383270	A	exonic	Gcfc2	rs197384137	tolerated	0/0	0/0	0/0	0/0	0/0	0/0	0/0	1/1	0/0	0/0	0/0	0/0	0/0	0/0	0/0	0/0	0/0	1/1	1/1	1/1	1/1	0/0	0/0	0/0	1/1	1/1	1/1	1/1	9	0	19	0	1	3
1100	chr4	116207846	G	C	hom	Mrpl19:NM_001029898:exon5:c.C863G:p.A288G,	Mrpl19	nonsynonymous SNV	chr4	177391099	G	exonic	Mrpl19	-	tolerated	0/0	0/0	0/0	0/0	0/0	0/0	0/0	0/0	0/0	0/0	0/0	0/0	0/0	0/0	0/0	0/0	0/0	0/0	0/0	0/0	0/0	0/0	0/0	0/0	1/1	0/1	0/0	1/1	2	1	25	0	1	1
1100	chr4	116211663	G	A	hom	Mrpl19:NM_001029898:exon1:c.C107T:p.A36V,	Mrpl19	nonsynonymous SNV	chr4	177394916	G	exonic	Mrpl19	rs197773678	tolerated	0/0	0/0	0/0	0/0	0/0	0/0	0/0	1/1	0/0	0/0	0/0	0/0	0/0	0/0	0/0	0/0	0/0	1/1	1/1	1/1	1/1	0/0	0/0	0/0	1/1	1/1	1/1	./.	8	0	19	1	1	2
1100	chr4	117331507	C	T	hom	Wbp1:NM_001106600:exon4:c.G670A:p.E224K,	Wbp1	nonsynonymous SNV	chr4	178637297	C	exonic	Wbp1	-	tolerated	0/0	0/0	0/0	0/0	0/0	0/0	0/0	0/0	0/0	0/0	0/0	0/0	0/0	0/0	0/0	0/0	0/0	0/0	0/0	0/0	0/0	0/0	0/0	0/0	1/1	1/1	0/0	1/1	3	0	25	0	1	2
1100	chr4	117363503	T	C	hom	Rtkn:NM_184046:exon13:c.T1523C:p.V508A,	Rtkn	nonsynonymous SNV	chr4	179439307	T	exonic	Rtkn	rs198631959	tolerated	1/1	0/0	0/0	0/0	0/0	0/0	0/0	1/1	0/0	0/0	0/0	0/0	0/0	0/0	0/0	0/0	0/0	1/1	1/1	1/1	0/0	0/0	0/0	0/0	1/1	1/1	1/1	1/1	9	0	19	0	1	3
1100	chr4	117566394	T	C	hom	Bola3:NM_001106601:exon3:c.T239C:p.M80T,	Bola3	nonsynonymous SNV	chr4	179640607	T	exonic	Bola3	rs198863823	tolerated	0/0	0/0	0/0	0/0	0/0	0/0	0/0	0/0	0/0	0/0	0/0	0/0	0/0	0/0	0/0	0/0	0/0	1/1	1/1	1/1	0/0	0/0	0/0	0/0	1/1	1/1	1/1	1/1	7	0	21	0	1	3
1100	chr4	118126185	C	T	hom	Zfp638:NM_001107868:exon2:c.C1049T:p.P350L,	Zfp638	nonsynonymous SNV	chr4	180213467	C	exonic	Zfp638	rs198898522	tolerated	0/0	0/0	0/0	0/0	0/0	0/0	0/0	0/0	0/0	0/0	0/0	0/0	0/0	0/0	0/0	0/0	0/0	1/1	1/1	1/1	0/0	0/0	0/0	0/0	1/1	1/1	1/1	0/1	6	1	21	0	1	2
1100	chr4	119867722	T	C	hom	Alms1:NM_001106604:exon6:c.T980C:p.I327T,	Alms1	nonsynonymous SNV	chr4	181969147	T	exonic	Alms1	rs197764944	tolerated	1/1	0/0	0/0	0/0	0/0	1/1	1/1	0/0	1/1	1/1	1/1	1/1	1/1	0/0	1/1	0/0	0/0	1/1	1/1	1/1	1/1	1/1	1/1	0/0	1/1	1/1	1/1	1/1	19	0	9	0	1	3
1100	chr4	119877599	G	T	hom	Alms1:NM_001106604:exon8:c.G1938T:p.Q646H,	Alms1	nonsynonymous SNV	chr4	181979024	G	exonic	Alms1	rs197385326	tolerated	0/0	0/0	0/0	0/0	0/0	0/0	0/0	0/0	0/0	0/0	0/0	0/0	0/0	0/0	0/0	0/0	0/0	1/1	1/1	1/1	0/0	0/0	0/0	0/0	1/1	0/1	1/1	1/1	6	1	21	0	1	2
1100	chr4	119879086	T	C	hom	Alms1:NM_001106604:exon8:c.T3425C:p.M1142T,	Alms1	nonsynonymous SNV	chr4	181980511	T	exonic	Alms1	rs106463870	tolerated	1/1	0/0	0/0	0/0	0/0	1/1	1/1	0/0	1/1	1/1	1/1	1/1	1/1	0/0	1/1	0/0	0/0	1/1	1/1	1/1	1/1	1/1	1/1	0/0	1/1	1/1	1/1	1/1	19	0	9	0	1	3
1100	chr4	119920698	A	C	hom	Alms1:NM_001106604:exon16:c.A7787C:p.N2596T,	Alms1	nonsynonymous SNV	chr4	182021728	A	exonic	Alms1	rs197872757	tolerated	0/0	0/0	0/0	0/0	0/0	1/1	1/1	0/0	0/0	0/0	0/0	0/0	0/0	0/0	0/0	0/0	0/0	1/1	1/1	1/1	0/0	0/0	0/0	0/0	1/1	1/1	1/1	1/1	9	0	19	0	1	3
1100	chr4	119921141	T	C	hom	Alms1:NM_001106604:exon16:c.T8230C:p.W2744R,	Alms1	nonsynonymous SNV	chr4	182022171	T	exonic	Alms1	rs106132510	tolerated	1/1	0/0	0/0	0/0	0/0	1/1	1/1	0/0	1/1	1/1	1/1	1/1	1/1	0/0	1/1	0/0	0/0	1/1	1/1	1/1	1/1	1/1	1/1	0/0	1/1	1/1	1/1	1/1	19	0	9	0	1	3
1100	chr4	120001514	A	T	hom	Nat8:NM_022635:exon1:c.T527A:p.V176E,	Nat8	nonsynonymous SNV	chr4	182101928	A	exonic	Nat8	rs13452269	-	1/1	0/0	0/0	0/0	0/0	1/1	1/1	0/0	1/1	1/1	1/1	1/1	1/1	0/0	1/1	0/0	0/0	1/1	1/1	1/1	1/1	1/1	1/1	0/0	1/1	1/1	1/1	1/1	19	0	9	0	1	3
1100	chr4	120001827	G	A	hom	Nat8:NM_022635:exon1:c.C214T:p.P72S,	Nat8	nonsynonymous SNV	chr4	182102241	G	exonic	Nat8	rs13451524	-	1/1	0/0	0/0	0/0	0/0	0/0	0/0	0/0	1/1	1/1	1/1	1/1	1/1	0/0	1/1	0/0	0/0	1/1	1/1	1/1	1/1	1/1	1/1	0/0	1/1	1/1	1/1	1/1	17	0	11	0	1	3
1100	chr4	120044326	C	T	hom	Cml2:NM_001173449:exon1:c.G552A:p.M184I,	Cml2	nonsynonymous SNV	chr4	182142773	C	exonic	Cml2	-	tolerated	1/1	0/0	0/0	0/0	0/0	0/0	0/0	0/0	1/1	1/1	1/1	1/1	1/1	0/0	1/1	0/0	0/0	1/1	1/1	1/1	1/1	1/1	1/1	0/0	1/1	1/1	1/1	1/1	17	0	11	0	1	3
1100	chr4	126362778	C	G	hom	Mrps25:NM_001025408:exon1:c.G61C:p.V21L,	Mrps25	nonsynonymous SNV	chr4	189213480	A	exonic	Mrps25	-	tolerated	0/0	0/0	0/0	0/0	0/0	0/0	0/0	0/0	0/0	0/0	0/0	0/0	0/0	0/0	0/0	0/0	0/0	1/1	1/1	1/1	0/0	0/0	0/0	0/0	1/1	1/1	1/1	1/1	7	0	21	0	1	3
1100	chr4	127111917	T	C	hom	Adamts9:NM_001107877:exon25:c.A3652G:p.M1218V,	Adamts9	nonsynonymous SNV	chr4	188495105	C	exonic	Adamts9		-	0/0	0/0	0/0	0/0	0/0	0/0	0/0	0/0	0/0	0/0	0/0	0/0	0/0	0/0	0/0	0/0	0/0	1/1	1/1	1/1	0/0	0/0	0/0	0/0	1/1	1/1	1/1	1/1	7	0	21	0	1	3
1100	chr4	127167244	T	C	hom	Adamts9:NM_001107877:exon4:c.A784G:p.M262V,	Adamts9	nonsynonymous SNV	chr4	188440367	G	exonic	Adamts9	-	tolerated	0/0	0/0	0/0	0/0	0/0	0/0	0/0	0/0	0/0	0/0	0/0	0/0	0/0	0/0	0/0	0/0	0/0	1/1	1/1	1/1	0/0	0/0	0/0	0/0	1/1	1/1	1/1	1/1	7	0	21	0	1	3
1100	chr4	148129848	C	T	hom	Lmcd1:NM_001008562:exon6:c.C1090T:p.R364C,	Lmcd1	nonsynonymous SNV	chr4	207553755	C	exonic	Lmcd1	-	deleterious	0/0	0/0	0/0	0/0	0/0	0/0	0/0	0/0	0/0	0/0	0/0	0/0	0/0	0/0	0/0	0/0	0/0	0/0	0/0	0/0	0/0	0/0	0/0	0/0	1/1	1/1	0/0	1/1	3	0	25	0	1	2
1100	chr4	149362729	G	A	hom	Il17rc:NM_001170565:exon1:c.G49A:p.V17M,	Il17rc	nonsynonymous SNV	chr4	208724939	G	exonic	Il17rc	-	tolerated	0/0	0/0	0/0	0/0	0/0	0/0	0/0	0/0	0/0	0/0	0/0	0/0	0/0	0/0	0/0	0/0	0/0	0/0	0/0	0/0	0/0	0/0	0/0	0/0	1/1	1/1	0/0	1/1	3	0	25	0	1	2
1100	chr4	151926197	C	T	hom	Cand2:NM_181362:exon8:c.C1147T:p.R383C,	Cand2	nonsynonymous SNV	chr4	210983607	C	exonic	Cand2	rs105875311	deleterious	1/1	0/0	0/0	0/0	1/1	0/0	0/0	0/0	1/1	1/1	1/1	1/1	1/1	1/1	1/1	1/1	1/1	1/1	1/1	1/1	1/1	1/1	1/1	1/1	1/1	1/1	1/1	1/1	22	0	6	0	1	3
1100	chr4	152075565	C	T	hom	H1foo:NM_001109351:exon5:c.C946T:p.P316S,	H1foo	nonsynonymous SNV	chr4	211133325	C	exonic	H1foo	rs106839627	tolerated	1/1	0/0	0/0	0/0	1/1	0/0	0/0	0/0	1/1	1/1	1/1	1/1	1/1	1/1	1/1	1/1	1/1	1/1	1/1	1/1	1/1	1/1	1/1	1/1	1/1	1/1	1/1	1/1	22	0	6	0	1	3
1100	chr4	152926157	C	G	hom	Olr832:NM_001000898:exon1:c.G200C:p.G67A,	Olr832	nonsynonymous SNV	chr4	214648723	C	exonic	Olr832	rs106751883	deleterious	1/1	1/1	0/0	0/0	1/1	0/0	0/0	0/0	1/1	1/1	1/1	1/1	1/1	1/1	1/1	1/1	1/1	1/1	1/1	1/1	1/1	1/1	1/1	1/1	1/1	1/1	1/1	1/1	23	0	5	0	1	3
1100	chr4	154710570	G	A	hom	Bms1:NM_001100751:exon10:c.C1775T:p.A592V,	Bms1	nonsynonymous SNV	chr4	216381190	G	exonic	Bms1	rs105931852	tolerated	1/1	1/1	0/0	0/0	1/1	1/1	1/1	0/0	1/1	1/1	1/1	1/1	1/1	1/1	1/1	1/1	0/0	1/1	1/1	1/1	1/1	1/1	1/1	0/0	1/1	1/1	1/1	1/1	23	0	5	0	1	3
1100	chr4	155546330	G	C	hom	Cacna2d4:NM_001191751:exon1:c.G3C:p.M1I,	Cacna2d4	nonsynonymous SNV	chr4	217213952	G	exonic	Cacna2d4	rs199243503	-	1/1	1/1	0/0	0/0	1/1	1/1	0/0	0/0	1/1	1/1	1/1	1/1	1/1	1/1	1/1	1/1	1/1	1/1	1/1	1/1	1/1	1/1	1/1	0/0	1/1	1/1	1/1	1/1	23	0	5	0	1	3
1100	chr4	156724340	C	T	hom	Ccdc77:NM_001191752:exon2:c.G164A:p.R55H,	Ccdc77	nonsynonymous SNV	chr4	219969696	C	exonic	Ccdc77	rs198000208	tolerated	0/0	0/0	0/0	0/0	0/0	0/0	0/0	0/0	1/1	1/1	0/0	0/0	0/0	0/0	0/0	1/1	0/0	1/1	1/1	1/1	0/0	0/0	0/0	0/0	1/1	1/1	1/1	1/1	10	0	18	0	1	3
1100	chr4	157170864	C	A	hom	Cecr2:NM_001191977:exon17:c.C3271A:p.P1091T,	Cecr2	nonsynonymous SNV	chr4	220408064	C	exonic	Cecr2	-	tolerated	0/0	0/0	0/0	0/0	0/0	0/0	0/0	0/0	0/0	0/0	0/0	0/0	0/0	0/0	0/0	0/0	0/0	0/0	0/0	0/0	0/0	0/0	0/0	0/0	1/1	0/0	0/0	0/0	1	0	27	0	1	0
1100	chr4	158105836	G	A	hom	A2m:NM_012488:exon2:c.G215A:p.R72H,	A2m	nonsynonymous SNV	chr4	221508412	G	exonic	A2m	-	tolerated	1/1	1/1	0/0	0/0	1/1	1/1	0/0	0/0	1/1	1/1	1/1	1/1	1/1	1/1	1/1	1/1	1/1	1/1	1/1	1/1	1/1	1/1	1/1	1/1	1/1	1/1	1/1	1/1	24	0	4	0	1	3
1100	chr4	158106703	G	C	hom	A2m:NM_012488:exon3:c.G307C:p.V103L,	A2m	nonsynonymous SNV	chr4	221509279	G	exonic	A2m	-	tolerated	1/1	1/1	0/0	0/0	1/1	1/1	0/0	0/0	1/1	1/1	1/1	1/1	1/1	1/1	1/1	1/1	1/1	1/1	1/1	1/1	1/1	1/1	1/1	1/1	1/1	1/1	1/1	1/1	24	0	4	0	1	3
1100	chr4	158106755	G	A	hom	A2m:NM_012488:exon3:c.G359A:p.R120Q,	A2m	nonsynonymous SNV	chr4	221509331	G	exonic	A2m	-	tolerated	1/1	1/1	0/0	0/0	1/1	1/1	0/0	0/0	1/1	1/1	1/1	1/1	1/1	1/1	1/1	1/1	1/1	1/1	1/1	1/1	1/1	1/1	1/1	1/1	1/1	1/1	1/1	1/1	24	0	4	0	1	3
1100	chr4	158146145	C	G	hom	A2m:NM_012488:exon29:c.C3575G:p.A1192G,	A2m	nonsynonymous SNV	chr4	221548879	C	exonic	A2m	-	tolerated	1/1	1/1	0/0	0/0	1/1	1/1	0/0	0/0	1/1	1/1	1/1	1/1	1/1	1/1	1/1	1/1	1/1	1/1	1/1	1/1	1/1	1/1	1/1	1/1	1/1	1/1	1/1	1/1	24	0	4	0	1	3
1100	chr4	158146168	C	A	hom	A2m:NM_012488:exon29:c.C3598A:p.P1200T,	A2m	nonsynonymous SNV	chr4	221548902	C	exonic	A2m	-	deleterious	1/1	1/1	0/0	0/0	1/1	1/1	0/0	0/0	1/1	1/1	1/1	1/1	1/1	1/1	1/1	1/1	1/1	1/1	1/1	1/1	1/1	1/1	1/1	1/1	1/1	1/1	1/1	1/1	24	0	4	0	1	3
1100	chr4	158149103	A	G	hom	A2m:NM_012488:exon30:c.A3836G:p.H1279R,	A2m	nonsynonymous SNV	chr4	221551837	A	exonic	A2m	-	tolerated	1/1	1/1	0/0	0/0	1/1	1/1	1/1	1/1	1/1	1/1	1/1	1/1	1/1	1/1	1/1	1/1	1/1	1/1	1/1	1/1	1/1	1/1	1/1	1/1	1/1	1/1	1/1	1/1	26	0	2	0	1	3
1100	chr4	158149442	A	G	hom	A2m:NM_012488:exon31:c.A4018G:p.T1340A,	A2m	nonsynonymous SNV	chr4	221552176	A	exonic	A2m	-	tolerated	1/1	1/1	0/0	0/0	1/1	1/1	0/0	0/0	1/1	1/1	1/1	1/1	1/1	1/1	1/1	1/1	1/1	1/1	1/1	1/1	1/1	1/1	1/1	1/1	1/1	1/1	1/1	1/1	24	0	4	0	1	3
1100	chr4	158206198	C	G	hom	A1i3:NM_001037975:exon8:c.C845G:p.A282G,	A1i3	nonsynonymous SNV	chr4	221607762	C	exonic	A1i3	rs105238935	tolerated	1/1	1/1	0/0	0/0	1/1	1/1	0/0	0/0	1/1	1/1	1/1	1/1	1/1	1/1	1/1	1/1	1/1	1/1	1/1	1/1	1/1	1/1	1/1	1/1	1/1	1/1	1/1	1/1	24	0	4	0	1	3
1100	chr4	158212755	G	A	hom	A1i3:NM_001037975:exon11:c.G1229A:p.S410N,	A1i3	nonsynonymous SNV	chr4	221614319	G	exonic	A1i3	rs105086820	deleterious	1/1	1/1	0/0	0/0	1/1	1/1	0/0	0/0	1/1	1/1	1/1	1/1	1/1	1/1	1/1	1/1	1/1	1/1	1/1	1/1	1/1	1/1	1/1	1/1	1/1	1/1	1/1	1/1	24	0	4	0	1	3
1100	chr4	158371787	C	T	hom	Mug2:NM_001002826:exon1:c.C58T:p.P20S,	Mug2	nonsynonymous SNV	chr4	221844863	C	intergenic	Mug1(dist=32456),Cpamd8(dist=18325)	rs199222990	-	1/1	1/1	0/0	0/0	1/1	1/1	0/0	0/0	1/1	1/1	1/1	1/1	1/1	1/1	1/1	1/1	1/1	1/1	1/1	1/1	1/1	1/1	1/1	1/1	1/1	1/1	1/1	1/1	24	0	4	0	1	3
1100	chr4	162184153	C	A	hom	Tnfrsf1a:NM_013091:exon9:c.C884A:p.P295H,	Tnfrsf1a	nonsynonymous SNV	chr4	224892989	C	exonic	Tnfrsf1a	-	deleterious	0/0	1/1	0/0	0/0	0/0	0/0	0/0	0/0	0/0	0/0	0/0	0/0	0/0	1/1	0/0	0/0	0/0	0/0	0/0	0/0	0/0	0/0	0/0	1/1	1/1	0/0	0/0	./.	4	0	23	1	1	0
1100	chr4	174489059	C	T	hom	Ptpro:NM_017336:exon2:c.C221T:p.S74F,	Ptpro	nonsynonymous SNV	chr4	235620923	C	exonic	Ptpro	rs197363813	tolerated	0/0	0/0	0/0	0/0	0/0	1/1	1/1	0/0	0/0	0/0	0/0	0/0	0/0	0/0	0/0	0/0	0/0	1/1	1/1	0/0	0/0	0/0	0/0	0/0	1/1	1/1	1/1	1/1	8	0	20	0	1	3
1100	chr4	174540782	C	A	hom	Ptpro:NM_017336:exon14:c.C2346A:p.S782R,	Ptpro	nonsynonymous SNV	chr4	235672673	C	exonic	Ptpro	rs198637005	deleterious	0/0	0/0	0/0	0/0	0/0	1/1	1/1	0/0	0/0	0/0	0/0	0/0	0/0	0/0	0/0	0/0	0/0	1/1	1/1	1/1	0/0	0/0	0/0	0/0	1/1	1/1	1/1	1/1	9	0	19	0	1	3
1100	chr4	182833638	C	A	hom	Casc1:NM_001106627:exon11:c.G1183T:p.A395S,	Casc1	nonsynonymous SNV	chr4	243632108	C	exonic	Casc1	rs107585078	tolerated	1/1	1/1	0/0	0/0	1/1	1/1	1/1	0/0	0/0	0/0	1/1	1/1	1/1	1/1	1/1	0/0	0/0	1/1	1/1	1/1	1/1	1/1	1/1	0/0	1/1	1/1	1/1	1/1	20	0	8	0	1	3
1100	chr4	182841260	T	C	hom	Casc1:NM_001106627:exon9:c.A811G:p.T271A,	Casc1	nonsynonymous SNV	chr4	243639931	T	exonic	Casc1	rs198262940	tolerated	1/1	1/1	0/0	0/0	1/1	1/1	1/1	0/0	0/0	0/0	1/1	1/1	1/1	1/1	1/1	0/0	0/0	1/1	1/1	1/1	1/1	1/1	1/1	0/0	1/1	0/1	1/1	1/1	19	1	8	0	1	2
1100	chr4	183044227	C	A	hom	Ifltd1:NM_001191980:exon9:c.G1229T:p.R410L,	Ifltd1	nonsynonymous SNV	chr4	243839631	C	exonic	Ifltd1	rs197502763	-	0/0	1/1	0/0	0/0	1/1	0/0	0/0	0/0	0/0	0/0	0/0	0/0	0/0	1/1	1/1	0/0	0/0	1/1	1/1	1/1	0/0	0/0	1/1	0/0	1/1	1/1	1/1	1/1	12	0	16	0	1	3
1100	chr4	184131790	A	C	hom	LOC690728:NM_001109608:exon8:c.T878G:p.F293C,	LOC690728	nonsynonymous SNV	chr4	245025660	A	exonic	Asun	rs197698166	deleterious	1/1	1/1	0/0	0/0	1/1	1/1	1/1	0/0	1/1	1/1	1/1	1/1	1/1	1/1	1/1	0/0	0/0	1/1	1/1	1/1	1/1	1/1	1/1	0/0	1/1	1/1	1/1	1/1	22	0	6	0	1	3
1100	chr4	184182464	A	G	hom	Tm7sf3:NM_001011970:exon11:c.T1408C:p.F470L,	Tm7sf3	nonsynonymous SNV	chr4	245075565	A	exonic	Tm7sf3	rs198077076	tolerated	1/1	1/1	0/0	0/0	1/1	1/1	1/1	0/0	0/0	0/0	0/0	0/0	0/0	1/1	1/1	0/0	0/0	1/1	1/1	1/1	0/0	0/0	1/1	0/0	1/1	1/1	1/1	1/1	15	0	13	0	1	3
1100	chr4	184636443	G	A	hom	Rep15:NM_001109256:exon1:c.G25A:p.V9M,	Rep15	nonsynonymous SNV	chr4	245578705	G	exonic	Rep15	rs197515470	tolerated	1/1	1/1	0/0	0/0	1/1	1/1	1/1	1/1	0/0	0/0	0/0	0/0	0/0	1/1	1/1	0/0	0/0	1/1	1/1	1/1	0/0	0/0	1/1	1/1	1/1	1/1	1/1	1/1	17	0	11	0	1	3
1100	chr4	184636450	T	C	hom	Rep15:NM_001109256:exon1:c.T32C:p.L11P,	Rep15	nonsynonymous SNV	chr4	245578712	T	exonic	Rep15	rs107522241	tolerated	1/1	1/1	0/0	0/0	1/1	1/1	1/1	1/1	0/0	0/0	1/1	1/1	1/1	1/1	1/1	0/0	0/0	1/1	1/1	1/1	1/1	1/1	1/1	1/1	1/1	1/1	1/1	1/1	22	0	6	0	1	3
1100	chr4	184636579	T	C	hom	Rep15:NM_001109256:exon1:c.T161C:p.F54S,	Rep15	nonsynonymous SNV	chr4	245578841	T	exonic	Rep15	rs105350390	tolerated	1/1	1/1	0/0	0/0	1/1	1/1	1/1	1/1	0/0	0/0	1/1	1/1	1/1	1/1	1/1	0/0	0/0	1/1	1/1	1/1	1/1	1/1	1/1	1/1	1/1	1/1	1/1	1/1	22	0	6	0	1	3
1100	chr4	185818395	C	T	hom	Ergic2:NM_001024984:exon4:c.G305A:p.R102H,	Ergic2	nonsynonymous SNV	chr4	246724750	C	exonic	Ergic2	rs199310022	tolerated	1/1	1/1	0/0	0/0	1/1	1/1	1/1	0/0	1/1	1/1	0/0	0/0	0/0	1/1	1/1	0/0	1/1	1/1	1/1	1/1	0/0	0/0	0/0	1/1	1/1	1/1	1/1	1/1	18	0	10	0	1	3
1100	chr5	362265	G	A	hom	Crispld1:NM_001134963:exon7:c.C806T:p.T269I,	Crispld1	nonsynonymous SNV	chr5	684713	G	exonic	Crispld1	-	tolerated	0/0	0/0	0/0	0/0	1/1	0/0	1/1	0/0	1/1	1/1	1/1	1/1	1/1	0/0	0/0	1/1	1/1	0/0	0/0	0/0	1/1	0/0	0/0	1/1	1/1	1/1	0/0	1/1	14	0	14	0	1	2
1100	chr5	1013172	C	T	hom	Gdap1:NM_001107897:exon3:c.G484A:p.G162S,	Gdap1	nonsynonymous SNV	chr5	1330559	C	exonic;splicing	Gdap1;Gdap1	-	tolerated	0/0	0/0	0/0	0/0	1/1	0/0	1/1	0/0	1/1	1/1	1/1	1/1	1/1	0/0	0/0	1/1	1/1	0/0	0/0	0/0	1/1	0/0	0/0	1/1	1/1	1/1	0/0	1/1	14	0	14	0	1	2
1100	chr5	12703507	C	T	hom	St18:NM_153310:exon12:c.G1801A:p.A601T,	St18	nonsynonymous SNV	chr5	17247622	C	exonic	St18	-	tolerated	1/1	1/1	0/0	0/0	1/1	0/0	0/0	0/0	0/0	0/0	0/0	0/0	0/0	1/1	0/0	1/1	0/0	0/0	0/0	0/0	0/0	0/0	0/0	0/0	1/1	0/0	0/0	0/0	6	0	22	0	1	0
1100	chr5	14621693	C	A	hom	Atp6v1h:NM_001013929:exon9:c.G802T:p.V268F,	Atp6v1h	nonsynonymous SNV	chr5	19087719	C	exonic	Atp6v1h	rs197331943	deleterious	1/1	1/1	0/0	0/0	0/0	0/0	0/0	0/0	0/0	0/0	0/0	0/0	0/0	1/1	1/1	1/1	0/0	1/1	1/1	1/1	0/0	0/0	0/0	0/0	1/1	0/0	1/1	0/0	10	0	18	0	1	1
1100	chr5	16834412	G	A	hom	Tgs1:NM_001107904:exon8:c.G1759A:p.A587T,	Tgs1	nonsynonymous SNV	chr5	21210641	G	exonic	Tgs1	rs198188474	tolerated	1/1	1/1	0/0	0/0	0/0	0/0	0/0	0/0	1/1	1/1	1/1	1/1	1/1	1/1	0/0	0/0	0/0	1/1	1/1	1/1	0/0	0/0	0/0	0/0	1/1	1/1	1/1	1/1	15	0	13	0	1	3
1100	chr5	16834460	C	T	hom	Tgs1:NM_001107904:exon8:c.C1807T:p.R603C,	Tgs1	nonsynonymous SNV	chr5	21210689	C	exonic	Tgs1	rs197767244	deleterious	0/0	0/0	0/0	0/0	0/0	0/0	0/0	0/0	0/0	0/0	0/0	0/0	0/0	0/0	0/0	0/0	0/0	1/1	1/1	1/1	0/0	0/0	0/0	0/0	1/1	0/1	1/1	1/1	6	1	21	0	1	2
1100	chr5	25896671	C	T	hom	Rad54b:NM_001191755:exon13:c.C2312T:p.A771V,	Rad54b	nonsynonymous SNV	chr5	29925258	C	exonic	Rad54b	rs199029515	deleterious	1/1	0/0	0/0	0/0	1/1	1/1	1/1	0/0	1/1	1/1	1/1	0/0	0/0	0/0	0/0	1/1	0/0	1/1	1/1	1/1	1/1	1/1	1/1	0/0	1/1	1/1	1/1	1/1	18	0	10	0	1	3
1100	chr5	30504477	G	T	hom	Decr1:NM_057197:exon5:c.C529A:p.L177I,	Decr1	nonsynonymous SNV	chr5	34264988	G	exonic	Decr1	rs104950150	deleterious	0/0	1/1	0/0	0/0	0/0	1/1	1/1	1/1	0/0	0/0	1/1	1/1	1/1	1/1	0/0	1/1	1/1	1/1	1/1	1/1	1/1	1/1	1/1	0/0	1/1	1/1	1/1	1/1	20	0	8	0	1	3
1100	chr5	30547672	C	T	hom	Nbn:NM_138873:exon3:c.C200T:p.T67I,	Nbn	nonsynonymous SNV	chr5	34306994	C	exonic	Nbn	rs105362013	deleterious	1/1	1/1	0/0	0/0	0/0	1/1	1/1	1/1	1/1	1/1	1/1	1/1	1/1	1/1	0/0	1/1	1/1	1/1	1/1	1/1	1/1	1/1	1/1	0/0	1/1	1/1	1/1	1/1	23	0	5	0	1	3
1100	chr5	30554981	G	A	hom	Nbn:NM_138873:exon8:c.G902A:p.G301D,	Nbn	nonsynonymous SNV	chr5	34314303	G	exonic	Nbn	rs106346348	tolerated	1/1	1/1	0/0	0/0	0/0	1/1	1/1	1/1	1/1	1/1	1/1	1/1	1/1	1/1	0/0	1/1	1/1	1/1	1/1	1/1	1/1	1/1	1/1	0/0	1/1	1/1	1/1	1/1	23	0	5	0	1	3
1100	chr5	30566801	A	G	hom	Nbn:NM_138873:exon11:c.A1541G:p.D514G,	Nbn	nonsynonymous SNV	chr5	34326001	A	exonic	Nbn	rs199199641	tolerated	0/0	1/1	0/0	0/0	1/1	1/1	1/1	1/1	1/1	1/1	1/1	1/1	1/1	1/1	1/1	1/1	1/1	1/1	1/1	1/1	1/1	1/1	1/1	1/1	1/1	1/1	1/1	1/1	25	0	3	0	1	3
1100	chr5	30570506	C	A	hom	Nbn:NM_138873:exon13:c.C1925A:p.P642Q,	Nbn	nonsynonymous SNV	chr5	34329706	C	exonic	Nbn	rs198631154	tolerated	1/1	1/1	0/0	0/0	0/0	1/1	1/1	1/1	1/1	1/1	1/1	1/1	1/1	1/1	0/0	1/1	1/1	1/1	1/1	1/1	1/1	1/1	1/1	0/0	1/1	1/1	1/1	1/1	23	0	5	0	1	3
1100	chr5	30570595	G	C	hom	Nbn:NM_138873:exon13:c.G2014C:p.V672L,	Nbn	nonsynonymous SNV	chr5	34329795	G	exonic	Nbn	rs199201312	tolerated	1/1	1/1	0/0	0/0	0/0	1/1	1/1	1/1	1/1	1/1	1/1	1/1	1/1	1/1	0/0	1/1	1/1	1/1	1/1	1/1	1/1	1/1	1/1	0/0	1/1	1/1	1/1	1/1	23	0	5	0	1	3
1100	chr5	30570596	T	C	hom	Nbn:NM_138873:exon13:c.T2015C:p.V672A,	Nbn	nonsynonymous SNV	chr5	34329796	T	exonic	Nbn	rs198693020	tolerated	1/1	1/1	0/0	0/0	0/0	1/1	1/1	1/1	1/1	1/1	1/1	1/1	1/1	1/1	0/0	1/1	1/1	1/1	1/1	1/1	1/1	1/1	1/1	0/0	1/1	1/1	1/1	1/1	23	0	5	0	1	3
1100	chr5	34417901	A	G	hom	Slc7a13:NM_001012100:exon1:c.A334G:p.S112G,	Slc7a13	nonsynonymous SNV	chr5	38440056	A	exonic	Slc7a13	rs198628646	tolerated	1/1	1/1	0/0	0/0	0/0	1/1	1/1	1/1	1/1	1/1	1/1	1/1	1/1	1/1	1/1	1/1	1/1	1/1	1/1	1/1	1/1	0/0	0/0	1/1	1/1	1/1	1/1	1/1	23	0	5	0	1	3
1100	chr5	34418064	T	C	hom	Slc7a13:NM_001012100:exon1:c.T497C:p.M166T,	Slc7a13	nonsynonymous SNV	chr5	38440219	T	exonic	Slc7a13	rs13452495	tolerated	1/1	1/1	0/0	0/0	0/0	1/1	1/1	1/1	1/1	1/1	1/1	1/1	1/1	1/1	1/1	1/1	1/1	1/1	1/1	1/1	1/1	1/1	1/1	1/1	1/1	1/1	1/1	1/1	25	0	3	0	1	3
1100	chr5	58919924	A	G	hom	RGD1309821:NM_001108971:exon3:c.T32C:p.V11A,	RGD1309821	nonsynonymous SNV	chr5	62406445	A	exonic	RGD1309821	rs197718532	tolerated	0/0	1/1	0/0	0/0	0/0	1/1	1/1	1/1	1/1	1/1	1/1	1/1	1/1	0/0	1/1	0/0	0/0	1/1	1/1	1/1	1/1	1/1	1/1	1/1	1/1	0/0	1/1	0/0	19	0	9	0	1	1
1100	chr5	70326095	C	T	hom	Olr851:NM_001000400:exon1:c.G953A:p.R318K,	Olr851	nonsynonymous SNV	chr9	61656430	C	exonic	Olr851	rs197340363	tolerated	0/0	0/0	0/0	0/0	1/1	1/1	1/1	1/1	1/1	1/1	1/1	1/1	0/0	0/0	0/0	1/1	0/0	1/1	1/1	0/0	1/1	1/1	1/1	0/0	1/1	1/1	1/1	1/1	18	0	10	0	1	3
1100	chr5	70326485	A	G	hom	Olr851:NM_001000400:exon1:c.T563C:p.V188A,	Olr851	nonsynonymous SNV	chr9	61656820	A	exonic	Olr851	rs197810831	tolerated	0/0	0/0	0/0	0/0	1/1	1/1	1/1	1/1	1/1	1/1	1/1	1/1	0/0	0/0	0/0	1/1	0/0	1/1	1/1	1/1	1/1	1/1	1/1	0/0	1/1	1/1	1/1	1/1	19	0	9	0	1	3
1100	chr5	70326620	G	A	hom	Olr851:NM_001000400:exon1:c.C428T:p.P143L,	Olr851	nonsynonymous SNV	chr9	61656955	G	exonic	Olr851	-	tolerated	0/0	0/0	0/0	0/0	0/0	0/0	0/0	0/0	1/1	1/1	1/1	1/1	0/0	0/0	0/0	0/0	0/0	0/0	0/0	0/0	1/1	1/1	1/1	0/0	1/1	0/0	0/0	0/0	8	0	20	0	1	0
1100	chr5	70481372	G	A	hom	Nipsnap3b:NM_001009422:exon6:c.G691A:p.E231K,	Nipsnap3b	nonsynonymous SNV	chr5	74011635	G	exonic	Nipsnap3b	rs107481186	tolerated	0/0	0/0	0/0	0/0	0/0	0/0	0/0	0/0	1/1	1/1	1/1	1/1	0/0	0/0	0/0	0/0	0/0	0/0	0/0	0/0	1/1	1/1	1/1	0/0	1/1	0/0	0/0	0/0	8	0	20	0	1	0
1100	chr5	75828268	C	G	hom	Akap2:NM_001011974:exon2:c.C919G:p.L307V,	Akap2	nonsynonymous SNV	chr5	79096654	C	exonic	Akap2	rs105626749	tolerated	1/1	1/1	0/0	0/0	0/0	0/0	0/0	1/1	1/1	1/1	1/1	1/1	1/1	1/1	1/1	0/0	1/1	0/0	0/0	0/0	1/1	0/0	0/0	1/1	1/1	0/0	0/0	0/0	14	0	14	0	1	0
1100	chr5	75828289	C	T	hom	Akap2:NM_001011974:exon2:c.C940T:p.H314Y,	Akap2	nonsynonymous SNV	chr5	79096675	C	exonic	Akap2	rs105230166	tolerated	1/1	1/1	0/0	0/0	0/0	0/0	0/0	1/1	1/1	1/1	1/1	1/1	1/1	1/1	1/1	0/0	1/1	0/0	0/0	0/0	1/1	0/0	0/0	1/1	1/1	0/0	0/0	0/0	14	0	14	0	1	0
1100	chr5	75829316	G	T	hom	Akap2:NM_001011974:exon2:c.G1967T:p.G656V,	Akap2	nonsynonymous SNV	chr5	79097702	G	exonic	Akap2	rs107266862	tolerated	1/1	1/1	0/0	0/0	0/0	0/0	0/0	1/1	1/1	1/1	1/1	1/1	1/1	1/1	1/1	0/0	1/1	0/0	0/0	0/0	1/1	0/0	0/0	1/1	1/1	0/0	0/0	0/0	14	0	14	0	1	0
1100	chr5	77556891	T	G	hom	Ptbp3:NM_031346:exon11:c.A1141C:p.I381L,	Ptbp3	nonsynonymous SNV	chr5	80817439	T	exonic	Ptbp3	-	tolerated	0/0	0/0	0/0	0/0	0/0	0/0	0/0	0/0	0/0	0/0	0/0	0/0	0/0	0/0	0/0	0/0	0/0	0/0	0/0	0/0	0/0	0/0	0/0	0/0	1/1	0/0	0/0	0/0	1	0	27	0	1	0
1100	chr5	80359157	T	G	hom	Akna:NM_001108668:exon3:c.A644C:p.D215A,	Akna	nonsynonymous SNV	chr5	83328017	T	exonic	Akna	-	tolerated	0/0	0/0	0/0	0/0	0/0	0/0	0/0	0/0	0/0	0/0	0/0	0/0	0/0	0/0	0/0	0/0	0/0	0/0	0/0	0/0	0/0	0/0	0/0	0/0	1/1	0/0	0/0	0/0	1	0	27	0	1	0
1100	chr5	80362547	T	C	hom	Akna:NM_001108668:exon2:c.A179G:p.Q60R,	Akna	nonsynonymous SNV	chr5	83331407	T	exonic	Akna	-	tolerated																													0	0	28	0	0	0
1100	chr5	80362632	C	T	hom	Akna:NM_001108668:exon2:c.G94A:p.A32T,	Akna	nonsynonymous SNV	chr5	83331492	C	exonic	Akna	-	tolerated	0/0	0/0	0/0	0/0	0/0	0/0	0/0	0/0	0/0	0/0	0/0	0/0	0/0	0/0	0/0	0/0	0/0	0/0	0/0	0/0	0/0	0/0	0/0	0/0	1/1	0/0	0/0	0/0	1	0	27	0	1	0
1100	chr5	80439171	G	A	hom	Dfnb31:NM_181088:exon2:c.C751T:p.L251F,	Dfnb31	nonsynonymous SNV	chr5	83405764	G	exonic	Dfnb31	-	tolerated	0/0	0/0	0/0	0/0	0/0	0/0	0/0	0/0	0/0	0/0	0/0	0/0	0/0	0/0	0/0	0/0	0/0	0/0	0/0	0/0	0/0	0/0	0/0	0/0	1/1	0/0	0/0	0/0	1	0	27	0	1	0
1100	chr5	116899662	T	A	hom	RGD1560146:NM_001134625:exon5:c.A779T:p.N260I,	RGD1560146	nonsynonymous SNV	chr5	119300794	T	exonic	RGD1560146	-	deleterious	1/1	1/1	0/0	0/0	1/1	1/1	1/1	1/1	0/0	0/0	0/0	0/0	0/0	0/0	0/0	0/0	1/1	0/0	0/0	0/0	0/0	0/0	0/0	0/0	1/1	0/0	0/0	0/0	8	0	20	0	1	0
1100	chr5	135553102	G	A	hom	Cyp4a8:NM_031605:exon6:c.C778T:p.H260Y,	Cyp4a8	nonsynonymous SNV	chr5	137776109	G	exonic	Cyp4a8	rs198484697	tolerated	0/0	0/1	0/0	0/0	0/0	0/0	0/0	0/1	1/1	1/1	1/1	./.	1/1	1/1	1/1	0/1	0/0	1/1	1/1	1/1	1/1	1/1	1/1	0/0	1/1	1/1	1/1	1/1	16	3	8	1	1	3
1100	chr5	135553103	C	A	hom	Cyp4a8:NM_031605:exon6:c.G777T:p.E259D,	Cyp4a8	nonsynonymous SNV	chr5	137776110	C	exonic	Cyp4a8	rs197948837	tolerated	0/0	0/1	0/0	0/0	0/0	0/0	0/0	0/1	1/1	1/1	1/1	./.	1/1	1/1	1/1	0/1	0/0	1/1	1/1	1/1	1/1	1/1	1/1	0/0	1/1	1/1	1/1	1/1	16	3	8	1	1	3
1100	chr5	135576472	G	T	hom	Cyp4a8:NM_031605:exon2:c.C303A:p.D101E,	Cyp4a8	nonsynonymous SNV	chr5	137797440	G	exonic	Cyp4a8	rs106811823	tolerated	0/0	0/1	0/0	0/0	0/0	0/0	0/0	0/1	1/1	1/1	1/1	1/1	1/1	1/1	1/1	0/1	0/0	1/1	1/1	1/1	1/1	1/1	1/1	0/0	1/1	1/1	1/1	1/1	17	3	8	0	1	3
1100	chr5	135576568	C	A	hom	Cyp4a8:NM_031605:exon2:c.G207T:p.E69D,	Cyp4a8	nonsynonymous SNV	chr5	137797536	C	exonic	Cyp4a8	rs105019688	tolerated	0/0	0/1	0/0	0/0	0/0	0/0	0/0	0/1	1/1	1/1	1/1	1/1	1/1	1/1	1/1	0/1	0/0	1/1	1/1	1/1	1/1	1/1	1/1	0/0	1/1	1/1	1/1	1/1	17	3	8	0	1	3
1100	chr5	135908848	G	A	hom	Cyp4a1:NM_175837:exon8:c.G1021A:p.E341K,	Cyp4a1	nonsynonymous SNV	chr5	138291072	G	exonic	Cyp4a1	rs198552805	tolerated	0/0	0/0	0/0	0/0	0/0	0/0	0/0	0/0	1/1	1/1	1/1	1/1	1/1	1/1	1/1	0/0	0/0	1/1	1/1	1/1	1/1	1/1	1/1	0/0	1/1	1/1	1/1	0/1	16	1	11	0	1	2
1100	chr5	136883169	G	A	hom	Ccdc17:NM_001014067:exon12:c.G1723A:p.E575K,	Ccdc17	nonsynonymous SNV	chr5	139241699	G	exonic	Ccdc17	rs8143680	deleterious	1/1	0/0	0/0	0/0	1/1	1/1	1/1	0/0	0/0	0/0	0/0	0/0	0/0	1/1	1/1	0/0	1/1	0/0	0/0	0/0	0/0	0/0	0/0	0/0	1/1	0/0	0/0	0/0	8	0	20	0	1	0
1100	chr5	138335523	A	T	hom	Ccdc24:NM_001134626:exon6:c.T833A:p.F278Y,	Ccdc24	nonsynonymous SNV	chr5	140493376	A	exonic	Ccdc24	rs198033073	-	1/1	1/1	0/0	0/0	1/1	0/0	0/0	1/1	1/1	1/1	0/0	1/1	0/0	1/1	1/1	1/1	1/1	1/1	1/1	1/1	0/0	1/1	1/1	1/1	1/1	1/1	1/1	1/1	21	0	7	0	1	3
1100	chr5	139009400	G	A	hom	Tmem125:NM_001107967:exon1:c.G49A:p.A17T,	Tmem125	nonsynonymous SNV	chr5	141159151	G	exonic	Tmem125	-	tolerated	1/1	0/0	0/0	0/0	1/1	0/0	0/0	0/0	1/1	1/1	0/0	0/0	0/0	1/1	1/1	0/0	1/1	0/0	0/0	0/0	0/0	0/0	0/0	1/1	1/1	0/1	0/0	0/0	9	1	18	0	1	0
1100	chr5	139134808	C	T	hom	Olr855:NM_001000409:exon1:c.C25T:p.R9C,	Olr855	nonsynonymous SNV	chr5	141284024	C	exonic	Olr855	-	deleterious	1/1	0/0	0/0	0/0	1/1	0/0	0/0	0/0	0/0	0/0	0/0	0/0	0/0	1/1	1/1	0/0	1/1	0/0	0/0	0/0	0/0	0/0	0/0	0/0	1/1	0/0	0/0	0/0	6	0	22	0	1	0
1100	chr5	139264243	T	C	hom	Olr862:NM_001001071:exon1:c.A520G:p.K174E,	Olr862	nonsynonymous SNV	chr5	141389371	T	exonic	Olr862	-	tolerated	1/1	0/0	0/0	0/0	1/1	0/0	0/0	0/0	1/1	1/1	0/0	0/0	0/0	1/1	1/1	0/0	1/1	0/0	0/0	0/0	0/0	0/0	0/0	1/1	1/1	0/0	0/0	0/0	9	0	19	0	1	0
1100	chr5	139380947	A	G	hom	Olr866:NM_001000411:exon1:c.T848C:p.V283A,	Olr866	nonsynonymous SNV	chr5	141629643	A	exonic	Olr866	-	tolerated	1/1	0/0	./.	0/0	1/1	0/0	0/0	0/0	1/1	1/1	0/0	0/0	0/0	1/1	1/1	0/0	1/1	0/0	0/0	0/0	0/0	0/0	0/0	1/1	1/1	0/0	0/0	0/0	9	0	18	1	1	0
1100	chr5	139381195	A	C	hom	Olr866:NM_001000411:exon1:c.T600G:p.I200M,	Olr866	nonsynonymous SNV	chr5	141629891	A	exonic	Olr866	-	tolerated	1/1	0/0	0/0	0/0	0/1	0/1	0/0	0/0	1/1	1/1	0/0	0/0	0/0	1/1	1/1	0/0	1/1	0/1	0/0	0/0	0/0	0/0	0/0	1/1	1/1	0/0	0/0	0/0	8	3	17	0	1	0
1100	chr5	139381278	C	G	hom	Olr866:NM_001000411:exon1:c.G517C:p.G173R,	Olr866	nonsynonymous SNV	chr5	141629974	C	exonic	Olr866	-	deleterious	1/1	0/0	0/0	0/0	0/1	0/0	0/0	0/0	1/1	./.	0/0	0/0	0/0	1/1	1/1	0/0	1/1	0/0	0/0	0/0	0/0	0/0	0/0	1/1	1/1	0/0	0/0	0/0	7	1	19	1	1	0
1100	chr5	139557168	T	C	hom	Lao1:NM_001106682:exon7:c.T1427C:p.I476T,	Lao1	nonsynonymous SNV	chr5	141831460	T	exonic	Lao1	-	deleterious	1/1	0/0	0/0	0/0	1/1	0/0	0/0	0/0	1/1	1/1	0/0	0/0	0/0	1/1	1/1	0/0	1/1	0/0	0/0	0/0	0/0	0/0	0/0	1/1	1/1	0/1	0/0	0/0	9	1	18	0	1	0
1100	chr5	139831048	T	C	hom	Lepre1:NM_053667:exon15:c.T2150C:p.L717P,	Lepre1	nonsynonymous SNV	chr5	142106555	T	exonic	Lepre1	-	tolerated	1/1	0/0	0/0	0/0	1/1	0/0	0/0	0/0	0/0	0/0	0/0	0/0	0/0	1/1	1/1	0/0	1/1	0/0	0/0	0/0	0/0	0/0	0/0	0/0	1/1	0/0	0/0	0/0	6	0	22	0	1	0
1100	chr5	140028142	T	A	hom	Zmynd12:NM_001107970:exon3:c.T101A:p.V34E,	Zmynd12	nonsynonymous SNV	chr5	142295109	T	exonic	Zmynd12	-	tolerated	1/1	0/0	0/0	0/0	1/1	1/1	0/0	0/0	0/0	0/0	0/0	0/0	0/0	1/1	1/1	0/0	1/1	0/0	0/0	0/0	0/0	0/0	0/0	0/0	1/1	0/0	0/0	0/0	7	0	21	0	1	0
1100	chr5	149198810	G	A	hom	Tinagl1:NM_053582:exon12:c.C1328T:p.T443I,	Tinagl1	nonsynonymous SNV	chr5	152101735	G	exonic	Tinagl1	rs13456356	tolerated	0/0	0/0	0/0	0/0	1/1	0/0	0/0	0/0	1/1	1/1	1/1	0/0	0/0	1/1	0/0	0/0	1/1	0/0	0/0	0/0	1/1	1/1	0/0	1/1	1/1	1/1	1/1	1/1	13	0	15	0	1	3
1100	chr5	151396264	A	G	hom	Arid1a:NM_001106635:exon19:c.A4666G:p.T1556A,	Arid1a	nonsynonymous SNV	chr5	155595000	T	exonic	Arid1a	-	-	0/0	0/0	0/0	0/0	0/0	0/0	1/1	0/0	0/0	0/0	0/0	0/0	0/0	0/0	0/0	1/1	0/0	1/1	1/1	1/1	0/0	0/0	0/0	0/0	1/1	1/1	1/1	1/1	9	0	19	0	1	3
1100	chr5	151416160	A	C	hom	Pigv:NM_001010966:exon4:c.A1450C:p.M484L,	Pigv	nonsynonymous SNV	chr5	155575442	C	exonic	Pigv		-	0/0	0/0	0/0	0/0	0/0	0/0	1/1	0/0	0/0	0/0	0/0	0/0	0/0	0/0	0/0	1/1	0/0	1/1	1/1	1/1	0/0	0/0	0/0	0/0	1/1	1/1	1/1	1/1	9	0	19	0	1	3
1100	chr5	151865242	A	G	hom	Sytl1:NM_001025651:exon2:c.A149G:p.K50R,	Sytl1	nonsynonymous SNV	chr5	155121876	G	exonic	Sytl1		-	0/0	0/0	0/0	0/0	0/0	0/0	1/1	0/0	0/0	0/0	0/0	0/0	0/0	0/0	0/0	0/0	0/0	1/1	1/1	1/1	0/0	0/0	0/0	0/0	1/1	0/0	1/1	0/0	6	0	22	0	1	1
1100	chr5	151865259	C	T	hom	Sytl1:NM_001025651:exon2:c.C166T:p.R56C,	Sytl1	nonsynonymous SNV	chr5	155121859	G	exonic	Sytl1	-	-	0/0	0/0	0/0	0/0	0/0	0/0	0/0	0/0	0/0	0/0	0/0	0/0	0/0	0/0	0/0	0/0	0/0	1/1	1/1	1/1	0/0	0/0	0/0	0/0	1/1	0/0	1/1	0/0	5	0	23	0	1	1
1100	chr5	151875135	C	T	hom	Map3k6:NM_001107909:exon24:c.G3355A:p.A1119T,	Map3k6	nonsynonymous SNV	chr5	155111983	A	exonic	Map3k6	-	tolerated	0/0	0/0	0/0	0/0	0/0	0/0	0/0	0/0	0/0	0/0	0/0	0/0	0/0	0/0	0/0	1/1	0/0	1/1	1/1	1/1	0/0	0/0	0/0	0/0	1/1	0/0	1/1	0/0	6	0	22	0	1	1
1100	chr5	152380042	G	C	hom	Rpa2:NM_021582:exon2:c.C47G:p.A16G,	Rpa2	nonsynonymous SNV	chr5	154624411	C	exonic	Rpa2		-	0/0	0/0	0/0	0/0	./.	0/0	0/0	0/0	0/0	0/0	0/0	0/0	0/0	0/0	0/0	1/1	0/0	1/1	./.	1/1	0/0	0/0	0/0	0/0	1/1	0/0	1/1	0/0	5	0	21	2	1	1
1100	chr5	152873398	T	G	hom	Ubxn11:NM_138853:exon9:c.T586G:p.S196A,	Ubxn11	nonsynonymous SNV	chr5	156039554	T	exonic	Ubxn11	rs198252322	tolerated	0/0	0/0	0/0	0/0	0/0	0/0	0/0	0/0	0/0	0/0	0/0	0/0	0/0	0/0	0/0	1/1	0/0	1/1	1/1	1/1	0/0	0/0	0/0	0/0	1/1	1/1	1/1	1/1	8	0	20	0	1	3
1100	chr5	153509863	C	T	hom	Ldlrap1:NM_001109271:exon6:c.G571A:p.V191I,	Ldlrap1	nonsynonymous SNV	chr5	156748189	C	exonic	Ldlrap1	rs198964754	tolerated	0/0	0/0	0/0	0/0	0/0	0/0	0/0	0/0	0/0	0/0	0/0	0/0	0/0	0/0	0/0	0/0	0/0	1/1	1/1	0/0	0/0	0/0	0/0	0/0	1/1	0/1	1/1	1/1	5	1	22	0	1	2
1100	chr5	153668971	G	A	hom	Rhd:NM_022505:exon8:c.G1114A:p.V372I,	Rhd	nonsynonymous SNV	chr5	157000852	G	exonic	Rhd	rs198941781	tolerated	0/0	0/0	0/0	0/0	0/0	0/0	0/0	0/0	0/0	0/0	0/0	0/0	0/0	0/0	0/0	0/0	0/0	1/1	0/1	0/0	0/0	0/0	0/0	0/0	1/1	1/1	1/1	1/1	5	1	22	0	1	3
1100	chr5	153700565	T	A	hom	RGD1359529:NM_001014193:exon3:c.T679A:p.C227S,	RGD1359529	nonsynonymous SNV	chr5	157031512	T	exonic	RGD1359529	rs13453809	tolerated	0/0	0/0	0/0	0/0	0/0	0/0	1/1	0/0	0/0	0/0	0/0	0/0	0/0	0/0	0/0	0/0	0/0	1/1	1/1	0/0	0/0	0/0	0/0	0/0	1/1	1/1	1/1	1/1	7	0	21	0	1	3
1100	chr5	153701982	T	G	hom	RGD1359529:NM_001014193:exon4:c.T722G:p.V241G,	RGD1359529	nonsynonymous SNV	chr5	157032929	T	exonic	RGD1359529	rs13454628	tolerated	0/0	0/0	0/0	0/0	0/0	0/0	1/1	0/0	0/0	0/0	0/0	0/0	0/0	0/0	0/0	0/0	0/0	1/1	1/1	0/0	0/0	0/0	0/0	0/0	1/1	1/1	1/1	1/1	7	0	21	0	1	3
1100	chr5	154283716	T	C	hom	MGC114440:NM_001025772:exon4:c.T254C:p.L85P,	MGC114440	nonsynonymous SNV	chr5	157630475	T	exonic	Stpg1	rs197241277	tolerated	0/0	0/0	0/0	0/0	0/0	0/0	1/1	0/0	0/0	0/0	0/0	0/0	0/0	0/0	0/0	0/0	0/0	1/1	1/1	0/0	0/0	0/0	0/0	0/0	1/1	0/1	1/1	1/1	6	1	21	0	1	2
1100	chr5	154287968	A	G	hom	MGC114440:NM_001025772:exon5:c.A328G:p.I110V,	MGC114440	nonsynonymous SNV	chr5	157634727	A	exonic	Stpg1	rs198581441	tolerated																													0	0	28	0	0	0
1100	chr5	155291130	C	A	hom	Luzp1:NM_030830:exon4:c.C1802A:p.P601H,	Luzp1	nonsynonymous SNV	chr5	158666224	C	exonic	Luzp1	rs199380134	deleterious	0/0	0/0	0/0	0/0	0/0	0/0	0/0	0/0	0/0	0/0	0/0	0/0	0/0	0/0	0/0	0/0	0/0	1/1	1/1	1/1	0/0	0/0	0/0	0/0	1/1	1/1	1/1	1/1	7	0	21	0	1	3
1100	chr5	157657058	C	T	hom	Pla2g2a:NM_031598:exon5:c.C404T:p.P135L,	Pla2g2a	nonsynonymous SNV	chr5	161026345	C	exonic	Pla2g2a	rs66459357	tolerated	1/1	0/1	0/0	0/0	1/1	1/1	0/0	1/1	1/1	1/1	1/1	1/1	1/1	1/1	1/1	0/0	0/0	0/0	0/0	0/0	1/1	1/1	1/1	0/0	1/1	1/1	1/1	1/1	18	1	9	0	1	3
1100	chr5	162819607	A	G	hom	Aadacl3:NM_001191768:exon4:c.T935C:p.V312A,	Aadacl3	nonsynonymous SNV	chr5	166023999	G	exonic	Aadacl3		-	0/0	0/0	0/0	0/0	0/0	1/1	1/1	0/0	0/0	0/0	0/0	0/0	0/0	0/0	0/0	0/0	0/0	1/1	1/1	1/1	0/0	0/0	0/0	0/0	1/1	1/1	1/1	1/1	9	0	19	0	1	3
1100	chr5	163519727	A	T	hom	Vps13d:NM_001108006:exon56:c.T11095A:p.C3699S,	Vps13d	nonsynonymous SNV	chr5	166668499	A	exonic	Vps13d	rs107050700	tolerated	0/0	0/0	0/0	0/0	0/0	1/1	1/1	0/0	0/0	0/0	0/0	0/0	0/0	0/0	0/0	0/0	0/0	1/1	1/1	1/1	0/0	0/0	0/0	0/0	1/1	1/1	1/1	1/1	9	0	19	0	1	3
1100	chr5	163586536	C	T	hom	Vps13d:NM_001108006:exon26:c.G6398A:p.R2133H,	Vps13d	nonsynonymous SNV	chr5	166735374	C	exonic	Vps13d	-	tolerated	0/0	0/0	0/0	0/0	0/0	0/0	0/0	0/0	0/0	0/0	0/0	0/0	0/0	0/0	0/0	0/0	0/0	0/0	0/0	0/0	0/0	0/0	0/0	0/0	1/1	0/0	0/0	0/0	1	0	27	0	1	0
1100	chr5	163677568	T	C	hom	Tnfrsf1b:NM_130426:exon4:c.A340G:p.K114E,	Tnfrsf1b	nonsynonymous SNV	chr5	166826687	T	exonic	Tnfrsf1b	rs198780692	tolerated	0/0	0/0	0/0	0/0	0/0	1/1	1/1	0/0	0/0	0/0	0/0	0/0	0/0	0/0	0/0	0/0	0/0	1/1	1/1	1/1	0/0	0/0	0/0	0/0	1/1	1/1	1/1	1/1	9	0	19	0	1	3
1100	chr5	163680822	C	T	hom	Tnfrsf1b:NM_130426:exon2:c.G151A:p.A51T,	Tnfrsf1b	nonsynonymous SNV	chr5	166829940	C	exonic	Tnfrsf1b	-	tolerated	0/0	0/0	0/0	0/0	0/0	0/0	0/0	0/0	0/0	0/0	0/0	0/0	0/0	0/0	0/0	0/0	0/0	0/0	0/0	0/0	0/0	0/0	0/0	0/0	1/1	0/0	0/0	0/0	1	0	27	0	1	0
1100	chr5	163745524	T	C	hom	Tnfrsf8:NM_019135:exon3:c.A235G:p.R79G,	Tnfrsf8	nonsynonymous SNV	chr5	166893370	T	exonic	Tnfrsf8	rs198289182	tolerated	0/0	0/0	0/0	0/0	0/0	1/1	1/1	0/0	0/0	0/0	0/0	0/0	0/0	0/0	0/0	0/0	0/0	1/1	1/1	1/1	0/0	0/0	0/0	0/0	1/1	1/1	1/1	1/1	9	0	19	0	1	3
1100	chr5	165091830	C	A	hom	Clcn6:NM_001106479:exon11:c.G913T:p.A305S,	Clcn6	nonsynonymous SNV	chr5	168483563	C	exonic	Clcn6	-	tolerated	0/0	0/0	0/0	0/0	0/0	1/1	1/1	0/0	0/0	0/0	0/0	0/0	0/0	0/0	0/0	0/0	0/0	0/0	0/0	1/1	0/0	0/0	0/0	0/0	1/1	1/1	1/1	1/1	7	0	21	0	1	3
1100	chr5	165099947	C	T	hom	Clcn6:NM_001106479:exon5:c.G292A:p.V98M,	Clcn6	nonsynonymous SNV	chr5	168491679	C	exonic	Clcn6	-	deleterious	0/0	./.	0/0	0/0	0/0	1/1	1/1	0/0	0/0	0/0	0/0	0/0	0/0	0/0	0/0	0/0	0/0	0/0	0/0	0/0	0/0	0/0	0/0	0/0	1/1	0/0	0/0	0/0	3	0	24	1	1	0
1100	chr5	165223766	T	C	hom	Fbxo6:NM_138917:exon3:c.A439G:p.K147E,	Fbxo6	nonsynonymous SNV	chr5	168615231	T	exonic	Fbxo6	-	tolerated	0/0	0/0	0/0	0/0	0/0	1/1	1/1	0/0	0/0	0/0	0/0	0/0	0/0	0/0	0/0	0/0	0/0	0/0	0/0	1/1	0/0	0/0	0/0	0/0	1/1	1/1	1/1	1/1	7	0	21	0	1	3
1100	chr5	165696232	G	T	hom	Masp2:NM_172043:exon11:c.G1864T:p.A622S,	Masp2	nonsynonymous SNV	chr5	169086264	G	exonic	Masp2	-	tolerated	0/0	0/0	0/0	0/0	0/0	1/1	1/1	0/0	0/0	0/0	0/0	0/0	0/0	0/0	0/0	0/0	0/0	0/0	0/0	0/0	0/0	0/0	0/0	0/0	1/1	0/0	0/0	./.	3	0	24	1	1	0
1100	chr5	166204148	A	G	hom	Apitd1:NM_001204879:exon4:c.T254C:p.L85S,	Apitd1	nonsynonymous SNV	chr5	169598122	A	exonic	Apitd1	-	deleterious	0/0	0/0	0/0	0/0	0/0	1/1	1/1	0/0	0/0	0/0	0/0	0/0	0/0	0/0	0/0	0/0	0/0	0/0	0/0	1/1	0/0	0/0	0/0	0/0	1/1	1/1	1/1	1/1	7	0	21	0	1	3
1100	chr5	166204169	G	A	hom	Apitd1:NM_001204879:exon4:c.C233T:p.T78I,	Apitd1	nonsynonymous SNV	chr5	169598143	G	exonic	Apitd1	-	tolerated	0/0	0/0	0/0	0/0	0/0	0/0	0/0	0/0	0/0	0/0	0/0	0/0	0/0	0/0	0/0	0/0	0/0	0/0	0/0	0/0	0/0	0/0	0/0	0/0	1/1	0/0	0/0	0/0	1	0	27	0	1	0
1100	chr5	167096426	A	G	hom	H6pd:NM_001106698:exon5:c.T1855C:p.Y619H,	H6pd	nonsynonymous SNV	chr5	170642888	A	exonic	H6pd	rs107511852	tolerated	0/0	1/1	0/0	0/0	1/1	1/1	1/1	0/0	0/0	0/0	1/1	1/1	1/1	0/0	0/0	1/1	1/1	0/0	0/0	1/1	1/1	1/1	1/1	1/1	1/1	1/1	0/0	1/1	17	0	11	0	1	2
1100	chr5	167350847	A	G	hom	Car6:NM_001134841:exon1:c.T8C:p.V3A,	Car6	nonsynonymous SNV	chr5	170872688	A	exonic	Car6	-	tolerated	0/0	0/0	0/0	0/0	0/0	1/1	1/1	0/0	0/0	0/0	0/0	0/0	0/0	0/0	0/0	0/0	0/0	0/0	0/0	1/1	0/0	0/0	0/0	0/0	1/1	1/1	0/0	1/1	6	0	22	0	1	2
1100	chr5	168157215	A	G	hom	Per3:NM_023978:exon18:c.T2911C:p.S971P,	Per3	nonsynonymous SNV	chr5	171669743	A	exonic	Per3	rs197601939	tolerated	1/1	1/1	0/0	0/0	1/1	1/1	1/1	1/1	0/0	0/0	1/1	1/1	1/1	0/0	1/1	1/1	1/1	1/1	1/1	1/1	1/1	1/1	1/1	1/1	1/1	1/1	1/1	1/1	23	0	5	0	1	3
1100	chr5	168158945	G	A	hom	Per3:NM_023978:exon17:c.C2477T:p.T826M,	Per3	nonsynonymous SNV	chr5	171671473	G	exonic	Per3	rs198901176	deleterious	1/1	0/0	0/0	0/0	0/0	0/0	0/0	1/1	0/0	0/0	0/0	0/0	0/0	0/0	0/0	0/0	0/0	1/1	1/1	1/1	0/0	0/0	0/0	0/0	1/1	1/1	1/1	1/1	9	0	19	0	1	3
1100	chr5	168163775	T	C	hom	Per3:NM_023978:exon15:c.A1840G:p.M614V,	Per3	nonsynonymous SNV	chr5	171676303	T	exonic	Per3	rs198028757	tolerated	1/1	0/0	0/0	0/0	0/0	0/0	0/0	1/1	0/0	0/0	0/0	0/0	0/0	0/0	0/0	0/0	0/0	1/1	1/1	0/0	0/0	0/0	0/0	0/0	1/1	0/0	1/1	0/0	6	0	22	0	1	1
1100	chr5	169342788	T	C	hom	Plekhg5:NM_201272:exon21:c.T2630C:p.L877P,	Plekhg5	nonsynonymous SNV	chr5	172845415	T	exonic	Plekhg5	rs198910963	tolerated	1/1	0/0	0/0	0/0	0/0	1/1	1/1	1/1	1/1	1/1	0/0	0/0	0/0	0/0	0/0	1/1	0/0	1/1	1/1	1/1	0/0	0/0	0/0	0/0	1/1	1/1	1/1	1/1	14	0	14	0	1	3
1100	chr5	169687844	T	G	hom	LOC500594:NM_001047958:exon4:c.T662G:p.L221X,	LOC500594	stopgain SNV	chr5	173189544	T	exonic;splicing	LOC500594;LOC500594	rs198169550	-	1/1	0/0	0/0	0/0	0/0	0/0	0/0	1/1	0/0	0/0	1/1	1/1	1/1	0/0	0/0	0/0	0/0	1/1	1/1	1/1	0/0	1/1	1/1	0/0	1/1	1/1	1/1	1/1	14	0	14	0	1	3
1100	chr5	173075400	G	T	hom	Noc2l:NM_001033897:exon7:c.G527T:p.S176I,	Noc2l	nonsynonymous SNV	chr5	177139561	G	exonic	Noc2l	rs197294314	tolerated	0/0	1/1	0/0	0/0	1/1	1/1	1/1	0/0	1/1	1/1	0/0	0/0	0/0	1/1	1/1	1/1	1/1	1/1	1/1	1/1	0/0	0/0	0/0	0/0	1/1	1/1	1/1	1/1	17	0	11	0	1	3
1100	chr6	1746574	C	T	hom	Prkd3:NM_001024263:exon10:c.G1531A:p.A511T,	Prkd3	nonsynonymous SNV	chr6	1555225	C	exonic	Prkd3	rs197862229	tolerated	0/0	0/0	0/0	0/0	0/0	0/0	0/0	0/0	0/0	0/0	0/0	0/0	0/0	0/0	0/0	0/0	0/0	1/1	1/1	1/1	0/0	0/0	0/0	0/0	1/1	1/1	1/1	1/1	7	0	21	0	1	3
1100	chr6	1764318	T	C	hom	Prkd3:NM_001024263:exon2:c.A350G:p.N117S,	Prkd3	nonsynonymous SNV	chr6	1572968	T	exonic	Prkd3	rs198815667	tolerated	0/0	0/0	0/0	0/0	0/0	0/0	0/0	0/0	0/0	0/0	0/0	0/0	0/0	0/0	0/0	0/0	0/0	1/1	1/1	1/1	0/0	0/0	0/0	0/0	1/1	1/1	1/1	1/1	7	0	21	0	1	3
1100	chr6	3183018	T	C	hom	Dhx57:NM_001191907:exon1:c.A154G:p.S52G,	Dhx57	nonsynonymous SNV	chr6	2940982	T	exonic	Dhx57	-	tolerated	0/0	0/0	0/0	0/0	0/0	0/0	0/0	0/0	0/0	0/0	0/0	0/0	0/0	0/0	0/0	0/0	0/0	0/0	0/0	0/0	0/0	0/0	0/0	0/0	1/1	0/0	0/0	0/0	1	0	27	0	1	0
1100	chr6	3975184	T	C	hom	Thumpd2:NM_001163506:exon10:c.A1624G:p.M542V,	Thumpd2	nonsynonymous SNV	chr6	3710966	T	exonic	Thumpd2	rs13447817	-	1/1	0/0	0/0	0/0	1/1	1/1	0/0	1/1	0/0	0/0	1/1	1/1	1/1	0/0	0/0	0/0	0/0	1/1	1/1	1/1	1/1	1/1	1/1	0/0	1/1	1/1	1/1	1/1	17	0	11	0	1	3
1100	chr6	3977040	T	C	hom	Thumpd2:NM_001012108:exon8:c.A1057G:p.T353A,	Thumpd2	nonsynonymous SNV	chr6	3712822	T	exonic	Thumpd2	rs197422933	-	1/1	0/0	0/0	0/0	1/1	1/1	0/0	1/1	0/0	0/0	1/1	1/1	1/1	0/0	0/0	0/0	0/0	1/1	1/1	1/1	1/1	1/1	1/1	0/0	1/1	0/1	1/1	1/1	16	1	11	0	1	2
1100	chr6	4015548	T	C	hom	Thumpd2:NM_001012108:exon3:c.A625G:p.I209V,Thumpd2:NM_001163506:exon3:c.A625G:p.I209V,	Thumpd2	nonsynonymous SNV	chr6	3750862	T	exonic	Thumpd2	rs105222185	tolerated	1/1	0/0	0/0	0/0	1/1	1/1	0/0	1/1	0/0	0/0	1/1	1/1	1/1	0/0	0/0	0/0	0/0	1/1	1/1	1/1	1/1	1/1	1/1	0/0	1/1	0/1	1/1	1/1	16	1	11	0	1	2
1100	chr6	6947799	C	G	hom	Kcng3:NM_133426:exon2:c.G1271C:p.S424T,Kcng3:NM_001033957:exon2:c.G1238C:p.S413T,	Kcng3	nonsynonymous SNV	chr6	6749498	C	exonic	Kcng3	rs105301486	tolerated	0/0	0/0	0/0	0/0	0/0	0/0	1/1	1/1	0/0	0/0	0/0	0/0	0/0	0/0	0/0	1/1	1/1	1/1	1/1	1/1	1/1	1/1	1/1	0/0	1/1	1/1	1/1	1/1	14	0	14	0	1	3
1100	chr6	7794295	T	C	hom	Thada:NM_001191769:exon19:c.A3053G:p.N1018S,	Thada	nonsynonymous SNV	chr6	7634218	T	exonic	Thada	rs198310296	tolerated	1/1	0/0	0/0	0/0	0/0	0/0	0/0	0/0	0/0	0/0	0/0	0/0	0/0	0/0	0/0	0/0	0/0	1/1	1/1	1/1	1/1	1/1	1/1	0/0	1/1	1/1	1/1	1/1	11	0	17	0	1	3
1100	chr6	7802535	G	A	hom	Thada:NM_001191769:exon16:c.C2621T:p.A874V,	Thada	nonsynonymous SNV	chr6	7641484	G	exonic	Thada	rs199005972	tolerated	1/1	0/0	0/0	0/0	0/0	0/0	0/0	0/0	0/0	0/0	0/0	0/0	0/0	0/0	0/0	0/0	0/1	1/1	1/1	1/1	1/1	1/1	1/1	0/0	1/1	1/1	1/1	1/1	11	1	16	0	1	3
1100	chr6	21560493	C	T	hom	Xdh:NM_017154:exon14:c.C1409T:p.P470L,	Xdh	nonsynonymous SNV	chr6	35026795	T	exonic	Xdh		-	0/0	0/0	0/0	0/0	0/0	0/0	0/0	0/0	0/0	0/0	0/0	0/0	0/0	0/0	0/0	0/0	0/0	1/1	1/1	1/1	0/0	0/0	0/0	0/0	1/1	1/1	1/1	1/1	7	0	21	0	1	3
1100	chr6	23243016	C	A	hom	Alk:NM_001169101:exon3:c.C857A:p.T286N,	Alk	nonsynonymous SNV	chr6	32599155	C	exonic	Alk	-	-	0/0	0/0	0/0	0/0	0/0	0/0	0/0	0/0	0/0	0/0	0/0	0/0	0/0	0/0	0/0	0/0	0/0	0/0	0/0	0/0	0/0	0/0	0/0	0/0	1/1	1/1	0/0	1/1	3	0	25	0	1	2
1100	chr6	24839587	G	A	hom	Rbks:NM_001108703:exon7:c.G787A:p.V263M,	Rbks	nonsynonymous SNV	chr6	35923346	G	exonic	Rbks	-	tolerated	1/1	0/0	0/0	0/0	0/0	0/0	0/0	0/0	0/0	0/0	0/0	0/0	0/0	0/0	0/0	0/0	1/1	0/0	0/0	0/0	0/0	0/0	0/0	0/0	1/1	1/1	0/0	1/1	5	0	23	0	1	2
1100	chr6	25404065	A	G	hom	Preb:NM_001170708:exon6:c.A881G:p.Q294R,	Preb	nonsynonymous SNV	chr6	36601994	A	exonic	Preb	rs8174766	tolerated	0/0	0/0	0/0	0/0	0/0	0/0	0/0	0/1	0/0	0/0	1/1	1/1	1/1	1/1	0/0	0/0	1/1	1/1	1/1	1/1	1/1	1/1	1/1	0/0	1/1	1/1	1/1	1/1	15	1	12	0	1	3
1100	chr6	26012583	G	A	hom	Ccdc164:NM_001007009:exon14:c.C1811T:p.T604I,	Ccdc164	nonsynonymous SNV	chr6	37240792	G	exonic	Drc1	-	tolerated	0/0	0/0	0/0	0/0	0/0	0/0	0/0	0/0	0/0	0/0	0/0	0/0	0/0	0/0	0/0	0/0	0/0	0/0	0/0	0/0	0/0	0/0	0/0	0/0	1/1	1/1	0/0	1/1	3	0	25	0	1	2
1100	chr6	26572098	A	G	hom	Dtnb:NM_001012191:exon4:c.A308G:p.N103S,	Dtnb	nonsynonymous SNV	chr6	37817162	A	exonic	Dtnb	rs106115796	tolerated	0/0	0/0	0/0	0/0	0/0	0/0	0/0	1/1	0/0	0/0	1/1	1/1	1/1	1/1	0/0	0/0	1/1	0/0	0/0	0/0	1/1	1/1	1/1	0/0	1/1	1/1	0/0	1/1	12	0	16	0	1	2
1100	chr6	27119555	T	C	hom	Adcy3:NM_130779:exon2:c.T362C:p.L121P,	Adcy3	nonsynonymous SNV	chr6	38379290	T	exonic	Adcy3	-	deleterious	0/0	0/0	0/0	0/0	0/0	0/0	0/0	0/0	0/0	0/0	0/0	0/0	0/0	0/0	0/0	0/0	0/0	0/0	0/0	0/0	0/0	0/0	0/0	0/0	1/1	1/1	0/0	1/1	3	0	25	0	1	2
1100	chr6	46381794	C	T	hom	Dcdc2c:NM_001195807:exon9:c.G992A:p.S331N,	Dcdc2c	nonsynonymous SNV	chr6	56476532	C	exonic	Dcdc2c	-	tolerated	0/0	0/0	0/0	0/0	0/0	0/0	0/0	0/0	0/0	0/0	0/0	0/0	0/0	0/0	0/0	0/0	0/0	0/0	0/0	0/0	0/0	0/0	0/0	0/0	1/1	0/0	0/0	0/0	1	0	27	0	1	0
1100	chr6	46396887	T	C	hom	Dcdc2c:NM_001195807:exon5:c.A587G:p.N196S,	Dcdc2c	nonsynonymous SNV	chr6	56491625	T	exonic	Dcdc2c	rs197771326	deleterious	1/1	1/1	0/0	0/0	1/1	1/1	1/1	1/1	1/1	1/1	1/1	1/1	1/1	1/1	1/1	0/0	1/1	1/1	1/1	1/1	1/1	1/1	1/1	0/0	1/1	1/1	1/1	1/1	24	0	4	0	1	3
1100	chr6	48916773	A	G	hom	Fam110c:NM_001025051:exon1:c.A443G:p.Y148C,	Fam110c	nonsynonymous SNV	chr6	58648271	A	exonic	Fam110c	rs198153279	tolerated	1/1	1/1	0/0	0/0	0/0	0/0	0/0	1/1	1/1	1/1	0/0	1/1	0/0	0/0	0/0	1/1	1/1	1/1	1/1	1/1	1/1	1/1	1/1	0/0	1/1	1/1	1/1	1/1	18	0	10	0	1	3
1100	chr6	49521732	T	C	hom	Dus4l:NM_001135803:exon2:c.A40G:p.R14G,	Dus4l	nonsynonymous SNV	chr6	59613061	T	exonic	Dus4l	-	tolerated	0/0	0/0	0/0	0/0	0/0	0/0	0/0	0/0	0/0	0/0	0/0	0/0	0/0	0/0	0/0	0/0	0/0	0/0	0/0	0/0	0/0	0/0	0/0	0/0	1/1	1/1	1/1	1/1	4	0	24	0	1	3
1100	chr6	59299134	A	C	hom	Scin:NM_198748:exon13:c.T1761G:p.D587E,	Scin	nonsynonymous SNV	chr6	69572405	A	exonic;splicing	Scin;Scin	-	tolerated	1/1	1/1	0/0	0/0	0/0	0/0	0/0	0/0	0/0	0/0	0/0	0/0	0/0	1/1	0/0	0/0	0/0	0/0	0/0	0/0	0/0	0/0	0/0	0/0	1/1	0/0	0/0	0/0	4	0	24	0	1	0
1100	chr6	59350864	G	T	hom	Scin:NM_198748:exon2:c.C343A:p.L115M,	Scin	nonsynonymous SNV	chr6	69635567	G	exonic	Scin	-	deleterious	0/0	0/0	0/0	0/0	0/0	0/0	0/0	0/0	0/0	0/0	0/0	0/0	0/0	0/0	1/1	1/1	0/0	0/0	0/0	0/0	0/0	0/0	0/0	0/0	1/1	1/1	1/1	1/1	6	0	22	0	1	3
1100	chr6	60745922	C	T	hom	Lrrn3:NM_030856:exon2:c.G1967A:p.S656N,	Lrrn3	nonsynonymous SNV	chr6	70957416	C	exonic	Lrrn3	-	tolerated	1/1	1/1	0/0	0/0	1/1	0/0	0/0	0/0	0/0	0/0	1/1	1/1	1/1	1/1	1/1	1/1	1/1	0/0	0/0	0/0	1/1	0/0	0/0	0/0	1/1	1/1	1/1	1/1	15	0	13	0	1	3
1100	chr6	63986287	A	G	hom	Nrcam:NM_013150:exon25:c.A2669G:p.N890S,	Nrcam	nonsynonymous SNV	chr6	74417454	A	exonic	Nrcam	rs199002243	tolerated	0/0	0/0	0/0	0/0	0/0	0/0	0/0	0/0	0/0	0/0	0/0	0/0	0/0	0/0	0/0	0/0	0/0	1/1	1/1	1/1	0/0	0/0	0/0	0/0	1/1	0/0	0/0	0/0	4	0	24	0	1	0
1100	chr6	92279541	G	A	hom	Abhd12b:NM_001003928:exon3:c.G311A:p.R104H,	Abhd12b	nonsynonymous SNV	chr6	102025541	G	exonic	Abhd12b	-	tolerated	0/0	0/0	0/0	0/0	0/0	0/0	0/0	0/0	0/0	0/0	0/0	0/0	0/0	0/0	0/0	0/0	0/0	0/0	0/0	0/0	0/0	0/0	0/0	0/0	1/1	0/0	0/0	0/0	1	0	27	0	1	0
1100	chr6	93191129	G	A	hom	Arid4a:NM_001108029:exon17:c.G2158A:p.V720I,	Arid4a	nonsynonymous SNV	chr6	102988263	G	exonic	Arid4a	-	tolerated	0/0	0/0	0/0	0/0	0/0	0/0	0/0	0/0	0/0	0/0	0/0	0/0	0/0	0/0	0/0	0/0	0/0	0/0	0/0	0/0	0/0	0/0	0/0	0/0	1/1	0/0	0/0	0/0	1	0	27	0	1	0
1100	chr6	95530711	C	T	hom	Six4:NM_001106739:exon5:c.G1501A:p.V501I,	Six4	nonsynonymous SNV	chr6	105424598	C	exonic	Six4	-	deleterious	0/0	0/0	0/0	0/0	0/0	0/0	0/0	0/0	0/0	0/0	0/0	0/0	0/0	0/0	0/0	0/0	0/0	0/0	0/0	0/0	0/0	0/0	0/0	0/0	1/1	0/0	0/0	0/0	1	0	27	0	1	0
1100	chr6	102050031	C	T	hom	Zfyve26(NM_001108038:exon10:c.1263-1G>A)	Zfyve26	splicing	chr6	115146535	C	splicing	Zfyve26(NM_001108038:exon10:c.1263-1G>-)	rs197464057	-	1/1	0/0	0/0	0/0	0/0	0/0	0/0	0/0	0/0	0/0	0/0	0/0	0/0	0/0	0/0	0/0	0/0	1/1	1/1	1/1	0/0	0/0	0/0	0/0	1/1	1/1	1/1	1/1	8	0	20	0	1	3
1100	chr6	102056762	G	A	hom	Zfyve26:NM_001108038:exon5:c.C772T:p.R258W,	Zfyve26	nonsynonymous SNV	chr6	115149947	G	exonic	Zfyve26	rs198741984	deleterious	1/1	0/0	0/0	0/0	0/0	1/1	0/0	0/0	0/0	0/0	0/0	0/0	0/0	0/0	0/0	0/0	0/0	1/1	1/1	1/1	0/0	0/0	0/0	0/0	1/1	1/1	1/1	1/1	9	0	19	0	1	3
1100	chr6	111085564	G	A	hom	RGD1309492:NM_001108044:exon2:c.G145A:p.A49T,	RGD1309492	nonsynonymous SNV	chr6	120266630	G	exonic	RGD1309492	rs198404204	tolerated	0/0	0/0	0/0	0/0	0/0	0/0	0/0	0/0	0/0	0/0	0/0	0/0	0/0	0/0	0/0	0/0	0/0	1/1	1/1	1/1	0/0	0/0	0/0	0/0	1/1	1/1	1/1	1/1	7	0	21	0	1	3
1100	chr6	111232085	C	T	hom	Ngb:NM_033359:exon4:c.G448A:p.G150R,	Ngb	nonsynonymous SNV	chr6	120413139	C	exonic	Ngb	rs197937813	deleterious	0/0	0/0	0/0	0/0	0/0	0/0	0/0	0/0	0/0	0/0	0/0	0/0	0/0	0/0	0/0	0/0	0/0	1/1	1/1	1/1	0/0	0/0	0/0	0/0	1/1	1/1	1/1	1/1	7	0	21	0	1	3
1100	chr6	115158893	G	A	hom	Tshr:NM_012888:exon10:c.G1583A:p.R528H,	Tshr	nonsynonymous SNV	chr6	124558278	G	exonic	Tshr	rs107044474	tolerated	1/1	1/1	0/0	0/0	0/0	1/1	1/1	0/0	0/0	0/0	1/1	1/1	1/1	1/1	1/1	1/1	0/0	1/1	1/1	1/1	0/0	0/0	0/0	0/0	1/1	1/1	1/1	1/1	17	0	11	0	1	3
1100	chr6	115159492	A	G	hom	Tshr:NM_012888:exon10:c.A2182G:p.T728A,	Tshr	nonsynonymous SNV	chr6	124558877	A	exonic	Tshr	rs105035339	tolerated	1/1	1/1	0/0	0/0	0/0	1/1	1/1	0/0	0/0	0/0	1/1	1/1	1/1	1/1	1/1	1/1	0/0	1/1	1/1	1/1	1/1	1/1	1/1	1/1	1/1	1/1	1/1	1/1	21	0	7	0	1	3
1100	chr6	122832057	C	T	hom	Spata7:NM_138862:exon12:c.C1651T:p.P551S,	Spata7	nonsynonymous SNV	chr6	131862737	C	exonic	Spata7	rs13454142	tolerated	0/0	0/0	0/0	0/0	0/0	0/0	0/0	0/0	0/0	0/0	0/0	0/0	0/0	0/0	0/0	0/0	0/0	1/1	1/1	1/1	0/0	0/0	0/0	0/0	1/1	1/1	1/1	1/1	7	0	21	0	1	3
1100	chr6	127710405	G	A	hom	Ddx24:NM_199119:exon3:c.C844T:p.R282C,	Ddx24	nonsynonymous SNV	chr6	136533701	G	exonic	Ddx24	rs106799187	tolerated	1/1	0/0	0/0	0/0	1/1	1/1	1/1	0/0	0/0	0/0	1/1	1/1	1/1	0/0	0/0	1/1	0/0	0/0	0/0	0/0	1/1	1/1	1/1	0/0	1/1	0/0	0/0	0/0	12	0	16	0	1	0
1100	chr6	127730819	A	G	hom	Ifi27:NM_203410:exon5:c.A283G:p.M95V,	Ifi27	nonsynonymous SNV	chr6	136554115	A	exonic	Ifi27	rs63956392	tolerated	1/1	0/0	0/0	0/0	1/1	1/1	1/1	0/0	0/0	0/0	1/1	1/1	1/1	0/0	0/0	1/1	0/0	0/0	0/0	0/0	1/1	1/1	1/1	0/0	1/1	0/0	0/0	0/0	12	0	16	0	1	0
1100	chr6	127887890	T	C	hom	Serpina10:NM_133617:exon5:c.A1265G:p.Q422R,	Serpina10	nonsynonymous SNV	chr6	136718992	T	exonic	Serpina10	rs8154315	tolerated	1/1	1/1	0/0	0/0	1/1	1/1	1/1	0/0	0/0	0/0	1/1	1/1	1/1	0/0	0/0	1/1	1/1	1/1	1/1	1/1	1/1	1/1	1/1	0/0	1/1	0/1	1/1	1/1	19	1	8	0	1	2
1100	chr6	127913638	T	C	hom	Serpina6:NM_001009663:exon4:c.A919G:p.M307V,	Serpina6	nonsynonymous SNV	chr6	136744739	T	exonic	Serpina6	rs13449109	tolerated	1/1	1/1	0/0	0/0	1/1	1/1	1/1	0/0	0/0	0/0	1/1	1/1	1/1	0/0	0/0	1/1	1/1	1/1	1/1	1/1	1/1	1/1	1/1	0/0	1/1	1/1	1/1	1/1	20	0	8	0	1	3
1100	chr6	127913663	T	C	hom	Serpina6:NM_001009663:exon4:c.A894G:p.I298M,	Serpina6	nonsynonymous SNV	chr6	136744764	T	exonic	Serpina6	rs198270153	tolerated	1/1	0/0	0/0	0/0	1/1	1/1	1/1	0/0	0/0	0/0	1/1	1/1	1/1	0/0	0/0	1/1	0/0	1/1	1/1	1/1	1/1	1/1	1/1	0/0	1/1	0/0	1/1	0/0	16	0	12	0	1	1
1100	chr6	127932549	C	T	hom	LOC299271:NM_181630:exon5:c.G1231A:p.A411T,	LOC299271	nonsynonymous SNV	chr6	136763648	C	exonic	LOC299271	rs106621332	deleterious	1/1	0/0	0/0	0/0	1/1	1/1	1/1	0/0	0/0	0/0	1/1	1/1	1/1	0/0	0/0	1/1	0/0	0/0	0/0	0/0	1/1	1/1	1/1	1/1	1/1	0/0	0/0	0/0	13	0	15	0	1	0
1100	chr6	127933890	A	C	hom	LOC299271:NM_181630:exon4:c.T954G:p.N318K,	LOC299271	nonsynonymous SNV	chr6	136764989	A	exonic	LOC299271	rs198517773	tolerated	1/1	1/1	0/0	0/0	1/1	1/1	1/1	0/0	0/0	0/0	1/1	1/1	1/1	0/0	0/0	1/1	1/1	1/1	1/1	1/1	1/1	1/1	1/1	1/1	1/1	1/1	1/1	1/1	21	0	7	0	1	3
1100	chr6	128042512	T	C	hom	Serpina11:NM_001008776:exon1:c.A56G:p.Y19C,Serpina11:NM_001166352:exon2:c.A56G:p.Y19C,	Serpina11	nonsynonymous SNV	chr6	136871666	T	exonic	Serpina11	rs197484518	tolerated	1/1	1/1	0/0	0/0	1/1	1/1	1/1	0/0	0/0	0/0	1/1	1/1	1/1	0/0	0/0	1/1	1/1	1/1	1/1	1/1	1/1	1/1	1/1	1/1	1/1	1/1	1/1	1/1	21	0	7	0	1	3
1100	chr6	128064280	T	C	hom	Serpina9:NM_001106754:exon2:c.A326G:p.H109R,	Serpina9	nonsynonymous SNV	chr6	136893292	T	exonic	Serpina9	rs107442064	tolerated	1/1	1/1	0/0	0/0	1/1	1/1	1/1	0/0	0/0	0/0	1/1	1/1	1/1	0/0	0/0	1/1	1/1	1/1	1/1	1/1	1/1	1/1	1/1	1/1	1/1	0/1	1/1	1/1	20	1	7	0	1	2
1100	chr6	128092240	T	C	hom	Serpina12:NM_138825:exon3:c.A796G:p.R266G,	Serpina12	nonsynonymous SNV	chr6	136921596	T	exonic	Serpina12	rs8154263	tolerated	1/1	0/0	0/0	0/0	1/1	1/1	1/1	0/0	0/0	0/0	1/1	1/1	1/1	0/0	0/0	1/1	0/0	1/1	1/1	1/1	1/1	1/1	1/1	1/1	1/1	0/0	1/1	0/0	17	0	11	0	1	1
1100	chr6	128139274	A	G	hom	Serpina4:NM_145097:exon3:c.A718G:p.I240V,	Serpina4	nonsynonymous SNV	chr6	136968468	A	exonic	Serpina4	rs197239334	tolerated	1/1	1/1	0/0	0/0	1/1	1/1	1/1	0/0	0/0	0/0	1/1	1/1	1/1	0/0	0/0	1/1	1/1	1/1	1/1	1/1	1/1	1/1	1/1	1/1	1/1	0/0	1/1	0/0	19	0	9	0	1	1
1100	chr6	128158897	A	T	hom	Serpina5:NM_022957:exon3:c.A677T:p.Y226F,Serpina5:NM_001244739:exon3:c.A773T:p.Y258F,	Serpina5	nonsynonymous SNV	chr6	136988399	A	exonic	Serpina5	rs106603108	tolerated	1/1	1/1	0/0	0/0	1/1	1/1	1/1	0/0	0/0	0/0	1/1	1/1	1/1	0/0	0/0	1/1	1/1	1/1	1/1	1/1	1/1	1/1	1/1	1/1	1/1	1/1	1/1	1/1	21	0	7	0	1	3
1100	chr6	128379814	C	T	hom	Serpina3k:NM_012657:exon5:c.G1153A:p.V385I,	Serpina3k	nonsynonymous SNV	chr6	137206611	C	exonic	Serpina3c	rs198344831	tolerated	1/1	1/1	0/0	0/0	1/1	1/1	1/1	1/1	0/0	0/0	1/1	1/1	1/1	0/0	0/0	1/1	1/1	1/1	1/1	1/1	1/1	1/1	1/1	1/1	1/1	1/1	1/1	1/1	22	0	6	0	1	3
1100	chr6	136771946	G	C	hom	RGD1305627:NM_001134560:exon3:c.C525G:p.N175K,	RGD1305627	nonsynonymous SNV	chr6	145557573	G	exonic	RGD1305627	rs8145868	tolerated	1/1	0/0	0/0	0/0	0/0	1/1	1/1	0/0	1/1	1/1	1/1	1/1	1/1	0/0	0/0	0/0	1/1	0/0	0/0	0/0	1/1	1/1	1/1	1/1	1/1	1/1	0/0	1/1	16	0	12	0	1	2
1100	chr6	138592356	C	T	hom	Adam6:NM_138906:exon1:c.C2051T:p.T684M,	Adam6	nonsynonymous SNV	chr6	147428733	C	exonic	Adam6	rs8168175	tolerated	0/0	1/1	0/0	0/0	1/1	0/0	0/0	0/0	1/1	1/1	0/0	0/0	0/0	1/1	0/0	1/1	0/0	0/0	0/0	0/0	0/0	0/0	0/0	1/1	1/1	1/1	0/0	1/1	10	0	18	0	1	2
1100	chr6	144089578	C	T	hom	Ptprn2:NM_031600:exon5:c.C395T:p.A132V,	Ptprn2	nonsynonymous SNV	chr6	153609049	C	exonic	Ptprn2	-	tolerated	0/0	0/0	0/0	0/0	0/0	0/0	0/0	0/0	0/0	0/0	0/0	0/0	0/0	0/0	0/0	0/0	0/0	0/0	0/0	0/0	0/0	0/0	0/0	0/0	1/1	0/0	0/0	0/0	1	0	27	0	1	0
1100	chr6	144117054	T	C	hom	Ptprn2:NM_031600:exon7:c.T1010C:p.V337A,	Ptprn2	nonsynonymous SNV	chr6	153636522	T	exonic	Ptprn2	-	tolerated	0/0	0/0	0/0	0/0	0/0	0/0	0/0	0/0	0/0	0/0	0/0	0/0	0/0	0/0	0/0	0/0	0/0	0/0	0/0	0/0	0/0	0/0	0/0	0/0	1/1	0/0	0/0	0/0	1	0	27	0	1	0
1100	chr7	1339077	C	G	hom	Naca:NM_001198580:exon2:c.C5318G:p.A1773G,	Naca	nonsynonymous SNV	chr7	2446883	C	exonic	Naca	-	tolerated	0/0	0/0	0/0	0/0	0/0	0/0	0/0	0/0	0/0	0/0	0/0	0/0	0/0	0/0	0/0	0/0	0/0	0/0	0/0	0/0	0/0	0/0	0/0	0/0	1/1	0/0	0/0	0/0	1	0	27	0	1	0
1100	chr7	1579378	T	C	hom	Stat2:NM_001011905:exon23:c.T2228C:p.V743A,	Stat2	nonsynonymous SNV	chr7	2684397	T	exonic	Stat2	rs13448938	tolerated	1/1	0/0	0/0	0/0	1/1	1/1	1/1	1/1	1/1	1/1	1/1	1/1	1/1	0/0	1/1	1/1	0/0	1/1	1/1	1/1	1/1	1/1	1/1	1/1	1/1	1/1	1/1	1/1	23	0	5	0	1	3
1100	chr7	1859081	C	T	hom	Erbb3:NM_017218:exon27:c.G3215A:p.R1072H,	Erbb3	nonsynonymous SNV	chr7	2965664	C	exonic	Erbb3	-	tolerated	0/0	0/0	0/0	0/0	0/0	0/0	0/0	0/0	0/0	0/0	0/0	0/0	0/0	0/0	0/0	0/0	0/0	0/0	0/0	0/0	0/0	0/0	0/0	0/0	1/1	0/0	0/0	0/0	1	0	27	0	1	0
1100	chr7	1975315	G	T	hom	Suox:NM_031127:exon3:c.C292A:p.Q98K,	Suox	nonsynonymous SNV	chr7	3072772	G	exonic	Suox	rs107191890	tolerated	1/1	0/0	0/0	0/0	1/1	1/1	1/1	0/0	1/1	1/1	1/1	1/1	1/1	0/0	0/0	0/0	0/0	0/0	0/0	0/0	1/1	1/1	1/1	1/1	1/1	0/0	0/0	0/0	14	0	14	0	1	0
1100	chr7	2268953	T	C	hom	Itga7:NM_030842:exon25:c.T3394C:p.S1132P,	Itga7	nonsynonymous SNV	chr7	3353908	T	exonic	Itga7	-	tolerated	0/0	0/0	0/0	0/0	0/0	0/0	0/0	0/0	0/0	0/0	0/0	0/0	0/0	0/0	1/1	0/0	0/0	0/0	0/0	0/0	0/0	0/0	0/0	0/0	1/1	0/0	0/0	0/0	2	0	26	0	1	0
1100	chr7	2511287	G	A	hom	Olr880:NM_001000055:exon1:c.C913T:p.R305X,	Olr880	stopgain SNV	chr7	3734761	G	exonic	Olr880	-	-	0/0	0/0	0/0	0/0	0/0	0/0	0/0	0/0	0/0	0/0	0/0	0/0	0/0	0/0	0/0	0/0	0/0	0/0	0/0	0/0	0/0	0/0	0/0	0/0	1/1	0/0	0/0	0/0	1	0	27	0	1	0
1100	chr7	8105053	T	G	hom	Olr1064:NM_001001076:exon1:c.T190G:p.F64V,	Olr1064	nonsynonymous SNV	chr7	9454898	T	exonic	Olr1064	-	deleterious	0/0	0/0	0/0	0/0	0/0	0/0	0/0	0/0	0/0	0/0	0/0	0/0	0/0	0/0	0/0	0/0	0/0	0/0	0/0	0/0	0/0	0/0	0/0	0/0	1/1	0/0	0/0	0/0	1	0	27	0	1	0
1100	chr7	8316852	G	T	hom	Olr1070:NM_001000591:exon1:c.C909A:p.S303R,	Olr1070	nonsynonymous SNV	chr7	9659423	G	exonic	Olr1070	-	tolerated	0/0	0/0	0/0	0/0	0/0	0/0	0/0	0/0	0/0	0/0	0/0	0/0	0/0	0/0	0/0	0/0	0/0	0/0	0/0	0/0	0/0	0/0	0/0	0/0	0/1	0/0	0/0	0/0	0	1	27	0	0	0
1100	chr7	8424377	T	G	hom	Olr1071:NM_001000063:exon1:c.A622C:p.I208L,	Olr1071	nonsynonymous SNV	chr7	9757616	T	exonic	Olr1071	-	tolerated	0/0	0/0	0/0	0/0	0/0	0/0	0/0	0/0	0/0	0/0	0/0	0/0	0/0	0/0	0/0	0/0	0/0	0/0	0/0	0/0	0/0	0/0	0/0	0/0	1/1	0/0	0/0	0/0	1	0	27	0	1	0
1100	chr7	8465599	G	T	hom	Olr1072:NM_001000062:exon1:c.C371A:p.A124D,	Olr1072	nonsynonymous SNV	chr7	9795600	G	exonic	Olr1072	-	tolerated	0/0	0/0	0/0	0/0	0/0	0/0	0/0	0/0	0/0	0/0	0/0	0/0	0/0	0/0	0/0	0/0	0/0	0/0	0/0	0/0	0/0	0/0	0/0	0/0	1/1	0/0	0/0	0/0	1	0	27	0	1	0
1100	chr7	8465961	C	G	hom	Olr1072:NM_001000062:exon1:c.G9C:p.E3D,	Olr1072	nonsynonymous SNV	chr7	9795962	C	exonic	Olr1072	rs105679131	tolerated	1/1	0/0	0/0	0/0	1/1	1/1	1/1	1/1	1/1	1/1	1/1	1/1	1/1	0/0	1/1	1/1	1/1	1/1	1/1	1/1	1/1	1/1	1/1	1/1	1/1	1/1	1/1	1/1	24	0	4	0	1	3
1100	chr7	8538051	G	T	hom	Neurod4:NM_001105942:exon2:c.C137A:p.T46N,	Neurod4	nonsynonymous SNV	chr7	9868836	G	exonic	Neurod4	rs105918232	tolerated	1/1	0/0	0/0	0/0	1/1	1/1	1/1	0/0	1/1	1/1	1/1	1/1	1/1	0/0	0/0	1/1	1/1	1/1	1/1	1/1	1/1	1/1	1/1	1/1	1/1	1/1	1/1	1/1	22	0	6	0	1	3
1100	chr7	9601602	T	C	hom	Tle2:NM_001039013:exon10:c.A632G:p.D211G,	Tle2	nonsynonymous SNV	chr7	11164994	T	exonic	Tle2	rs105680969	tolerated	1/1	0/0	0/0	0/0	1/1	1/1	1/1	0/0	1/1	1/1	1/1	1/1	1/1	0/0	0/0	1/1	1/1	1/1	1/1	1/1	1/1	1/1	1/1	1/1	1/1	1/1	1/1	1/1	22	0	6	0	1	3
1100	chr7	9929615	G	C	hom	Tjp3:NM_001108073:exon20:c.G2615C:p.S872T,	Tjp3	nonsynonymous SNV	chr7	11481477	G	exonic	Tjp3	-	tolerated	0/0	0/0	0/0	0/0	0/0	0/0	0/0	0/0	0/0	0/0	0/0	0/0	0/0	0/0	0/0	0/0	0/0	0/0	0/0	0/0	0/0	0/0	0/0	0/0	1/1	0/0	0/0	0/0	1	0	27	0	1	0
1100	chr7	9982030	G	A	hom	Atcay:NM_001040190:exon3:c.G115A:p.G39S,	Atcay	nonsynonymous SNV	chr7	11533892	G	exonic	Atcay	rs197040207	tolerated	0/0	0/0	0/0	0/0	0/0	0/0	0/0	0/0	0/0	0/0	0/0	0/0	0/0	0/0	0/0	1/1	1/1	1/1	1/1	1/1	0/0	0/0	0/0	0/0	1/1	1/1	1/1	1/1	9	0	19	0	1	3
1100	chr7	10414803	G	A	hom	Jsrp1:NM_001109591:exon5:c.G263A:p.S88N,	Jsrp1	nonsynonymous SNV	chr7	11940348	G	exonic;splicing	Jsrp1;Jsrp1	rs197385906	tolerated	1/1	0/0	0/0	0/0	1/1	1/1	1/1	0/0	1/1	1/1	1/1	1/1	1/1	0/0	0/0	0/0	0/0	1/1	1/1	1/1	1/1	1/1	1/1	1/1	1/1	1/1	1/1	1/1	20	0	8	0	1	3
1100	chr7	10906626	G	T	hom	Apc2:NM_001106769:exon14:c.C6643A:p.P2215T,	Apc2	nonsynonymous SNV	chr7	12431214	G	exonic	Apc2	rs105429426	tolerated	1/1	0/0	0/0	0/0	1/1	1/1	1/1	0/0	0/0	0/0	1/1	1/1	1/1	0/0	0/0	0/0	0/0	0/0	0/0	0/0	1/1	1/1	1/1	1/1	1/1	0/0	0/0	0/0	12	0	16	0	1	0
1100	chr7	10909376	G	A	hom	Apc2:NM_001106769:exon14:c.C3893T:p.A1298V,	Apc2	nonsynonymous SNV	chr7	12433964	G	exonic	Apc2	rs106479369	tolerated	1/1	0/0	0/0	0/0	1/1	1/1	1/1	0/0	0/0	0/0	1/1	1/1	1/1	0/0	0/0	0/0	0/0	0/0	0/0	0/0	1/1	./.	1/1	1/1	1/1	0/0	0/0	./.	11	0	15	2	1	0
1100	chr7	10987957	T	C	hom	Mum1:NM_001108736:exon5:c.A389G:p.Q130R,	Mum1	nonsynonymous SNV	chr7	12512517	T	exonic	Mum1	rs107079565	tolerated	1/1	0/0	0/0	0/0	1/1	1/1	1/1	0/0	0/0	0/0	1/1	1/1	1/1	0/0	0/0	0/0	0/0	1/1	1/1	1/1	1/1	1/1	1/1	1/1	1/1	1/1	1/1	1/1	18	0	10	0	1	3
1100	chr7	10987967	T	C	hom	Mum1:NM_001108736:exon5:c.A379G:p.M127V,	Mum1	nonsynonymous SNV	chr7	12512527	T	exonic	Mum1	rs107504161	tolerated	1/1	0/0	0/0	0/0	1/1	1/1	1/1	0/0	0/0	0/0	1/1	1/1	1/1	0/0	0/0	0/0	0/0	1/1	1/1	1/1	1/1	1/1	1/1	1/1	1/1	1/1	1/1	1/1	18	0	10	0	1	3
1100	chr7	11193781	T	C	hom	Hmha1:NM_001108067:exon13:c.A1544G:p.Q515R,	Hmha1	nonsynonymous SNV	chr7	12902058	T	exonic	Hmha1	-	deleterious	0/0	0/0	0/0	0/0	0/0	0/0	0/0	0/0	0/0	0/0	0/0	0/0	0/0	0/0	0/0	0/0	0/0	0/0	0/0	0/0	0/0	0/0	0/0	0/0	1/1	0/0	0/0	0/0	1	0	27	0	1	0
1100	chr7	11738301	G	A	hom	Giot1:NM_133563:exon4:c.C209T:p.S70L,	Giot1	nonsynonymous SNV	chr7	13267970	G	exonic	Giot1	-	deleterious	1/1	0/0	0/0	0/0	1/1	1/1	1/1	0/0	0/0	0/0	1/1	1/1	1/1	0/0	0/0	0/0	0/0	0/0	0/0	0/0	1/1	1/1	1/1	1/1	1/1	1/1	1/1	1/1	15	0	13	0	1	3
1100	chr7	12100460	C	A	hom	Olr1077:NM_001000941:exon1:c.G487T:p.V163L,	Olr1077	nonsynonymous SNV	chr7	13664846	C	exonic	Olr1077	rs105229418	-	1/1	0/0	0/0	0/0	1/1	1/1	1/1	0/0	0/0	0/0	1/1	1/1	1/1	0/0	0/0	0/0	0/0	0/0	0/0	0/0	1/1	1/1	1/1	1/1	1/1	1/1	1/1	1/1	15	0	13	0	1	3
1100	chr7	12100630	G	A	hom	Olr1077:NM_001000941:exon1:c.C317T:p.T106I,	Olr1077	nonsynonymous SNV	chr7	13665016	G	exonic	Olr1077	rs197082944	-	1/1	0/0	0/0	0/0	1/1	1/1	1/1	0/0	0/0	0/0	1/1	1/1	1/1	0/0	0/0	0/0	0/0	1/1	1/1	1/1	1/1	1/1	1/1	1/1	1/1	0/1	1/1	1/1	17	1	10	0	1	2
1100	chr7	12100834	C	G	hom	Olr1077:NM_001000941:exon1:c.G113C:p.S38T,	Olr1077	nonsynonymous SNV	chr7	13665220	C	exonic	Olr1077	rs106887769	-	1/1	0/0	0/0	0/0	1/1	1/1	1/1	0/0	0/0	0/0	1/1	1/1	1/1	0/0	0/0	0/0	0/0	1/1	1/1	1/1	1/1	1/1	1/1	1/1	1/1	1/1	1/1	1/1	18	0	10	0	1	3
1100	chr7	12362830	G	A	hom	Olr1086:NM_001000419:exon1:c.G712A:p.V238I,	Olr1086	nonsynonymous SNV	chr7	13863350	G	exonic	Olr1086	rs198132600	deleterious	1/1	0/0	0/0	0/0	1/1	1/1	1/1	0/0	0/0	0/0	1/1	1/1	1/1	0/0	0/0	0/0	0/0	1/1	1/1	1/1	1/1	1/1	1/1	1/1	1/1	1/1	1/1	1/1	18	0	10	0	1	3
1100	chr7	12717208	C	T	hom	Notch3:NM_020087:exon21:c.G3340A:p.A1114T,	Notch3	nonsynonymous SNV	chr7	14322964	C	exonic	Notch3	rs106224818	tolerated	1/1	0/0	0/0	0/0	1/1	0/0	0/0	0/0	0/0	0/0	1/1	1/1	1/1	0/0	0/0	1/1	1/1	1/1	1/1	1/1	1/1	1/1	1/1	1/1	1/1	0/1	1/1	1/1	17	1	10	0	1	2
1100	chr7	12724701	C	A	hom	Notch3:NM_020087:exon14:c.G2169T:p.E723D,	Notch3	nonsynonymous SNV	chr7	14330461	C	exonic	Notch3	rs106691095	tolerated	1/1	0/0	0/0	0/0	1/1	0/0	0/0	0/0	0/0	0/0	1/1	1/1	1/1	0/0	0/0	1/1	1/1	1/1	1/1	1/1	1/1	1/1	1/1	1/1	1/1	1/1	1/1	1/1	18	0	10	0	1	3
1100	chr7	12957203	A	G	hom	Rasal3:NM_001134562:exon13:c.T1985C:p.V662A,	Rasal3	nonsynonymous SNV	chr7	14561448	A	exonic	Rasal3	rs106054529	tolerated	1/1	0/0	0/0	0/0	1/1	0/0	0/0	0/0	0/0	0/0	1/1	1/1	1/1	0/0	0/0	1/1	1/1	1/1	1/1	1/1	1/1	1/1	1/1	1/1	1/1	1/1	1/1	1/1	18	0	10	0	1	3
1100	chr7	13268130	G	A	hom	Cyp4f40:NM_001109360:exon1:c.G98A:p.R33H,	Cyp4f40	nonsynonymous SNV	chr7	15020063	G	exonic	Cyp4f40	rs198935174	tolerated	1/1	1/1	0/0	0/0	1/1	1/1	1/1	1/1	1/1	1/1	1/1	1/1	1/1	1/1	1/1	1/1	1/1	1/1	1/1	1/1	1/1	1/1	1/1	1/1	1/1	1/1	1/1	1/1	26	0	2	0	1	3
1100	chr7	13570542	C	A	hom	Zfp709l2:NM_001163062:exon4:c.G687T:p.L229F,	Zfp709l2	nonsynonymous SNV	chr7	15319294	C	exonic	Zfp870	-	tolerated	0/0	0/0	0/0	0/0	0/0	0/0	0/0	0/0	0/0	0/0	0/0	0/0	0/0	0/0	0/0	0/0	0/0	0/0	0/0	0/0	0/0	0/0	0/0	0/0	1/1	1/1	1/1	1/1	4	0	24	0	1	3
1100	chr7	13839689	C	T	hom	Zfp563:NM_001134561:exon4:c.C502T:p.P168S,	Zfp563	nonsynonymous SNV	chr7	15595959	C	exonic	Zfp563	-	tolerated	0/0	0/0	0/0	0/0	0/0	0/0	0/0	0/0	0/0	0/0	0/0	0/0	0/0	0/0	0/0	0/0	0/0	0/0	0/0	0/0	0/0	0/0	0/0	0/0	1/1	0/1	1/1	1/1	3	1	24	0	1	2
1100	chr7	13895083	C	T	hom	Morc2b:NM_001106764:exon2:c.G2191A:p.G731S,	Morc2b	nonsynonymous SNV	chr7	15651785	C	exonic	Morc2b	rs197128973	tolerated	0/0	0/0	0/0	0/0	0/1	0/0	0/0	0/0	0/0	0/0	0/0	0/0	0/0	0/0	0/0	0/0	0/0	1/1	1/1	1/1	0/0	0/0	0/0	0/0	1/1	1/1	1/1	1/1	7	1	20	0	1	3
1100	chr7	13895227	T	C	hom	Morc2b:NM_001106764:exon2:c.A2047G:p.K683E,	Morc2b	nonsynonymous SNV	chr7	15651929	T	exonic	Morc2b	rs198066021	tolerated	1/1	0/0	0/0	0/0	1/1	0/0	0/0	0/0	0/0	0/0	1/1	1/1	1/1	0/0	0/0	1/1	1/1	1/1	1/1	1/1	1/1	1/1	1/1	1/1	1/1	1/1	1/1	1/1	18	0	10	0	1	3
1100	chr7	15725021	A	C	hom	Vom1r108:NM_001008957:exon1:c.A371C:p.H124P,	Vom1r108	nonsynonymous SNV	chr7	18293466	A	exonic	Vom1r108	-	tolerated	0/0	0/0	0/0	0/0	0/0	0/0	0/0	0/0	0/0	0/0	0/0	0/0	0/0	0/0	0/0	0/0	0/0	0/0	0/0	0/0	0/0	0/0	0/0	0/0	1/1	1/1	1/1	1/1	4	0	24	0	1	3
1100	chr7	23086687	C	A	hom	Eid3:NM_001044304:exon1:c.G150T:p.E50D,	Eid3	nonsynonymous SNV	chr7	27096967	C	exonic	Eid3	rs197350335	-	1/1	1/1	0/0	0/0	1/1	1/1	1/1	0/0	1/1	1/1	0/0	0/0	0/0	1/1	0/0	1/1	0/0	1/1	1/1	1/1	0/0	0/0	0/0	0/0	1/1	1/1	1/1	1/1	16	0	12	0	1	3
1100	chr7	23340100	C	T	hom	Hsp90b1:NM_001012197:exon7:c.G934A:p.V312I,	Hsp90b1	nonsynonymous SNV	chr7	27352844	C	exonic	Hsp90b1	rs199053924	tolerated	0/0	1/1	0/0	0/0	0/0	0/0	0/0	0/0	1/1	1/1	0/0	0/0	0/0	1/1	0/0	1/1	0/0	1/1	1/1	1/1	0/0	0/0	0/0	0/0	1/1	1/1	1/1	1/1	12	0	16	0	1	3
1100	chr7	32756083	G	A	hom	Nudt4:NM_053598:exon5:c.C461T:p.T154I,	Nudt4	nonsynonymous SNV	chr7	36697964	G	exonic	Nudt4	-	tolerated	0/0	0/0	0/0	0/0	0/0	0/0	0/0	0/0	1/1	1/1	0/0	0/0	0/0	1/1	1/1	0/0	0/0	0/0	0/0	0/0	0/0	0/0	0/0	0/0	1/1	0/0	0/0	0/0	5	0	23	0	1	0
1100	chr7	38128764	C	G	hom	Tmtc3:NM_001135858:exon4:c.G319C:p.V107L,	Tmtc3	nonsynonymous SNV	chr7	40246531	C	exonic	Tmtc3	rs198331157	tolerated	1/1	0/0	0/0	0/0	0/0	0/0	0/0	0/0	1/1	1/1	0/0	0/0	0/0	0/0	0/0	0/0	1/1	1/1	1/1	0/0	0/0	0/0	0/0	0/0	1/1	1/1	1/1	1/1	10	0	18	0	1	3
1100	chr7	38190055	G	A	hom	Cep290:NM_001135755:exon32:c.G4193A:p.S1398N,	Cep290	nonsynonymous SNV	chr7	40307608	G	exonic	Cep290	-	tolerated	0/0	0/0	0/0	0/0	0/0	0/0	0/0	0/0	0/0	0/0	0/0	0/0	0/0	0/0	0/0	0/0	0/0	0/0	0/0	0/0	0/0	0/0	0/0	0/0	1/1	0/0	0/0	0/0	1	0	27	0	1	0
1100	chr7	40481815	A	G	hom	Nts:NM_001102381:exon2:c.T92C:p.V31A,	Nts	nonsynonymous SNV	chr7	44147808	A	exonic	Nts	rs107380143	tolerated	1/1	0/0	0/0	0/0	0/0	0/0	0/0	0/0	0/0	0/0	0/0	0/0	0/0	1/1	1/1	1/1	1/1	1/1	1/1	1/1	1/1	0/0	0/0	0/0	1/1	1/1	1/1	1/1	13	0	15	0	1	3
1100	chr7	40540642	G	A	hom	Rassf9:NM_022959:exon2:c.G407A:p.S136N,	Rassf9	nonsynonymous SNV	chr7	44206203	G	exonic	Rassf9	rs106228773	tolerated	1/1	0/0	0/0	0/0	0/0	0/0	0/0	0/0	0/0	0/0	0/0	0/0	0/0	1/1	1/1	1/1	1/1	1/1	1/1	1/1	1/1	0/0	0/0	0/0	1/1	1/1	1/1	1/1	13	0	15	0	1	3
1100	chr7	44418049	T	C	hom	RGD1310270:NM_001108089:exon10:c.A1555G:p.I519V,	RGD1310270	nonsynonymous SNV	chr7	47865006	T	exonic;splicing	Mettl25;Mettl25	rs197859385	tolerated	0/0	0/0	0/0	0/0	0/0	0/0	0/0	0/0	0/0	0/0	0/0	0/0	0/0	0/0	0/0	0/0	0/0	1/1	1/1	1/1	0/0	0/0	0/0	0/0	1/1	0/1	1/1	1/1	6	1	21	0	1	2
1100	chr7	48685374	A	G	hom	Nav3:NM_001191782:exon7:c.T799C:p.S267P,	Nav3	nonsynonymous SNV	chr7	52354381	A	exonic	Nav3	-	tolerated	0/0	0/0	0/0	0/0	0/0	1/1	1/1	0/0	0/0	0/0	0/0	0/0	0/0	0/0	0/0	0/0	0/0	0/0	0/0	0/0	0/0	0/0	0/0	0/0	1/1	0/0	0/0	0/0	3	0	25	0	1	0
1100	chr7	50320041	G	A	hom	Bbs10:NM_001109286:exon2:c.G1774A:p.V592M,	Bbs10	nonsynonymous SNV	chr7	54043266	G	exonic	Bbs10	rs197674703	deleterious	1/1	0/0	0/0	0/0	1/1	0/0	0/0	1/1	0/0	0/0	0/0	0/0	0/0	0/0	0/0	0/0	0/0	1/1	1/1	1/1	0/0	0/0	0/0	0/0	1/1	1/1	1/1	1/1	10	0	18	0	1	3
1100	chr7	70050173	T	C	hom	Nipal2:NM_001130559:exon5:c.A493G:p.T165A,	Nipal2	nonsynonymous SNV	chr7	73541162	T	exonic	Nipal2	-	tolerated	1/1	0/0	0/0	0/0	0/0	0/0	0/0	1/1	1/1	1/1	0/0	0/0	0/0	0/0	1/1	1/1	1/1	0/0	0/0	0/0	0/0	0/0	0/0	1/1	1/1	0/1	0/0	1/1	10	1	17	0	1	1
1100	chr7	71121408	C	G	hom	Vps13b:NM_001134886:exon24:c.C3461G:p.T1154S,	Vps13b	nonsynonymous SNV	chr7	74541362	C	exonic	Vps13b	-	tolerated	1/1	0/0	0/0	0/0	0/0	0/0	0/0	0/0	0/0	0/0	0/0	0/0	0/0	0/0	0/0	0/0	0/0	0/0	0/0	0/0	0/0	0/0	0/0	0/0	1/1	0/0	0/0	1/1	3	0	25	0	1	1
1100	chr7	71121454	A	C	hom	Vps13b:NM_001134886:exon24:c.A3507C:p.Q1169H,	Vps13b	nonsynonymous SNV	chr7	74541408	A	exonic	Vps13b	-	deleterious	1/1	1/1	0/0	0/0	0/0	0/0	0/0	0/0	0/0	0/0	0/0	0/0	0/0	0/0	0/0	0/0	0/0	0/0	0/0	0/0	0/0	0/0	0/0	0/0	1/1	0/0	0/0	1/1	4	0	24	0	1	1
1100	chr7	71121515	C	A	hom	Vps13b:NM_001134886:exon24:c.C3568A:p.Q1190K,	Vps13b	nonsynonymous SNV	chr7	74541469	C	exonic	Vps13b	-	tolerated	1/1	1/1	0/0	0/0	0/0	0/0	0/0	0/0	1/1	1/1	0/0	0/0	0/0	0/0	1/1	1/1	1/1	0/0	0/0	0/0	0/0	0/0	0/0	1/1	1/1	0/0	0/0	1/1	10	0	18	0	1	1
1100	chr7	71121544	G	C	hom	Vps13b:NM_001134886:exon24:c.G3597C:p.R1199S,	Vps13b	nonsynonymous SNV	chr7	74541646	G	intronic	Vps13b	-	-	1/1	0/0	0/0	0/0	0/0	0/0	0/0	0/0	0/0	0/0	0/0	0/0	0/0	0/0	0/0	0/0	0/0	0/0	0/0	0/0	0/0	0/0	0/0	0/0	1/1	0/0	0/0	1/1	3	0	25	0	1	1
1100	chr7	71121546	A	G	hom	Vps13b:NM_001134886:exon24:c.A3599G:p.H1200R,	Vps13b	nonsynonymous SNV	chr7	74541648	A	intronic	Vps13b	-	-																													0	0	28	0	0	0
1100	chr7	71121587	G	C	hom	Vps13b:NM_001134886:exon24:c.G3640C:p.E1214Q,	Vps13b	nonsynonymous SNV	chr7	74541689	G	intronic	Vps13b	-	-	1/1	0/0	0/0	0/0	0/0	0/0	0/0	0/0	0/0	0/0	0/0	0/0	0/0	0/0	0/0	0/0	0/0	0/0	0/0	0/0	0/0	0/0	0/0	0/0	1/1	0/0	0/0	1/1	3	0	25	0	1	1
1100	chr7	71240782	A	G	hom	Vps13b:NM_001134886:exon34:c.A5594G:p.Y1865C,	Vps13b	nonsynonymous SNV	chr7	74657149	A	exonic	Vps13b	-	tolerated	1/1	1/1	0/0	0/0	0/0	0/0	0/0	0/0	0/0	0/0	0/0	0/0	0/0	0/0	0/0	0/0	0/0	0/0	0/0	0/0	0/0	0/0	0/0	0/0	1/1	0/0	0/0	1/1	4	0	24	0	1	1
1100	chr7	71240889	C	T	hom	Vps13b:NM_001134886:exon34:c.C5701T:p.P1901S,	Vps13b	nonsynonymous SNV	chr7	74657256	C	exonic	Vps13b	-	tolerated	1/1	1/1	0/0	0/0	0/0	0/0	0/0	0/0	0/0	0/0	0/0	0/0	0/0	0/0	0/0	0/0	0/0	0/0	0/0	0/0	0/0	0/0	0/0	0/0	1/1	0/0	0/0	1/1	4	0	24	0	1	1
1100	chr7	71306203	A	G	hom	Vps13b:NM_001134886:exon39:c.A6970G:p.I2324V,	Vps13b	nonsynonymous SNV	chr7	74720866	A	exonic	Vps13b	-	tolerated	1/1	1/1	0/0	0/0	0/0	0/0	0/0	0/0	0/0	0/0	0/0	0/0	0/0	0/0	0/0	0/0	0/0	0/0	0/0	0/0	0/0	0/0	0/0	0/0	1/1	0/0	0/0	1/1	4	0	24	0	1	1
1100	chr7	71440059	C	T	hom	Vps13b:NM_001134886:exon55:c.C9949T:p.L3317F,	Vps13b	nonsynonymous SNV	chr7	74854163	C	exonic	Vps13b	-	deleterious	1/1	0/0	0/0	0/0	0/0	0/0	0/0	0/0	0/0	0/0	0/0	0/0	0/0	0/0	0/0	0/0	0/0	0/0	0/0	0/0	0/0	0/0	0/0	0/0	1/1	0/0	0/0	1/1	3	0	25	0	1	1
1100	chr7	71730341	A	G	hom	Spag1:NM_001012116:exon10:c.A1079G:p.E360G,	Spag1	nonsynonymous SNV	chr7	75174808	A	exonic	Spag1	-	tolerated	1/1	1/1	0/0	0/0	0/0	0/0	0/0	1/1	0/0	0/0	0/0	0/0	0/0	0/0	1/1	1/1	1/1	0/0	0/0	0/0	0/0	0/0	0/0	1/1	1/1	0/0	0/0	1/1	9	0	19	0	1	1
1100	chr7	74586633	G	A	hom	Fzd6:NM_001130536:exon4:c.G394A:p.A132T,	Fzd6	nonsynonymous SNV	chr7	78325202	A	exonic	Fzd6		-	0/0	0/0	0/0	0/0	1/1	1/1	1/1	0/0	0/0	0/0	0/0	0/0	0/0	0/0	0/0	0/0	0/0	1/1	1/1	1/1	0/0	0/0	0/0	0/0	1/1	1/1	1/1	1/1	10	0	18	0	1	3
1100	chr7	74587050	A	G	hom	Fzd6:NM_001130536:exon4:c.A811G:p.N271D,	Fzd6	nonsynonymous SNV	chr7	78324785	G	exonic	Fzd6		-	0/0	0/0	0/0	0/0	1/1	1/1	1/1	0/0	0/0	0/0	0/0	0/0	0/0	0/0	0/0	0/0	0/0	1/1	1/1	1/1	0/0	0/0	0/0	0/0	1/1	1/1	1/1	1/1	10	0	18	0	1	3
1100	chr7	74590841	G	A	hom	Fzd6:NM_001130536:exon6:c.G1759A:p.A587T,	Fzd6	nonsynonymous SNV	chr7	78320994	T	exonic	Fzd6	-	-	0/0	0/0	0/0	0/0	0/0	0/0	0/0	0/0	0/0	0/0	0/0	0/0	0/0	0/0	0/0	0/0	0/0	1/1	1/1	1/1	0/0	0/0	0/0	0/0	1/1	1/1	1/1	1/1	7	0	21	0	1	3
1100	chr7	75377924	C	G	hom	Dpys:NM_031705:exon8:c.G1405C:p.A469P,	Dpys	nonsynonymous SNV	chr7	78806091	C	exonic	Dpys	-	tolerated	1/1	0/0	0/0	0/0	0/0	0/0	0/0	0/0	0/0	0/0	0/0	0/0	0/0	0/0	0/0	0/0	0/0	0/0	0/0	0/0	0/0	0/0	0/0	0/0	1/1	0/0	0/0	0/0	2	0	26	0	1	0
1100	chr7	76501624	T	C	hom	Zfpm2:NM_001130501:exon5:c.T439C:p.S147P,	Zfpm2	nonsynonymous SNV	chr7	79824415	T	exonic	Zfpm2	rs198508834	tolerated	1/1	0/0	0/0	0/0	1/1	1/1	1/1	1/1	0/0	0/0	0/0	0/0	0/0	0/0	0/0	0/0	0/0	1/1	1/1	1/1	1/1	0/0	0/0	0/0	1/1	1/1	1/1	1/1	13	0	15	0	1	3
1100	chr7	76651132	G	A	hom	Zfpm2:NM_001130501:exon8:c.G1162A:p.G388S,	Zfpm2	nonsynonymous SNV	chr7	79973369	G	exonic	Zfpm2	-	tolerated	1/1	0/0	0/0	0/0	1/1	1/1	1/1	0/0	0/0	0/0	0/0	0/0	0/0	0/0	0/0	0/0	0/0	0/0	0/0	0/0	1/1	0/0	0/0	0/0	1/1	0/0	0/0	0/0	6	0	22	0	1	0
1100	chr7	80324297	G	C	hom	Pkhd1l1:NM_001034931:exon1:c.G45C:p.L15F,	Pkhd1l1	nonsynonymous SNV	chr7	83387230	G	exonic	Pkhd1l1	rs198862140	deleterious	1/1	0/0	0/0	0/0	0/0	0/0	0/0	0/0	0/0	0/0	0/0	0/0	0/0	0/0	0/0	1/1	0/0	1/1	1/1	1/1	1/1	0/0	0/0	0/0	1/1	0/0	1/1	0/0	8	0	20	0	1	1
1100	chr7	80416532	G	A	hom	Pkhd1l1:NM_001034931:exon44:c.G6451A:p.V2151I,	Pkhd1l1	nonsynonymous SNV	chr7	83480945	G	exonic	Pkhd1l1	rs199024691	tolerated	1/1	0/0	0/0	0/0	0/0	0/0	0/0	0/0	0/0	0/0	0/0	0/0	0/0	0/0	0/0	1/1	0/0	1/1	1/1	1/1	1/1	0/0	0/0	0/0	1/1	0/0	1/1	0/0	8	0	20	0	1	1
1100	chr7	92425860	T	C	hom	Sntb1:NM_001130542:exon1:c.A190G:p.T64A,	Sntb1	nonsynonymous SNV	chr7	96285569	T	exonic	Sntb1	rs197648195	tolerated	0/0	0/0	0/0	0/0	0/0	0/0	0/0	1/1	0/0	0/0	0/0	0/0	0/0	1/1	0/0	0/0	0/0	1/1	1/1	1/1	0/0	0/0	0/0	0/0	1/1	0/0	1/1	1/1	8	0	20	0	1	2
1100	chr7	94693300	G	A	hom	Fam83a:NM_001130576:exon1:c.G241A:p.A81T,	Fam83a	nonsynonymous SNV	chr7	98462733	G	exonic	Fam83a	-	tolerated	0/0	1/1	0/0	0/0	0/0	1/1	0/0	0/0	1/1	1/1	0/0	0/0	0/0	0/0	1/1	0/0	0/0	0/0	0/0	0/0	0/0	0/0	0/0	1/1	1/1	1/1	0/0	1/1	9	0	19	0	1	2
1100	chr7	94760776	C	T	hom	Zhx1:NM_133620:exon2:c.G722A:p.R241Q,	Zhx1	nonsynonymous SNV	chr7	98528784	C	exonic	Zhx1	-	tolerated	0/0	1/1	0/0	0/0	0/0	1/1	0/0	0/0	1/1	1/1	0/0	0/0	0/0	0/0	1/1	0/0	0/0	0/0	0/0	0/0	0/0	0/0	0/0	1/1	1/1	1/1	0/0	1/1	9	0	19	0	1	2
1100	chr7	95049255	A	T	hom	Klhl38:NM_001025008:exon2:c.T1274A:p.V425D,	Klhl38	nonsynonymous SNV	chr7	98798410	A	exonic	Klhl38	-	deleterious	0/0	0/0	0/0	0/0	0/0	0/0	0/0	0/0	0/0	0/0	1/1	1/1	1/1	0/0	0/0	0/0	0/0	0/0	0/0	0/0	0/0	0/0	0/0	0/0	1/1	0/0	0/0	0/0	4	0	24	0	1	0
1100	chr7	95050221	T	G	hom	Klhl38:NM_001025008:exon2:c.A308C:p.N103T,	Klhl38	nonsynonymous SNV	chr7	98799376	T	exonic	Klhl38	rs198353675	tolerated	0/0	0/0	0/0	0/0	0/0	0/0	0/0	1/1	0/0	0/0	1/1	1/1	1/1	0/0	0/0	0/0	0/0	1/1	1/1	1/1	0/0	0/0	0/0	0/0	1/1	0/0	1/1	0/0	9	0	19	0	1	1
1100	chr7	120873299	G	A	hom	Tcf20:NM_001130574:exon2:c.C3706T:p.P1236S,	Tcf20	nonsynonymous SNV	chr7	123697217	G	exonic	Tcf20	-	tolerated	0/0	1/1	0/0	0/0	0/0	1/1	1/1	1/1	1/1	1/1	0/0	0/0	0/0	1/1	1/1	1/1	1/1	0/0	0/0	0/0	0/0	0/0	0/0	1/1	1/1	0/0	0/0	0/0	12	0	16	0	1	0
1100	chr7	121146581	C	T	hom	Serhl2:NM_001130579:exon12:c.C886T:p.R296C,	Serhl2	nonsynonymous SNV	chr7	123965962	C	exonic	Serhl2	-	deleterious	1/1	1/1	0/0	0/0	1/1	1/1	1/1	1/1	1/1	1/1	0/0	0/0	0/0	1/1	1/1	1/1	1/1	0/0	0/0	1/1	0/0	0/0	0/0	1/1	1/1	1/1	0/0	1/1	17	0	11	0	1	2
1100	chr7	127671301	G	A	hom	Tymp:NM_001012122:exon2:c.C35T:p.P12L,	Tymp	nonsynonymous SNV	chr7	130032445	G	exonic	Tymp	rs197185231	tolerated	1/1	0/0	0/0	0/0	1/1	0/0	0/0	0/0	0/0	0/0	1/1	1/1	1/1	0/0	1/1	0/0	0/0	1/1	1/1	0/0	1/1	1/1	1/1	0/0	1/1	0/0	1/1	0/0	13	0	15	0	1	1
1100	chr7	139447860	C	T	hom	Cela1:NM_012552:exon5:c.G479A:p.R160K,	Cela1	nonsynonymous SNV	chr7	140118569	C	exonic	Cela1	rs197456385	tolerated	1/1	0/0	0/0	0/0	0/0	0/0	0/0	0/0	0/0	0/0	0/0	0/0	0/0	0/0	0/0	0/0	0/0	1/1	1/1	1/1	0/0	0/0	0/0	0/0	1/1	1/1	1/1	1/1	8	0	20	0	1	3
1100	chr7	140891689	C	T	hom	Soat2:NM_153728:exon2:c.C100T:p.P34S,	Soat2	nonsynonymous SNV	chr7	141553181	C	exonic	Soat2	rs198680925	tolerated	1/1	0/0	0/0	0/0	0/0	0/0	0/0	0/0	0/0	0/0	0/0	0/0	0/0	1/1	0/0	0/0	0/0	1/1	1/1	1/1	0/0	0/0	0/0	0/0	1/1	0/0	0/0	0/0	6	0	22	0	1	0
1100	chr7	141458722	G	A	hom	Calcoco1:NM_139190:exon13:c.C1693T:p.P565S,	Calcoco1	nonsynonymous SNV	chr7	142102253	G	exonic	Calcoco1	rs199287784	tolerated	1/1	0/0	0/0	0/0	1/1	0/0	0/0	0/0	0/0	0/0	0/0	0/0	0/0	1/1	0/0	0/0	0/0	1/1	1/1	1/1	0/0	0/0	0/0	0/0	1/1	0/0	0/0	0/0	7	0	21	0	1	0
1100	chr7	142456178	C	A	hom	Glycam1:NM_012794:exon3:c.G265T:p.D89Y,	Glycam1	nonsynonymous SNV	chr7	142952274	C	exonic	Glycam1	-	deleterious	0/0	0/0	0/0	0/0	0/0	0/0	0/0	0/0	0/0	0/0	0/0	0/0	0/0	0/0	0/0	0/0	0/0	0/0	0/0	0/0	0/0	0/0	0/0	0/0	1/1	1/1	1/1	1/1	4	0	24	0	1	3
1100	chr8	3239410	C	T	hom	Ddi1:NM_001085475:exon1:c.G206A:p.G69D,	Ddi1	nonsynonymous SNV	chr8	4562984	C	exonic	Ddi1	-	-	0/0	0/0	0/0	0/0	0/0	0/0	0/0	0/0	0/0	0/0	0/0	0/0	0/0	0/0	0/0	0/0	0/0	0/0	0/0	0/0	0/0	0/0	0/0	0/0	1/1	0/0	0/0	0/0	1	0	27	0	1	0
1100	chr8	14624470	G	A	hom	LOC500948:NM_001047964:exon4:c.C575T:p.P192L,	LOC500948	nonsynonymous SNV	chr8	16354294	G	exonic	LOC500948	rs198321849	-	0/0	0/0	0/0	0/0	1/1	0/0	0/0	0/0	0/0	0/0	0/0	0/0	0/0	0/0	0/0	0/0	0/0	1/1	1/1	1/1	0/0	0/0	0/0	0/0	1/1	0/0	0/0	0/0	5	0	23	0	1	0
1100	chr8	14624561	G	C	hom	LOC500948:NM_001047964:exon4:c.C484G:p.Q162E,	LOC500948	nonsynonymous SNV	chr8	16354385	G	exonic	LOC500948	rs198051660	-	0/0	0/0	0/0	0/0	1/1	0/0	0/0	0/0	0/0	0/0	0/0	0/0	0/0	0/0	0/0	0/0	0/0	1/1	1/1	1/1	0/0	0/0	0/0	0/0	1/1	0/0	0/0	0/0	5	0	23	0	1	0
1100	chr8	14634264	A	G	hom	LOC500948:NM_001047964:exon2:c.T343C:p.S115P,	LOC500948	nonsynonymous SNV	Deleted	Deleted	Deleted	Deleted	Deleted		-	0/0	0/0	0/0	0/0	0/0	0/0	0/0	0/0	0/0	0/0	0/0	0/0	0/0	0/0	0/0	0/0	0/0	1/1	1/1	1/1	0/0	0/0	0/0	0/0	1/1	0/0	0/0	0/0	4	0	24	0	1	0
1100	chr8	14646541	C	T	hom	LOC500948:NM_001047964:exon1:c.G250A:p.A84T,	LOC500948	nonsynonymous SNV	chr8	16421103	C	exonic	LOC500948	rs199017976	-	0/0	0/0	0/0	0/0	0/0	0/0	0/0	1/1	0/0	0/0	0/0	0/0	0/0	0/0	0/0	0/0	0/0	1/1	1/1	1/1	0/0	0/0	0/0	0/0	1/1	0/0	0/0	0/0	5	0	23	0	1	0
1100	chr8	14646618	T	C	hom	LOC500948:NM_001047964:exon1:c.A173G:p.Y58C,	LOC500948	nonsynonymous SNV	chr8	16421180	T	exonic	LOC500948	rs197846635	-	0/0	0/0	0/0	0/0	0/0	1/1	1/1	1/1	0/0	0/0	0/0	0/0	0/0	0/0	0/0	0/0	0/0	1/1	1/1	1/1	0/0	0/0	0/0	0/0	1/1	1/1	1/1	1/1	10	0	18	0	1	3
1100	chr8	16101742	G	A	hom	Olr1115:NM_001000885:exon1:c.C716T:p.S239F,	Olr1115	nonsynonymous SNV	chr8	17847852	G	exonic	Olr1115	rs198438697	deleterious	0/0	0/0	0/0	0/0	0/0	0/0	0/0	0/0	0/0	0/0	0/0	0/0	0/0	0/0	0/0	0/0	0/0	1/1	1/1	1/1	0/0	0/0	0/0	0/0	1/1	0/0	0/0	0/0	4	0	24	0	1	0
1100	chr8	16101889	G	A	hom	Olr1115:NM_001000885:exon1:c.C569T:p.S190F,	Olr1115	nonsynonymous SNV	chr8	17847999	G	exonic	Olr1115	rs198373176	deleterious	0/0	0/0	0/0	0/0	0/0	0/0	0/0	0/0	0/0	0/0	0/0	0/0	0/0	0/0	0/0	0/0	0/0	1/1	1/1	1/1	0/0	0/0	0/0	0/0	1/1	0/0	0/0	0/0	4	0	24	0	1	0
1100	chr8	16102421	G	A	hom	Olr1115:NM_001000885:exon1:c.C37T:p.H13Y,	Olr1115	nonsynonymous SNV	chr8	17848531	G	exonic	Olr1115	rs198052013	deleterious	0/0	0/0	0/0	0/0	0/0	0/0	0/0	0/0	0/0	0/0	0/0	0/0	0/0	0/0	0/0	0/0	0/0	1/1	1/1	1/1	0/0	0/0	0/0	0/0	1/1	0/0	0/0	0/0	4	0	24	0	1	0
1100	chr8	16163371	G	A	hom	Olr1117:NM_001000884:exon1:c.C425T:p.A142V,	Olr1117	nonsynonymous SNV	chr8	17909014	G	exonic	Olr1117	-	tolerated	0/0	0/0	0/0	0/0	0/0	0/0	0/0	0/0	0/0	0/0	0/0	0/0	0/0	0/0	0/0	0/0	0/0	0/0	0/0	0/0	0/0	0/0	0/0	0/0	1/1	0/0	0/0	0/0	1	0	27	0	1	0
1100	chr8	16185613	C	G	hom	Olr1118:NM_001000883:exon1:c.G43C:p.V15L,	Olr1118	nonsynonymous SNV	chr8	17935971	C	exonic	Olr1118	rs197753720	tolerated	0/0	0/0	0/0	0/0	1/1	0/0	0/0	0/0	0/0	0/0	0/0	0/0	0/0	1/1	0/0	1/1	1/1	1/1	1/1	1/1	0/0	0/0	0/0	0/0	1/1	1/1	1/1	1/1	11	0	17	0	1	3
1100	chr8	16185634	T	C	hom	Olr1118:NM_001000883:exon1:c.A22G:p.T8A,	Olr1118	nonsynonymous SNV	chr8	17935992	T	exonic	Olr1118	rs199024342	tolerated	0/0	0/0	0/0	0/0	1/1	0/0	0/0	0/0	0/0	0/0	0/0	0/0	0/0	1/1	0/0	1/1	1/1	1/1	1/1	1/1	0/0	0/0	0/0	0/0	1/1	1/1	1/1	1/1	11	0	17	0	1	3
1100	chr8	16883649	G	A	hom	Olr1122:NM_001000882:exon1:c.C292T:p.L98F,	Olr1122	nonsynonymous SNV	chr8	18829412	G	exonic	Olr1122	rs66179172	deleterious	0/0	0/0	0/0	0/0	0/0	0/0	0/0	0/0	0/0	0/0	0/0	0/0	0/0	0/0	0/0	0/0	0/0	1/1	1/1	1/1	0/0	0/0	0/0	0/0	1/1	0/0	0/0	0/0	4	0	24	0	1	0
1100	chr8	16919263	C	T	hom	Olr1124:NM_001000426:exon1:c.C49T:p.L17F,	Olr1124	nonsynonymous SNV	chr8	18862533	C	exonic	Olr1124	rs198371643	-	0/0	0/0	0/0	0/0	0/0	0/0	0/0	0/0	0/0	0/0	0/0	0/0	0/0	0/0	0/0	0/0	0/0	1/1	1/1	1/1	0/0	0/0	0/0	0/0	1/1	0/0	0/0	0/0	4	0	24	0	1	0
1100	chr8	16920127	G	A	hom	Olr1124:NM_001000426:exon1:c.G913A:p.V305I,	Olr1124	nonsynonymous SNV	chr8	18863397	G	exonic	Olr1124	rs198520023	-	0/0	0/0	0/0	0/0	0/0	0/0	0/0	0/0	0/0	0/0	0/0	0/0	0/0	1/1	0/0	0/0	0/0	1/1	1/1	1/1	0/0	0/0	0/0	0/0	1/1	1/1	1/1	1/1	8	0	20	0	1	3
1100	chr8	17105191	G	A	hom	Olr1130:NM_001000428:exon1:c.C131T:p.P44L,	Olr1130	nonsynonymous SNV	chr8	19037882	T	exonic	Olr1130	-	-																													0	0	28	0	0	0
1100	chr8	17145830	C	T	hom	Olr1132:NM_001000986:exon1:c.G221A:p.S74N,	Olr1132	nonsynonymous SNV	chr8	19088434	C	exonic	Olr1132	rs198980781	deleterious	0/0	0/0	0/0	0/0	0/0	0/0	0/0	0/0	0/0	0/0	0/0	0/0	0/0	0/0	0/0	0/0	0/0	1/1	1/1	1/1	0/0	0/0	0/0	0/0	1/1	0/0	0/0	0/0	4	0	24	0	1	0
1100	chr8	17207353	T	C	hom	Olr1135:NM_001000878:exon1:c.A817G:p.M273V,	Olr1135	nonsynonymous SNV	chr8	19149938	T	exonic	Olr1135	rs197945722	tolerated	0/0	0/0	0/0	0/0	0/0	0/0	0/0	0/0	0/0	0/0	0/0	0/0	0/0	0/0	0/0	0/0	0/0	1/1	1/1	1/1	0/0	0/0	0/0	0/0	1/1	0/0	0/0	0/0	4	0	24	0	1	0
1100	chr8	17279793	C	T	hom	Olr1137:NM_001001079:exon1:c.G733A:p.V245I,	Olr1137	nonsynonymous SNV	chr8	19222376	C	exonic	Olr1137	rs199141809	deleterious	0/0	0/0	0/0	0/0	1/1	0/0	0/0	0/0	0/0	0/0	0/0	0/0	0/0	1/1	0/0	0/0	0/0	1/1	1/1	1/1	0/0	0/0	0/0	0/0	1/1	1/1	1/1	1/1	9	0	19	0	1	3
1100	chr8	17279982	T	C	hom	Olr1137:NM_001001079:exon1:c.A544G:p.T182A,	Olr1137	nonsynonymous SNV	chr8	19222565	T	exonic	Olr1137	rs197389815	tolerated	0/0	0/0	0/0	0/0	1/1	0/0	0/0	0/0	0/0	0/0	0/0	0/0	0/0	1/1	0/0	0/0	0/0	1/1	1/1	1/1	0/0	0/0	0/0	0/0	1/1	1/1	1/1	1/1	9	0	19	0	1	3
1100	chr8	17280129	T	C	hom	Olr1137:NM_001001079:exon1:c.A397G:p.T133A,	Olr1137	nonsynonymous SNV	chr8	19222712	T	exonic	Olr1137	rs198604035	deleterious	0/0	0/0	0/0	0/0	1/1	0/0	0/0	0/0	0/0	0/0	0/0	0/0	0/0	1/1	0/0	0/0	0/0	1/1	1/1	1/1	0/0	0/0	0/0	0/0	1/1	1/1	1/1	1/1	9	0	19	0	1	3
1100	chr8	17280504	T	A	hom	Olr1137:NM_001001079:exon1:c.A22T:p.T8S,	Olr1137	nonsynonymous SNV	chr8	19223087	T	exonic	Olr1137	rs197774179	tolerated	0/0	0/0	0/0	0/0	1/1	0/0	0/0	0/0	0/0	0/0	0/0	0/0	0/0	1/1	0/0	0/0	0/0	1/1	1/1	1/1	0/0	0/0	0/0	0/0	1/1	1/1	1/1	1/1	9	0	19	0	1	3
1100	chr8	17293199	C	A	hom	Olr1138:NM_001001080:exon1:c.G681T:p.K227N,	Olr1138	nonsynonymous SNV	chr8	19235774	C	exonic	Olr1138	rs197288264	deleterious	0/0	0/0	0/0	0/0	1/1	0/0	0/0	0/0	0/0	0/0	0/0	0/0	0/0	0/0	0/0	0/0	0/0	1/1	1/1	1/1	0/0	0/0	0/0	0/0	1/1	0/0	0/0	0/0	5	0	23	0	1	0
1100	chr8	17712429	T	G	hom	Olr1148:NM_001000875:exon1:c.T323G:p.F108C,	Olr1148	nonsynonymous SNV	chr8	19615094	T	exonic	Olr1148	rs197640498	-	0/0	0/0	0/0	0/0	1/1	0/0	0/0	0/0	0/0	0/0	0/0	0/0	0/0	1/1	0/0	0/0	0/0	1/1	1/1	1/1	0/0	0/0	0/0	0/0	1/1	1/1	1/1	1/1	9	0	19	0	1	3
1100	chr8	17754957	T	C	hom	Olr1149:NM_001000874:exon1:c.A307G:p.I103V,	Olr1149	nonsynonymous SNV	chr8	19655019	T	exonic	Olr1149	-	-	0/0	0/0	0/0	0/0	0/0	0/0	0/0	0/0	0/0	0/0	0/0	0/0	0/0	1/1	0/0	0/0	0/0	0/0	0/0	0/0	0/0	0/0	0/0	0/0	1/1	1/1	1/1	1/1	5	0	23	0	1	3
1100	chr8	17755089	T	A	hom	Olr1149:NM_001000874:exon1:c.A175T:p.I59F,	Olr1149	nonsynonymous SNV	chr8	19655151	T	exonic	Olr1149	-	-	0/0	0/0	0/0	0/0	0/0	0/0	0/0	0/0	0/0	0/0	0/0	0/0	0/0	1/1	0/0	0/0	0/0	0/0	0/0	0/0	0/0	0/0	0/0	0/0	1/1	1/1	1/1	1/1	5	0	23	0	1	3
1100	chr8	18095527	T	C	hom	Olr1158:NM_001000872:exon1:c.A697G:p.R233G,	Olr1158	nonsynonymous SNV	chr8	19995054	T	exonic	Olr1158	rs197109148	tolerated	0/0	0/0	0/0	0/0	1/1	0/0	0/0	0/0	0/0	0/0	0/0	0/0	0/0	1/1	0/0	0/0	0/0	1/1	1/1	1/1	0/0	0/0	0/0	0/0	1/1	1/1	1/1	1/1	9	0	19	0	1	3
1100	chr8	18152339	G	T	hom	Olr1159:NM_001000871:exon1:c.G355T:p.A119S,	Olr1159	nonsynonymous SNV	chr8	20052435	G	exonic	Olr1159	-	deleterious	0/0	0/0	0/0	0/0	1/1	0/0	0/0	0/0	0/0	0/0	0/0	0/0	0/0	1/1	0/0	0/0	0/0	0/0	0/0	0/0	0/0	0/0	0/0	0/0	1/1	1/1	1/1	1/1	6	0	22	0	1	3
1100	chr8	18173942	T	G	hom	Olr1160:NM_001000985:exon1:c.T83G:p.F28C,	Olr1160	nonsynonymous SNV	chr8	20074368	T	exonic	Olr1160	-	deleterious	0/0	0/0	0/0	0/0	1/1	0/0	0/0	0/0	0/0	0/0	0/0	0/0	0/0	1/1	0/0	0/0	0/0	0/0	0/0	0/0	0/0	0/0	0/0	0/0	1/1	1/1	1/1	1/1	6	0	22	0	1	3
1100	chr8	18174102	G	T	hom	Olr1160:NM_001000985:exon1:c.G243T:p.M81I,	Olr1160	nonsynonymous SNV	chr8	20074528	G	exonic	Olr1160	-	deleterious	0/0	0/0	0/0	0/0	0/0	0/0	0/0	0/0	0/0	0/0	0/0	0/0	0/0	0/0	0/0	0/0	0/0	0/0	0/0	0/0	0/0	0/0	0/0	0/0	1/1	0/0	0/0	0/0	1	0	27	0	1	0
[truncated: 274 more rows]
[truncated: 2 more columns]

## Sheet: B) indel
							annotation
[truncated: 35 more rows]

## Sheet: C) SV
chr	start	end	annotation	type
[truncated: 17 more rows]

## Sheet: D) CNV
chr	start	end	annotation	type
[truncated: 85 more rows]
