# Supplementary material for: Comparative Genome of GK and Wistar Rats Reveals Genetic Basis of Type 2 Diabetes
Source: PLoS One. 2015 Nov 3;10(11):e0141859. doi: 10.1371/journal.pone.0141859 (PMC4631338; doi:10.1371/journal.pone.0141859)
Supplement: S8 File — (A) 300 GK/Slac specific PAVs in 252 genes, which are homozygous mutant locus in GK/Slac strain but not in Wistar derived strains [46]. (B) After removing 60 ORs genes, there are 228 GK/Slac specific PAVs in 192 genes. These genes are analyzed by the following steps: 1) comparison with T2D prior genes; 2) differential (co-)expression between GK and Wistar rats in liver, muscle or adipose; 3) protein-protein interaction with T2D prior genes. (XLS) [file pone.0141859.s008.xls]

## Sheet: A) 252 genes
# 300 GK/Slac specific PAVs in 252 genes, which are homozygous mutant locus in GK strain but not in other Wistar derived strains.
genotype pattern for sequenced GK and Wistar in our experiments	chr	position_1based	BN_reference	GK_variant	GK_genotype	annotation	gene	type	SIFT	ACI	BBDP	BN.Lx	EVE	F344/Ncrl	FHH	FHL	LE/Stm	LEW	LEW/NcrlBR	LH	LL	LN	MHS	MNS	SBH	SBN	SHR	SHR/NHsd	SHRSP/Gla	SR/Jr	SS/Jr	SS_JRHSDMCWI	WAG	GK	WKY	WKY/Gla	WKY_NHSD	prior
1101	chr1	210247619	A	G	hom	Cdca5:NM_001115042:exon1:c.T263C:p.I88T,	Cdca5	nonsynonymous SNV	-	0/1	0/1	0/1	0/1	0/1	1/1	1/1	0/1	0/1	0/1	0/1	0/1	0/1	0/1	0/1	0/1	0/1	0/1	0/1	0/1	0/1	0/1	0/1	0/1	1/1	0/1	0/1	0/1	No
1101	chr1	243316003	G	A	hom	Cyp2c11:NM_019184:exon7:c.G986A:p.R329H,	Cyp2c11	nonsynonymous SNV	tolerated	0/0	0/0	0/0	0/0	0/0	0/0	0/0	0/0	0/0	0/0	0/0	0/0	0/0	0/0	0/0	0/0	1/1	0/0	0/0	0/0	0/0	0/0	0/0	0/0	1/1	0/0	0/0	0/0	No
1101	chr10	89170179	G	A	hom	Ka11:NM_001008750:exon1:c.C550T:p.H184Y,	Ka11	nonsynonymous SNV	tolerated	0/1	0/1	0/0	0/0	0/1	0/1	0/1	0/1	0/1	0/1	0/1	0/0	0/1	0/0	0/0	0/1	0/1	0/1	0/1	0/0	0/1	0/0	0/0	0/1	1/1	0/0	0/1	0/0	No
1101	chr7	76501610	C	G	hom	Zfpm2:NM_001130501:exon5:c.C425G:p.T142R,	Zfpm2	nonsynonymous SNV	tolerated	1/1	0/0	0/0	0/0	0/0	0/0	0/0	0/0	0/0	0/0	0/0	0/0	0/0	0/0	0/0	0/0	0/0	0/0	0/0	0/0	1/1	0/0	0/0	0/0	1/1	0/0	0/0	0/0	No
1100	chr1	15618114	A	G	hom	Bclaf1:NM_001047852:exon5:c.A1420G:p.T474A,	Bclaf1	nonsynonymous SNV	tolerated	0/0	0/0	0/0	0/0	0/0	1/1	1/1	1/1	0/0	0/0	0/0	0/0	0/0	0/0	0/0	0/0	0/0	0/0	0/0	0/0	0/0	0/0	0/0	0/0	1/1	0/0	0/0	0/0	No
1100	chr1	81352714	G	T	hom	Cyp2b2:NM_001198676:exon5:c.G812T:p.R271L,	Cyp2b2	nonsynonymous SNV	deleterious	0/0	./.	0/0	0/0	0/0	0/0	0/0	0/0	0/0	0/0	0/0	0/0	0/0	./.	0/0	0/0	0/0	0/0	0/0	0/0	0/0	0/0	0/0	0/0	1/1	0/0	0/0	0/0	No
1100	chr1	83186681	C	T	hom	Fcgbp:NM_001164657:exon5:c.C1238T:p.A413V,	Fcgbp	nonsynonymous SNV	tolerated	0/0	0/0	0/0	0/0	0/0	0/0	0/0	0/0	0/0	0/0	0/0	0/0	0/0	0/0	0/0	0/0	0/0	0/0	0/0	0/0	0/0	0/0	0/0	0/0	1/1	0/0	0/0	0/0	No
1100	chr1	83236852	G	A	hom	Fcgbpl1:NM_001164656:exon3:c.G853A:p.V285I,	Fcgbpl1	nonsynonymous SNV	tolerated	0/0	0/0	0/0	0/0	0/0	0/0	0/0	0/0	0/0	0/0	0/0	0/0	0/0	0/0	0/0	0/0	0/0	0/0	0/0	0/0	0/0	0/0	0/0	0/0	1/1	0/0	0/0	0/0	No
1100	chr1	83506432	A	T	hom	Paf1:NM_001024898:exon14:c.A1383T:p.E461D,	Paf1	nonsynonymous SNV	-	0/0	0/0	0/0	0/0	0/0	0/0	0/0	0/0	0/0	0/0	1/1	0/0	0/0	0/0	0/0	0/0	0/0	0/0	0/0	0/0	1/1	0/0	0/0	0/0	1/1	0/0	0/0	0/0	No
1100	chr1	83843232	T	G	hom	Fbxo17:NM_001013064:exon7:c.T812G:p.V271G,	Fbxo17	nonsynonymous SNV	deleterious	0/0	0/0	0/0	0/0	0/0	0/0	0/0	0/0	0/0	0/0	0/0	0/0	0/0	0/0	0/0	0/0	0/0	0/0	0/0	0/0	0/0	0/0	0/0	0/0	1/1	0/0	0/0	0/0	No
1100	chr1	84449112	G	T	hom	Dpf1:NM_001105729:exon6:c.G586T:p.V196F,	Dpf1	nonsynonymous SNV	deleterious	0/0	0/0	0/0	0/0	0/0	0/0	0/0	0/0	0/0	0/0	0/0	0/0	0/0	0/0	0/0	0/0	0/0	0/0	0/0	0/0	0/0	0/0	0/0	0/0	1/1	0/0	0/0	0/0	No
1100	chr1	146416767	G	A	hom	Me3:NM_001108491:exon10:c.G1063A:p.E355K,	Me3	nonsynonymous SNV	tolerated	0/0	0/0	0/0	0/0	0/0	0/0	0/0	0/0	0/0	0/0	0/0	0/0	0/0	0/0	0/0	0/0	0/0	0/0	0/0	0/0	0/0	0/0	0/0	0/0	1/1	0/0	0/0	0/0	No
1100	chr1	162882095	G	A	hom	Olr192:NM_001000549:exon1:c.C662T:p.S221F,	Olr192	nonsynonymous SNV	tolerated	0/0	0/0	0/0	0/0	0/0	0/0	0/0	0/0	0/0	0/0	0/0	0/0	0/0	0/0	0/0	0/0	0/0	0/0	0/0	0/0	0/0	0/0	0/0	0/0	1/1	0/0	0/0	0/0	No
1100	chr1	174436078	T	C	hom	Pik3c2a:NM_001108500:exon32:c.A4648G:p.T1550A,	Pik3c2a	nonsynonymous SNV	tolerated	0/0	0/0	0/0	0/0	0/0	0/0	0/0	0/0	0/0	0/0	0/0	0/0	0/0	0/0	0/0	0/0	0/0	0/0	0/0	0/0	0/0	0/0	0/0	0/0	1/1	0/0	0/0	0/0	No
1100	chr1	174467615	C	T	hom	Pik3c2a:NM_001108500:exon10:c.G1792A:p.V598I,	Pik3c2a	nonsynonymous SNV	deleterious	0/0	0/0	0/0	0/0	0/0	0/0	0/0	0/0	0/0	0/0	0/0	0/0	0/0	0/0	0/0	0/0	0/0	0/0	0/0	0/0	0/0	0/0	0/0	0/0	1/1	0/0	0/0	0/0	No
1100	chr1	179746185	A	G	hom	Eef2k:NM_012947:exon14:c.A1640G:p.Q547R,	Eef2k	nonsynonymous SNV	tolerated	1/1	0/0	0/0	0/0	1/1	0/0	0/0	0/0	0/0	0/0	0/0	0/0	0/0	0/0	0/0	0/0	0/0	0/0	0/0	0/0	0/0	0/0	0/0	0/0	1/1	0/0	0/0	0/0	No
1100	chr1	181012892	C	T	hom	Ern2:NM_001108919:exon22:c.G2756A:p.R919K,	Ern2	nonsynonymous SNV	deleterious	0/0	0/0	0/0	0/0	1/1	0/0	0/0	0/0	0/0	0/0	0/0	0/0	0/0	0/0	0/0	0/0	0/0	0/0	0/0	0/0	0/0	0/0	0/0	0/0	1/1	0/0	0/0	0/0	No
1100	chr1	181012904	G	A	hom	Ern2:NM_001108919:exon22:c.C2744T:p.A915V,	Ern2	nonsynonymous SNV	deleterious	0/0	0/0	0/0	0/0	1/1	0/0	0/0	0/0	0/0	0/0	0/0	0/0	0/0	0/0	0/0	0/0	0/0	0/0	0/0	0/0	0/0	0/0	0/0	0/0	1/1	0/0	0/0	0/0	No
1100	chr1	185692556	C	T	hom	Eif3c:NM_001100662:exon17:c.G2255A:p.S752N,	Eif3c	nonsynonymous SNV	tolerated	0/0	0/0	0/0	0/0	0/0	0/0	0/0	0/0	0/0	0/0	0/0	0/0	0/0	0/0	0/0	0/0	0/0	0/0	0/0	0/0	0/0	0/0	0/0	0/0	1/1	0/0	0/0	0/0	No
1100	chr1	185726780	G	A	hom	Apobr:NM_001109154:exon2:c.G407A:p.R136H,	Apobr	nonsynonymous SNV	deleterious	0/0	0/0	0/0	0/0	0/0	0/0	0/0	0/0	0/0	0/0	0/0	0/0	0/0	0/0	0/0	0/0	0/0	0/0	0/0	0/0	0/0	0/0	0/0	0/0	1/1	0/0	0/0	0/0	No
1100	chr1	185727022	C	T	hom	Apobr:NM_001109154:exon2:c.C649T:p.R217C,	Apobr	nonsynonymous SNV	tolerated	0/0	0/0	0/0	0/0	0/0	0/0	0/0	0/0	0/0	0/0	0/0	0/0	0/0	0/0	0/0	0/0	0/0	0/0	0/0	0/0	0/0	0/0	0/0	0/0	1/1	0/0	0/0	0/0	No
1100	chr1	186344173	G	A	hom	LOC308990:NM_001025001:exon2:c.G461A:p.R154K,	LOC308990	nonsynonymous SNV	tolerated	0/0	0/0	0/0	0/0	0/0	0/0	0/0	0/0	0/0	0/0	0/0	0/0	0/0	0/0	0/0	0/0	0/0	0/0	0/0	0/0	0/0	0/0	0/0	0/0	1/1	0/0	0/0	0/0	No
1100	chr1	186477841	G	T	hom	Sept1:NM_001012460:exon4:c.C182A:p.A61D,	Sept1	nonsynonymous SNV	tolerated	0/0	0/0	0/0	0/0	0/0	0/0	0/0	0/0	0/0	0/0	0/0	0/0	0/0	0/0	0/0	0/0	0/0	0/0	0/0	0/0	0/0	0/0	0/0	0/0	1/1	0/0	0/0	0/0	No
1100	chr1	187448525	T	A	hom	Itgad:NM_031691:exon10:c.T1087A:p.S363T,	Itgad	nonsynonymous SNV	tolerated	0/0	0/0	0/0	0/0	0/0	0/0	0/0	0/0	0/0	0/0	0/0	0/0	0/0	0/0	0/0	0/0	0/0	0/0	0/0	0/0	0/0	0/0	0/0	0/0	1/1	0/0	0/0	0/0	No
1100	chr1	187449728	A	G	hom	Itgad:NM_031691:exon11:c.A1148G:p.Y383C,	Itgad	nonsynonymous SNV	deleterious	0/0	0/0	0/0	0/0	0/0	0/0	0/0	0/0	0/0	0/0	0/0	0/0	0/0	0/0	0/0	0/0	0/0	0/0	0/0	0/0	0/0	0/0	0/0	0/0	1/1	0/0	0/0	0/0	No
1100	chr1	193205915	G	A	hom	Bccip:NM_001108505:exon1:c.G115A:p.D39N,	Bccip	nonsynonymous SNV	deleterious	0/0	0/0	0/0	0/0	0/0	0/0	0/0	0/0	0/0	0/0	0/0	0/0	0/0	0/0	0/0	0/0	0/0	0/0	0/0	0/0	0/0	0/0	0/0	0/0	1/1	0/0	0/0	0/0	No
1100	chr1	205704568	T	G	hom	Tpcn2(NM_001107566:exon25:c.1963-2A>C)	Tpcn2	splicing	-	0/0	0/0	0/0	0/0	1/1	0/0	0/0	0/0	0/0	0/0	0/0	0/0	0/0	0/0	0/0	0/0	0/0	0/0	0/0	0/0	0/0	0/0	0/0	0/0	1/1	0/0	0/0	0/0	No
1100	chr1	205715459	G	A	hom	Tpcn2:NM_001107566:exon13:c.C1049T:p.P350L,	Tpcn2	nonsynonymous SNV	tolerated	0/0	0/0	0/0	0/0	1/1	0/0	0/0	0/0	0/0	0/0	0/0	0/0	0/0	0/0	0/0	0/0	0/0	0/0	0/0	0/0	0/0	0/0	0/0	0/0	1/1	0/0	0/0	0/0	No
1100	chr1	205771776	G	T	hom	Mrgprd:NM_001001506:exon1:c.G165T:p.R55S,	Mrgprd	nonsynonymous SNV	tolerated	1/1	0/0	0/0	0/0	1/1	1/1	1/1	0/0	0/0	0/0	0/0	0/0	0/0	0/0	0/0	0/0	0/0	0/0	0/0	0/0	0/0	0/0	0/0	0/0	1/1	0/0	0/0	0/0	No
1100	chr1	207671776	T	C	hom	Rin1:NM_139038:exon1:c.T139C:p.Y47H,	Rin1	nonsynonymous SNV	tolerated	0/0	0/0	0/0	0/0	0/0	0/0	0/0	0/0	0/0	0/0	0/0	0/0	0/0	0/0	0/0	0/0	0/0	0/0	0/0	0/0	0/0	0/0	0/0	0/0	1/1	0/0	0/0	0/0	No
1100	chr1	208345103	G	A	hom	Ehbp1l1:NM_001129997:exon9:c.C3050T:p.A1017V,	Ehbp1l1	nonsynonymous SNV	tolerated	1/1	0/0	0/0	0/0	1/1	0/0	0/0	0/0	0/0	0/0	0/0	0/0	0/0	0/0	0/1	0/0	0/0	0/0	0/0	0/0	0/0	0/0	0/0	0/0	1/1	0/0	0/0	0/0	No
1100	chr1	208703710	C	T	hom	Tm7sf2:NM_001013071:exon5:c.G550A:p.G184S,	Tm7sf2	nonsynonymous SNV	deleterious	0/0	0/0	0/0	0/0	0/0	0/0	0/0	0/0	0/0	0/0	0/0	0/0	0/0	0/0	0/0	0/0	0/0	0/0	0/0	0/0	0/0	0/0	0/0	0/0	1/1	0/0	0/0	0/0	No
1100	chr1	209093510	G	A	hom	Cdc42bpg:NM_001130013:exon20:c.G2384A:p.R795Q,	Cdc42bpg	nonsynonymous SNV	tolerated	0/0	0/0	0/0	0/0	0/0	0/0	0/0	0/0	0/0	0/0	0/0	0/0	0/0	0/0	0/0	0/0	0/0	0/0	0/0	0/0	0/0	0/0	0/0	0/0	1/1	0/0	0/0	0/0	No
1100	chr1	210141254	G	T	hom	Rtn3:NM_080909:exon2:c.C178A:p.P60T,	Rtn3	nonsynonymous SNV	tolerated	0/0	0/0	0/0	0/0	0/0	1/1	1/1	0/0	0/0	0/0	0/0	0/0	0/0	0/0	0/0	0/0	0/0	0/0	0/0	0/0	0/0	0/0	0/0	0/0	1/1	0/0	0/0	0/0	No
1100	chr1	210195911	A	G	hom	Atl3:NM_001044241:exon3:c.A254G:p.H85R,	Atl3	nonsynonymous SNV	tolerated	0/0	0/0	0/0	0/0	0/0	1/1	1/1	0/0	0/0	0/0	0/0	0/0	0/0	0/0	0/0	0/0	0/0	0/0	0/0	0/0	0/0	0/0	0/0	0/0	1/1	0/0	0/0	0/0	No
1100	chr1	210619896	T	G	hom	UST4r:NM_134379:exon9:c.A1562C:p.N521T,	UST4r	nonsynonymous SNV	-	0/0	0/0	0/0	0/0	0/0	0/0	0/0	0/0	0/0	0/0	0/0	0/0	0/0	0/0	0/0	0/0	0/0	0/0	0/0	0/0	0/0	0/0	0/0	0/0	1/1	0/0	0/0	0/0	No
1100	chr1	211287105	A	C	hom	Slc22a8:NM_031332:exon11:c.A1543C:p.K515Q,	Slc22a8	nonsynonymous SNV	deleterious	0/0	0/0	0/0	0/0	0/0	0/0	0/0	0/0	0/0	0/0	0/0	0/0	0/0	0/0	0/0	0/0	1/1	0/0	0/0	0/0	0/0	0/0	0/0	0/0	1/1	0/0	0/0	0/0	No
1100	chr1	213215518	C	T	hom	Cd5:NM_019295:exon10:c.G1333A:p.V445M,	Cd5	nonsynonymous SNV	tolerated	0/0	0/0	0/0	0/0	0/0	0/0	0/0	0/0	0/0	0/0	0/0	0/0	0/0	0/0	0/0	0/0	0/0	0/0	0/0	0/0	0/0	0/0	0/0	0/0	1/1	0/0	0/0	0/0	No
1100	chr1	213440245	C	T	hom	Ccdc86:NM_001006974:exon4:c.G1012A:p.V338I,	Ccdc86	nonsynonymous SNV	deleterious	0/0	0/0	0/0	0/0	0/0	0/0	0/0	0/0	0/0	0/0	0/0	0/0	0/0	0/0	0/0	0/0	0/0	0/0	0/0	0/0	0/0	0/0	0/0	0/0	1/1	0/0	0/0	0/0	No
1100	chr1	213809496	G	A	hom	Ms4a14:NM_181082:exon6:c.C3335T:p.P1112L,	Ms4a14	nonsynonymous SNV	tolerated	0/0	0/0	0/0	0/0	0/0	1/1	1/1	1/1	0/0	0/0	0/0	0/0	0/0	0/0	0/0	0/0	0/0	0/0	0/0	0/0	0/0	0/0	0/0	0/0	1/1	0/0	0/0	0/0	No
1100	chr1	214017149	C	T	hom	Ms4a2:NM_012845:exon7:c.C638T:p.P213L,	Ms4a2	nonsynonymous SNV	deleterious	0/0	1/1	0/0	0/0	0/0	0/0	0/0	0/0	0/0	0/0	0/0	0/0	0/0	0/0	0/0	0/0	0/0	0/0	0/0	0/0	0/0	0/0	0/0	0/0	1/1	0/0	0/0	0/0	No
1100	chr1	214325678	C	T	hom	Ms4a4c:NM_001106339:exon3:c.G290A:p.G97E,	Ms4a4c	nonsynonymous SNV	-	0/0	1/1	1/1	0/0	0/0	1/1	1/1	1/1	0/0	0/0	0/0	0/0	0/0	0/0	0/0	0/0	0/0	0/0	0/0	0/0	0/0	0/0	0/0	0/0	1/1	0/0	0/0	0/0	No
1100	chr1	215177383	T	C	hom	Olr330:NM_001000761:exon1:c.T214C:p.F72L,	Olr330	nonsynonymous SNV	tolerated	0/0	0/0	0/0	0/0	0/0	1/1	1/1	0/0	0/0	0/0	0/0	0/0	0/0	0/0	0/0	0/0	0/0	0/0	0/0	0/0	0/0	0/0	0/0	0/0	1/1	0/0	0/0	0/0	No
1100	chr1	215238394	T	C	hom	Olr332:NM_001000250:exon1:c.A941G:p.H314R,	Olr332	nonsynonymous SNV	-	0/0	1/1	0/0	0/0	0/0	0/0	0/0	0/0	0/0	0/0	0/0	0/0	0/0	0/0	0/0	0/0	0/0	0/0	0/0	0/0	0/0	0/0	0/0	0/0	1/1	0/0	0/0	0/0	No
1100	chr1	215388936	C	G	hom	Mpeg1:NM_022617:exon2:c.C890G:p.T297S,	Mpeg1	nonsynonymous SNV	tolerated	0/0	0/0	0/0	0/0	0/0	0/0	0/0	0/0	0/0	0/0	0/0	0/0	0/0	0/0	0/0	0/0	0/0	0/0	0/0	0/0	0/0	0/0	0/0	0/0	1/1	0/0	0/0	0/0	No
1100	chr1	215595509	C	A	hom	Fam111a:NM_001109163:exon3:c.C1302A:p.S434R,	Fam111a	nonsynonymous SNV	tolerated	0/0	0/0	0/0	0/0	0/0	0/0	0/0	0/0	0/0	0/0	0/0	0/0	0/0	0/0	0/0	0/0	1/1	0/0	0/0	0/0	0/0	0/0	0/0	0/0	1/1	0/0	0/0	0/0	No
1100	chr1	215595594	A	G	hom	Fam111a:NM_001109163:exon3:c.A1387G:p.S463G,	Fam111a	nonsynonymous SNV	tolerated	0/0	1/1	0/0	0/0	0/0	1/1	1/1	0/0	0/0	0/0	0/0	0/0	0/0	0/0	0/0	0/0	1/1	0/0	0/0	0/0	0/0	0/0	0/0	0/0	1/1	0/0	0/0	0/0	No
1100	chr1	215595609	C	A	hom	Fam111a:NM_001109163:exon3:c.C1402A:p.L468I,	Fam111a	nonsynonymous SNV	tolerated	0/0	1/1	0/0	0/0	0/0	1/1	1/1	0/0	0/0	0/0	0/0	0/0	0/0	0/0	0/0	0/0	1/1	0/0	0/0	0/0	0/0	0/0	0/0	0/0	1/1	0/0	0/0	0/0	No
1100	chr1	216001361	A	G	hom	Olr340:NM_001000253:exon1:c.A291G:p.I97M,	Olr340	nonsynonymous SNV	deleterious	1/1	1/1	0/0	0/0	0/0	1/1	1/1	0/0	0/0	0/0	0/0	0/0	0/0	0/0	0/0	0/0	1/1	0/0	0/0	0/0	0/0	0/0	0/0	0/0	1/1	0/0	0/0	0/0	No
1100	chr1	216009740	C	T	hom	Olr341:NM_001001042:exon1:c.G829A:p.A277T,	Olr341	nonsynonymous SNV	tolerated	1/1	1/1	0/0	0/0	0/0	1/1	1/1	0/0	0/0	0/0	0/0	0/0	0/0	0/0	0/0	0/0	1/1	0/0	0/0	0/0	0/0	0/0	0/0	0/0	1/1	0/0	0/0	0/0	No
1100	chr1	216050731	T	A	hom	Olr343:NM_001000254:exon1:c.A10T:p.S4C,	Olr343	nonsynonymous SNV	-	0/0	0/0	0/0	0/0	0/0	1/1	1/1	0/0	0/0	0/0	0/0	0/0	0/0	0/0	0/0	0/0	0/0	0/0	0/0	0/0	0/0	0/0	0/0	0/0	1/1	0/0	0/0	0/0	No
1100	chr1	216506080	T	G	hom	Olr363:NM_001000754:exon1:c.T428G:p.V143G,	Olr363	nonsynonymous SNV	tolerated	0/0	0/0	0/0	0/0	0/0	1/1	1/1	0/0	0/0	0/0	0/0	0/0	0/0	0/0	0/0	0/0	0/0	0/0	0/0	0/0	0/0	0/0	0/0	0/0	1/1	0/0	0/0	0/0	No
1100	chr1	216825810	C	T	hom	Olr374:NM_001001289:exon1:c.C809T:p.P270L,	Olr374	nonsynonymous SNV	deleterious	0/0	0/0	0/0	0/0	0/0	1/1	1/1	0/0	0/0	0/0	0/0	0/0	0/0	0/0	0/0	0/0	0/0	0/0	0/0	0/0	0/0	0/0	0/0	0/0	1/1	0/0	0/0	0/0	No
1100	chr1	216878172	C	T	hom	Olr376:NM_001000260:exon1:c.C473T:p.T158I,	Olr376	nonsynonymous SNV	tolerated	0/0	0/0	0/0	0/0	0/0	1/1	1/1	0/0	0/0	0/0	0/0	0/0	0/0	0/0	0/0	0/0	0/0	0/0	0/0	0/0	0/0	0/0	0/0	0/0	1/1	0/0	0/0	0/0	No
1100	chr1	216878355	T	C	hom	Olr376:NM_001000260:exon1:c.T656C:p.V219A,	Olr376	nonsynonymous SNV	tolerated	0/0	0/0	0/0	0/0	0/0	1/1	1/1	0/0	0/0	0/0	0/0	0/0	0/0	0/0	0/0	0/0	0/0	0/0	0/0	0/0	0/0	0/0	0/0	0/0	1/1	0/0	0/0	0/0	No
1100	chr1	216923481	G	A	hom	Olr379:NM_001000261:exon1:c.C931T:p.L311F,	Olr379	nonsynonymous SNV	tolerated	0/0	0/0	0/0	0/0	0/0	1/1	1/1	0/0	0/0	0/0	0/0	0/0	0/0	0/0	0/0	0/0	1/1	0/0	0/0	0/0	0/0	0/0	0/0	0/0	1/1	0/0	0/0	0/0	No
1100	chr1	219283669	C	T	hom	Psat1:NM_198738:exon4:c.G316A:p.A106T,	Psat1	nonsynonymous SNV	tolerated	0/0	0/0	0/0	0/0	0/0	0/0	0/0	0/0	0/0	0/0	0/0	0/0	0/0	0/0	0/0	0/0	0/0	0/0	0/0	0/0	0/0	0/0	0/0	0/0	1/1	0/0	0/0	0/0	No
1100	chr1	247078374	G	A	hom	Cox15:NM_001033699:exon2:c.G97A:p.G33S,	Cox15	nonsynonymous SNV	-	1/1	0/0	0/0	0/0	1/1	0/0	0/0	0/0	0/0	0/0	0/0	1/1	1/1	0/0	0/0	1/1	0/0	0/0	0/0	0/0	1/1	0/0	0/0	0/0	1/1	0/0	0/0	0/0	No
1100	chr1	248118570	A	G	hom	Hps1:NM_040669:exon5:c.A431G:p.Q144R,	Hps1	nonsynonymous SNV	-	1/1	0/0	0/0	0/0	1/1	0/0	0/0	0/0	0/0	0/0	0/0	1/1	1/1	0/0	0/0	1/1	0/0	0/0	0/0	0/0	1/1	1/1	1/1	0/0	1/1	0/0	0/0	0/0	No
1100	chr1	249075571	A	T	hom	Pkd2l1:NM_001106352:exon4:c.A505T:p.T169S,	Pkd2l1	nonsynonymous SNV	-	1/1	0/0	0/0	0/0	1/1	0/0	0/0	0/0	0/0	0/0	0/0	1/1	1/1	0/0	0/0	1/1	0/0	0/0	0/0	0/0	1/1	0/0	0/0	0/0	1/1	0/0	0/0	0/0	Yes
1100	chr1	249075657	G	T	hom	Pkd2l1:NM_001106352:exon4:c.G591T:p.L197F,	Pkd2l1	nonsynonymous SNV	deleterious	1/1	0/0	0/0	0/0	1/1	0/0	0/0	0/0	0/0	0/0	0/0	1/1	1/1	0/0	0/0	1/1	0/0	0/0	0/0	0/0	1/1	0/0	0/0	0/0	1/1	0/0	0/0	0/0	Yes
1100	chr1	259368943	C	T	hom	Add3:NM_031552:exon3:c.G313A:p.G105S,Add3:NM_001164103:exon3:c.G313A:p.G105S,	Add3	nonsynonymous SNV	deleterious	0/0	0/0	0/0	0/0	0/0	0/0	0/0	1/1	0/0	0/0	0/0	0/0	0/0	0/0	0/0	0/0	0/0	0/0	0/0	0/0	0/0	0/0	0/0	0/0	1/1	0/0	0/0	0/0	No
1100	chr1	262712117	G	A	hom	Casp7:NM_022260:exon2:c.G146A:p.S49N,	Casp7	nonsynonymous SNV	tolerated	0/0	0/0	0/0	0/0	0/0	0/0	0/0	0/0	0/0	0/0	0/0	0/0	0/0	0/0	0/0	0/0	1/1	0/0	0/0	0/0	0/0	0/0	0/0	0/0	1/1	0/0	0/0	0/0	No
1100	chr1	263165983	C	A	hom	Tdrd1:NM_001106202:exon21:c.C2924A:p.A975D,	Tdrd1	nonsynonymous SNV	tolerated	0/0	0/0	0/0	0/0	0/0	0/0	0/0	0/0	0/0	0/0	0/0	0/0	0/0	0/0	0/0	0/0	1/1	0/0	0/0	0/0	0/0	0/0	0/0	0/0	1/1	0/0	0/0	./.	No
1100	chr1	263170745	C	T	hom	Tdrd1:NM_001106202:exon24:c.C3389T:p.P1130L,	Tdrd1	nonsynonymous SNV	tolerated	0/0	0/0	0/0	0/0	0/0	0/0	0/0	0/0	0/0	0/0	0/0	0/0	0/0	0/0	0/0	0/0	1/1	0/0	0/0	0/0	0/0	0/0	0/0	0/0	1/1	0/0	0/0	0/0	No
1100	chr10	44309438	G	A	hom	Olr1421:NM_001000780:exon1:c.C953T:p.T318I,	Olr1421	nonsynonymous SNV	tolerated	0/0	0/0	0/0	0/0	0/0	0/0	0/0	0/0	0/0	0/0	0/0	0/0	0/0	0/0	0/0	0/0	0/0	0/0	0/0	0/0	0/0	0/0	0/0	0/0	1/1	0/0	0/0	0/0	No
1100	chr10	44489838	G	C	hom	Olr1432:NM_001000012:exon1:c.C102G:p.F34L,	Olr1432	nonsynonymous SNV	tolerated	0/0	0/0	0/0	0/0	0/0	0/0	0/0	0/0	0/0	0/0	0/0	0/0	0/0	0/0	0/0	0/0	0/0	0/0	0/0	0/0	0/0	0/0	0/0	0/0	1/1	0/0	0/0	0/0	No
1100	chr10	44547557	G	T	hom	Olr1433:NM_001000525:exon1:c.G76T:p.V26F,	Olr1433	nonsynonymous SNV	tolerated	0/0	0/0	0/0	0/0	0/0	0/0	0/0	0/0	0/0	0/0	0/0	0/0	0/0	0/0	0/0	0/0	0/0	0/0	0/0	0/0	0/0	0/0	0/0	0/0	1/1	0/0	0/0	0/0	No
1100	chr10	44578546	C	T	hom	Olr1434:NM_001000013:exon1:c.C161T:p.T54I,	Olr1434	nonsynonymous SNV	deleterious	0/0	0/0	0/0	0/0	0/0	0/0	0/0	0/0	0/0	0/0	0/0	0/0	0/0	0/0	0/0	0/0	0/0	0/0	0/0	0/0	0/0	0/0	0/0	0/0	1/1	0/0	0/0	0/0	No
1100	chr10	52532385	G	A	hom	Zfp18:NM_001012008:exon2:c.C448T:p.R150C,	Zfp18	nonsynonymous SNV	tolerated	0/0	0/0	0/0	0/0	0/0	0/0	0/0	0/0	0/0	0/0	0/0	0/0	0/0	0/0	0/0	0/0	0/0	0/0	0/0	0/0	0/0	0/0	0/0	0/0	1/1	0/0	0/0	0/0	No
1100	chr10	55278534	C	T	hom	Pik3r6:NM_001081444:exon5:c.C380T:p.T127M,	Pik3r6	nonsynonymous SNV	tolerated	0/0	0/0	0/0	0/0	0/0	0/0	0/0	0/0	0/0	0/0	0/0	0/0	0/0	0/0	0/0	0/0	0/0	0/0	0/0	0/0	0/0	0/0	0/0	0/0	1/1	0/0	0/0	0/0	No
1100	chr10	56475212	G	A	hom	Mpdu1:NM_001107011:exon5:c.C476T:p.A159V,	Mpdu1	nonsynonymous SNV	deleterious	0/0	1/1	0/0	0/0	0/0	0/0	0/0	0/0	0/0	0/0	0/0	0/0	0/0	0/0	0/0	0/0	0/0	0/0	0/0	0/0	0/0	0/0	0/0	0/0	1/1	0/0	0/0	0/0	No
1100	chr10	56692883	G	A	hom	Tnk1:NM_001107012:exon10:c.C1606T:p.P536S,	Tnk1	nonsynonymous SNV	tolerated	0/0	1/1	0/0	0/0	0/0	0/0	0/0	0/0	0/0	0/0	0/0	0/0	0/0	0/0	0/0	0/0	0/0	0/0	0/0	0/0	0/0	0/0	0/0	0/0	1/1	0/0	0/0	0/0	No
1100	chr10	57192946	A	C	hom	Alox15:NM_031010:exon2:c.T156G:p.D52E,	Alox15	nonsynonymous SNV	tolerated	0/0	1/1	0/0	0/0	0/0	0/0	0/0	0/0	0/0	0/0	0/0	0/0	0/0	0/0	0/0	0/0	0/0	0/0	0/0	0/0	0/0	0/0	0/0	0/0	1/1	0/0	0/0	0/0	No
1100	chr10	59321899	C	T	hom	Ggt6:NM_001002820:exon4:c.C464T:p.T155I,	Ggt6	nonsynonymous SNV	tolerated	0/0	1/1	0/0	0/0	0/0	0/0	0/0	0/0	0/0	0/0	0/0	0/0	0/0	0/0	0/0	1/1	0/0	0/0	0/0	0/0	0/0	0/0	0/0	0/0	1/1	0/0	0/0	0/0	No
1100	chr10	59328808	G	A	hom	Mybbp1a:NM_031668:exon8:c.G899A:p.R300Q,	Mybbp1a	nonsynonymous SNV	deleterious	0/0	1/1	0/0	0/0	0/0	0/0	0/0	0/0	0/0	0/0	0/0	0/0	0/0	0/0	0/0	1/1	0/0	0/0	0/0	0/0	0/0	0/0	0/0	0/0	1/1	0/0	0/0	0/0	No
1100	chr10	60091187	C	T	hom	Shpk:NM_001033682:exon5:c.C722T:p.T241M,	Shpk	nonsynonymous SNV	tolerated	0/0	1/1	0/0	0/0	0/0	0/0	0/0	0/0	0/0	0/0	0/0	0/0	0/0	0/0	0/0	1/1	0/0	0/0	0/0	0/0	0/0	0/0	0/0	0/0	1/1	0/0	0/0	0/0	No
1100	chr10	60098824	G	A	hom	Shpk:NM_001033682:exon7:c.G1366A:p.V456I,	Shpk	nonsynonymous SNV	tolerated	0/0	1/1	0/0	0/0	0/0	1/1	1/1	0/0	0/0	0/0	1/1	1/1	0/0	0/0	0/0	1/1	0/0	0/0	0/0	0/0	1/1	1/1	1/1	0/0	1/1	0/0	0/0	0/0	No
1100	chr10	60208579	C	G	hom	Spata22:NM_001191824:exon2:c.C146G:p.T49S,	Spata22	nonsynonymous SNV	tolerated	0/0	0/0	0/0	0/0	0/0	1/1	1/1	0/0	0/0	0/0	1/1	1/1	0/0	0/0	0/0	0/0	0/0	0/0	0/0	0/0	1/1	1/1	1/1	0/0	1/1	0/0	0/0	0/0	No
1100	chr10	60234505	C	T	hom	Olr1466:NM_001000024:exon1:c.C296T:p.T99I,	Olr1466	nonsynonymous SNV	tolerated	0/0	0/0	0/0	0/0	0/0	1/1	1/1	0/0	0/0	0/0	1/1	1/1	0/0	0/0	0/0	0/0	0/0	0/0	0/0	0/0	1/1	1/1	1/1	0/0	1/1	0/0	0/0	0/0	No
1100	chr10	60295396	C	T	hom	Olr1470:NM_001000723:exon1:c.G494A:p.R165K,	Olr1470	nonsynonymous SNV	tolerated	0/0	0/0	0/0	0/0	0/0	1/1	1/1	0/0	0/0	0/0	0/0	0/0	0/0	0/0	0/0	0/0	0/0	0/0	0/0	0/0	1/1	1/1	1/1	0/0	1/1	0/0	0/0	0/0	No
1100	chr10	60421998	T	C	hom	Olr1474:NM_001000943:exon1:c.A406G:p.M136V,	Olr1474	nonsynonymous SNV	-	0/0	0/0	0/0	0/0	0/0	1/1	1/1	0/0	0/0	0/0	0/0	0/0	0/0	0/0	0/0	0/0	0/0	0/0	0/0	0/0	1/1	1/1	1/1	0/0	1/1	0/0	0/0	0/0	No
1100	chr10	60422121	C	T	hom	Olr1474:NM_001000943:exon1:c.G283A:p.V95M,	Olr1474	nonsynonymous SNV	-	0/0	0/0	0/0	0/0	0/0	0/0	0/0	0/0	0/0	0/0	0/0	0/0	0/0	0/0	0/0	0/0	0/0	0/0	0/0	0/0	0/0	0/0	0/0	0/0	1/1	0/0	0/0	0/0	No
1100	chr10	61034206	C	T	hom	Olr1499:NM_001000031:exon1:c.G878A:p.R293K,	Olr1499	nonsynonymous SNV	tolerated	0/0	0/0	0/0	0/0	0/0	0/0	0/0	0/0	0/0	0/0	0/0	0/0	0/0	0/0	0/0	0/0	0/0	0/0	0/0	0/0	0/0	0/0	0/0	0/0	1/1	0/0	0/0	0/0	No
1100	chr10	61118880	C	G	hom	Olr1500:NM_001000942:exon1:c.G494C:p.R165T,	Olr1500	nonsynonymous SNV	-	0/0	0/0	0/0	0/0	0/0	0/0	0/0	0/0	0/0	0/0	0/0	0/0	0/0	0/0	0/0	0/0	0/0	0/0	0/0	0/0	0/0	0/0	0/0	0/0	1/1	0/0	0/0	0/0	No
1100	chr10	61161864	G	A	hom	Olr1501:NM_001000715:exon1:c.G457A:p.A153T,	Olr1501	nonsynonymous SNV	tolerated	0/0	0/0	0/0	0/0	0/0	0/0	0/0	0/0	0/0	0/0	0/0	0/0	0/0	0/0	0/0	0/0	0/0	0/0	0/0	0/0	0/0	0/0	0/0	0/0	1/1	0/0	0/0	0/0	No
1100	chr10	61386410	T	G	hom	Olr1509:NM_001000528:exon1:c.A264C:p.L88F,	Olr1509	nonsynonymous SNV	tolerated	1/1	0/0	0/0	0/0	1/1	0/0	0/0	1/1	0/0	0/0	0/0	0/0	0/0	0/0	0/0	0/0	1/1	0/0	0/0	0/0	0/0	0/0	0/0	0/0	1/1	0/0	0/0	0/0	No
1100	chr10	63366420	C	T	hom	RGD1565611:NM_001110155:exon2:c.C299T:p.A100V,	RGD1565611	nonsynonymous SNV	deleterious	0/0	1/1	0/0	0/0	0/0	0/0	0/0	0/0	0/0	0/0	0/0	0/0	0/0	0/0	0/0	1/1	1/1	0/0	0/0	0/0	0/0	0/0	0/0	0/0	1/1	0/0	0/0	0/0	No
1100	chr10	63499753	T	C	hom	Vps53:NM_001105813:exon5:c.A310G:p.I104V,	Vps53	nonsynonymous SNV	-	0/0	0/0	0/0	0/0	0/0	0/0	0/0	0/0	0/0	0/0	0/0	0/0	0/0	0/0	0/0	0/0	0/0	0/0	0/0	0/0	0/0	0/0	0/0	0/0	1/1	0/0	0/0	0/0	No
1100	chr10	63588733	A	T	hom	Glod4:NM_001014227:exon2:c.T161A:p.V54D,	Glod4	nonsynonymous SNV	tolerated	0/0	1/1	0/0	0/0	0/0	0/0	0/0	0/0	0/0	0/0	0/0	0/0	0/0	0/0	0/0	1/1	1/1	0/0	0/0	0/0	0/0	0/0	0/0	0/0	1/1	0/0	0/0	0/0	No
1100	chr10	64419732	G	A	hom	Supt6h:NM_001191820:exon30:c.G4126A:p.G1376S,	Supt6h	nonsynonymous SNV	tolerated	0/0	0/0	0/0	0/0	0/0	0/0	0/0	0/0	0/0	0/0	0/0	0/0	0/0	0/0	0/0	0/0	0/0	0/0	0/0	0/0	0/0	0/0	0/0	0/0	1/1	0/0	0/0	0/0	No
1100	chr10	64593481	G	A	hom	Sarm1:NM_001105817:exon7:c.C1838T:p.A613V,	Sarm1	nonsynonymous SNV	tolerated	0/0	0/0	0/0	0/0	0/0	0/0	0/0	0/0	0/0	0/0	0/0	0/0	0/0	0/0	0/0	0/0	0/0	0/0	0/0	0/0	0/0	0/0	0/0	0/0	1/1	0/0	0/0	0/0	No
1100	chr10	65131905	C	T	hom	Lgals9:NM_012977:exon8:c.G637A:p.V213M,	Lgals9	nonsynonymous SNV	tolerated	0/0	0/0	0/0	0/0	0/0	0/0	0/0	0/0	0/0	0/0	0/0	0/0	0/0	0/0	0/0	0/0	0/0	0/0	0/0	0/0	0/0	0/0	0/0	0/0	1/1	0/0	0/0	0/0	No
1100	chr10	65143958	C	T	hom	Lgals9:NM_012977:exon2:c.G109A:p.V37I,	Lgals9	nonsynonymous SNV	tolerated	0/0	0/0	0/0	0/0	0/0	0/0	0/0	0/0	0/0	0/0	0/0	0/0	0/0	0/0	0/0	0/0	0/0	0/0	0/0	0/0	0/0	0/0	0/0	0/0	1/1	0/0	0/0	0/0	No
1100	chr10	67135394	G	A	hom	Slc6a4:NM_013034:exon13:c.C1876T:p.R626C,	Slc6a4	nonsynonymous SNV	tolerated	0/0	0/0	0/0	0/0	0/0	0/0	0/0	0/0	0/0	0/0	0/0	0/0	0/0	0/0	0/0	0/0	0/0	0/0	0/0	0/0	0/0	0/0	0/0	0/0	1/1	0/0	0/0	0/0	No
1100	chr10	67272649	C	T	hom	Tmigd1:NM_001135029:exon1:c.G20A:p.R7Q,	Tmigd1	nonsynonymous SNV	tolerated	0/0	0/0	0/0	0/0	0/0	0/0	0/0	0/0	0/0	0/0	0/0	0/0	0/0	0/0	0/0	0/0	0/0	0/0	0/0	0/0	0/0	0/0	0/0	0/0	1/1	0/0	0/0	0/0	No
1100	chr10	67359919	C	T	hom	Cpd:NM_012836:exon5:c.C1468T:p.P490S,	Cpd	nonsynonymous SNV	tolerated	0/0	0/0	0/0	0/0	0/0	0/0	0/0	0/0	0/0	0/0	0/0	0/0	0/0	0/0	0/0	0/0	0/0	0/0	0/0	0/0	0/0	0/0	0/0	0/0	1/1	0/0	0/0	0/0	No
1100	chr10	68665291	C	T	hom	Psmd11:NM_001107027:exon1:c.C28T:p.L10F,	Psmd11	nonsynonymous SNV	-	0/0	0/0	0/0	0/0	0/0	0/0	0/0	0/0	0/0	0/0	0/0	0/0	0/0	0/0	0/0	0/0	0/0	0/0	0/0	0/0	0/0	0/0	0/0	0/0	1/1	0/0	0/0	0/0	No
1100	chr10	70257779	A	C	hom	Ccl2:NM_031530:exon3:c.A423C:p.E141D,	Ccl2	nonsynonymous SNV	tolerated	0/0	0/0	0/0	0/0	0/0	0/0	0/0	0/0	0/0	0/0	0/0	0/0	0/0	0/0	0/0	0/0	0/0	0/0	0/0	0/0	0/0	0/0	0/0	0/0	1/1	0/0	0/0	0/0	No
1100	chr10	70279201	C	A	hom	Ccl11:NM_019205:exon1:c.C7A:p.L3I,	Ccl11	nonsynonymous SNV	tolerated	0/0	0/0	0/0	0/0	0/0	0/0	0/0	0/0	0/0	0/0	0/0	0/0	0/0	0/0	0/0	0/0	0/0	0/0	0/0	0/0	0/0	0/0	0/0	0/0	1/1	0/0	0/0	0/0	No
1100	chr10	89072595	C	A	hom	Krt15:NM_001004022:exon7:c.G1235T:p.R412M,	Krt15	nonsynonymous SNV	deleterious	0/0	0/0	0/0	0/0	0/0	0/0	0/0	0/0	0/0	0/0	0/0	0/0	0/0	0/0	0/0	0/0	0/0	0/0	0/0	0/0	0/0	0/0	0/0	0/0	1/1	0/0	0/0	0/0	No
1100	chr10	92084219	C	T	hom	Kif18b:NM_001039019:exon11:c.G1502A:p.R501K,	Kif18b	nonsynonymous SNV	tolerated	0/0	0/0	0/0	0/0	0/0	0/0	0/0	0/0	0/0	0/0	0/0	0/0	0/0	0/0	0/0	0/0	0/0	0/0	0/0	0/0	0/0	0/0	0/0	0/0	1/1	0/0	0/0	0/0	No
1100	chr11	28421435	T	C	hom	Cldn8:NM_001037774:exon1:c.A425G:p.N142S,	Cldn8	nonsynonymous SNV	deleterious	0/0	0/0	0/0	0/0	0/0	0/0	0/0	1/1	0/0	0/0	0/0	0/0	0/0	0/0	0/0	0/0	0/0	0/0	0/0	0/0	0/0	0/0	0/0	0/0	1/1	0/0	0/0	0/0	No
1100	chr11	29783929	C	T	hom	Scaf4:NM_001037347:exon8:c.C872T:p.A291V,	Scaf4	nonsynonymous SNV	-	0/0	1/1	0/0	0/0	0/0	0/0	0/0	0/0	0/0	0/0	0/0	0/0	0/0	0/0	0/0	0/0	0/0	0/0	0/0	0/0	0/0	0/0	0/0	0/0	1/1	0/0	0/0	0/0	No
1100	chr11	51768330	G	T	hom	Bbx:NM_001079938:exon9:c.G1131T:p.Q377H,	Bbx	nonsynonymous SNV	tolerated	0/0	0/0	0/0	0/0	0/0	0/0	0/0	0/0	0/0	0/0	0/0	0/0	0/0	0/0	0/0	0/0	0/0	0/0	0/0	0/0	0/0	0/0	0/0	0/0	1/1	0/0	0/0	0/0	No
1100	chr11	51768390	C	G	hom	Bbx:NM_001079938:exon9:c.C1191G:p.D397E,	Bbx	nonsynonymous SNV	tolerated	0/0	0/0	0/0	0/0	0/0	0/0	0/0	0/0	0/0	0/0	0/0	0/0	0/0	0/0	0/0	0/0	0/0	0/0	0/0	0/0	0/0	0/0	0/0	0/0	1/1	0/0	0/0	0/0	No
1100	chr11	51795224	G	A	hom	Bbx:NM_001079938:exon14:c.G2515A:p.G839S,	Bbx	nonsynonymous SNV	tolerated	0/0	0/0	0/0	0/0	0/0	0/0	0/0	0/0	0/0	0/0	0/0	0/0	0/0	0/0	0/0	0/0	0/0	0/0	0/0	0/0	0/0	0/0	0/0	0/0	1/1	0/0	0/0	0/0	No
1100	chr11	53461871	G	A	hom	Morc1:NM_001172090:exon19:c.C1993T:p.L665F,	Morc1	nonsynonymous SNV	deleterious	0/0	0/0	0/0	0/0	0/0	0/0	0/0	0/0	0/0	0/0	0/0	0/0	0/0	0/0	0/0	0/0	0/0	0/0	0/0	0/0	0/0	0/0	0/0	0/0	1/1	0/0	0/0	0/0	No
1100	chr12	9642987	G	A	hom	Zfp498:NM_001108851:exon5:c.C797T:p.P266L,	Zfp498	nonsynonymous SNV	tolerated	1/1	1/1	0/0	0/0	0/0	0/0	0/0	0/0	0/0	0/0	0/0	0/0	0/0	0/0	0/0	0/0	1/1	0/0	0/0	0/0	0/0	0/0	0/0	0/0	1/1	0/0	0/0	0/0	No
1100	chr12	9767688	G	A	hom	Ptcd1:NM_001109665:exon4:c.G739A:p.A247T,	Ptcd1	nonsynonymous SNV	deleterious	1/1	1/1	0/0	0/0	0/0	0/0	0/0	0/0	0/0	0/0	0/0	0/0	0/0	0/0	0/0	0/0	0/0	0/0	0/0	0/0	0/0	0/0	0/0	0/0	1/1	0/0	0/0	0/0	No
1100	chr13	52780039	G	A	hom	Zbtb41:NM_001191670:exon1:c.G1048A:p.V350I,	Zbtb41	nonsynonymous SNV	tolerated	0/0	0/0	0/0	0/0	0/0	0/0	0/0	0/0	0/0	0/0	0/0	0/0	0/0	0/0	0/0	0/0	0/0	0/0	0/0	0/0	0/0	0/0	0/0	0/0	1/1	0/0	0/0	0/0	No
1100	chr13	52828700	T	C	hom	Aspm:NM_001105955:exon13:c.T3203C:p.I1068T,	Aspm	nonsynonymous SNV	tolerated	0/0	0/0	0/0	0/0	0/0	0/0	0/0	0/0	0/0	0/0	0/0	0/0	0/0	0/0	0/0	0/0	0/0	0/0	0/0	0/0	0/0	0/0	0/0	0/0	1/1	0/0	0/0	0/0	No
1100	chr13	52847740	G	C	hom	Aspm:NM_001105955:exon18:c.G5757C:p.E1919D,	Aspm	nonsynonymous SNV	tolerated	0/0	0/0	0/0	0/0	0/0	0/0	0/0	0/0	0/0	0/0	0/0	0/0	0/0	0/0	0/0	0/0	0/0	0/0	0/0	0/0	0/0	0/0	0/0	0/0	1/1	0/0	0/0	0/0	No
1100	chr13	57480483	G	A	hom	B3galt2:NM_001109492:exon2:c.G1087A:p.V363M,	B3galt2	nonsynonymous SNV	tolerated	0/0	0/0	0/0	0/0	1/1	1/1	1/1	1/1	0/0	0/0	0/0	0/0	1/1	0/0	0/0	0/0	0/0	0/0	0/0	0/0	1/1	0/0	0/0	0/0	1/1	0/0	0/0	0/0	No
1100	chr13	79747578	T	C	hom	LOC498265:NM_001017493:exon5:c.A363G:p.I121M,	LOC498265	nonsynonymous SNV	tolerated	0/0	0/0	0/0	0/0	0/0	1/1	1/1	1/1	0/0	0/0	0/0	0/0	0/0	0/0	0/0	0/0	0/0	0/0	0/0	0/0	0/0	0/0	0/0	0/0	1/1	0/0	0/0	0/0	No
1100	chr13	79831304	C	G	hom	Sell:NM_019177:exon4:c.C499G:p.R167G,	Sell	nonsynonymous SNV	tolerated	0/0	0/0	0/0	0/0	0/0	0/0	0/0	0/0	0/0	0/0	0/0	0/0	0/0	0/0	0/0	0/0	0/0	0/0	0/0	0/0	0/0	0/0	0/0	0/0	1/1	0/0	0/0	0/0	Yes
1100	chr13	79953364	G	T	hom	F5:NM_001047878:exon9:c.G1607T:p.R536L,	F5	nonsynonymous SNV	tolerated	0/0	0/0	0/0	0/0	0/0	0/0	0/0	0/0	0/0	0/0	0/0	0/0	0/0	0/0	0/0	0/0	0/0	0/0	0/0	0/0	0/0	1/1	1/1	0/0	1/1	0/0	0/0	0/0	No
1100	chr13	79968485	C	T	hom	F5:NM_001047878:exon13:c.C3845T:p.T1282I,	F5	nonsynonymous SNV	deleterious	0/0	0/0	0/0	0/0	0/0	0/0	0/0	0/0	0/0	0/0	0/0	0/0	0/0	0/0	0/0	0/0	0/0	0/0	0/0	0/0	0/0	1/1	1/1	0/0	1/1	0/0	0/0	0/0	No
1100	chr13	101419464	T	A	hom	Eprs:NM_001024238:exon19:c.T2478A:p.D826E,	Eprs	nonsynonymous SNV	tolerated	0/0	1/1	0/0	0/0	0/0	1/1	1/1	0/0	0/0	0/0	0/0	0/0	0/0	0/0	0/0	1/1	1/1	0/0	0/0	0/0	0/0	0/0	0/0	0/0	1/1	0/0	0/0	0/0	No
1100	chr14	14815721	C	T	hom	Mrpl1:NM_001105997:exon8:c.G851A:p.R284K,	Mrpl1	nonsynonymous SNV	tolerated	0/0	0/0	0/0	0/0	0/0	0/0	0/0	0/0	0/0	0/0	0/0	0/0	0/0	0/0	0/0	0/0	0/0	0/0	0/0	0/0	0/0	0/0	0/0	0/0	1/1	0/0	0/0	0/0	No
1100	chr14	89741300	C	T	hom	Abca13:NM_001106020:exon3:c.C193T:p.R65W,	Abca13	nonsynonymous SNV	-	0/0	0/0	0/0	0/0	0/0	0/0	0/0	0/0	0/0	0/0	0/0	0/0	0/0	0/0	0/0	0/0	0/0	0/0	0/0	0/0	0/0	0/0	0/0	0/0	1/1	0/0	0/0	0/0	No
1100	chr14	89786417	G	C	hom	Abca13:NM_001106020:exon9:c.G921C:p.E307D,	Abca13	nonsynonymous SNV	-	0/0	0/0	0/0	0/0	0/0	0/0	0/0	0/0	0/0	0/0	0/0	0/0	0/0	0/0	0/0	0/0	0/0	0/0	0/0	0/0	0/0	0/0	0/0	0/0	1/1	0/0	0/0	0/0	No
1100	chr14	89788016	C	T	hom	Abca13:NM_001106020:exon10:c.C1201T:p.L401F,	Abca13	nonsynonymous SNV	-	0/0	0/0	0/0	0/0	0/0	0/0	0/0	1/1	0/0	0/0	0/0	0/0	0/0	0/0	0/0	0/0	0/0	0/0	0/0	0/0	0/0	0/0	0/0	0/0	1/1	0/0	0/0	0/0	No
1100	chr14	103658042	T	C	hom	Zrsr1:NM_001017504:exon1:c.T134C:p.V45A,	Zrsr1	nonsynonymous SNV	tolerated	0/0	0/0	0/0	0/0	0/0	0/0	0/0	0/0	0/0	0/0	0/0	0/0	0/0	0/0	0/0	0/0	0/0	0/0	0/0	0/0	0/0	0/0	0/0	0/0	1/1	0/0	0/0	0/0	No
1100	chr14	109666142	A	G	hom	Mir216a	Mir216a	ncRNA_exonic	-	0/0	0/0	0/0	0/0	0/0	0/0	0/0	0/0	0/0	0/0	0/0	0/0	0/0	0/0	0/0	0/0	0/0	0/0	0/0	0/0	0/0	0/0	0/0	0/0	1/1	0/0	0/0	0/0	No
1100	chr14	110576684	A	C	hom	RGD1307937:NM_001013877:exon4:c.A476C:p.K159T,	RGD1307937	nonsynonymous SNV	tolerated	0/0	1/1	0/0	0/0	0/0	0/0	0/0	0/0	0/0	0/0	0/0	0/0	0/0	0/0	0/0	0/0	0/0	0/0	0/0	0/0	0/0	0/0	0/0	0/0	1/1	0/0	0/0	0/0	No
1100	chr15	12609473	A	G	hom	Olr1607:NM_001000534:exon1:c.A934G:p.M312V,	Olr1607	nonsynonymous SNV	tolerated	0/0	0/0	0/0	0/0	0/0	0/0	0/0	1/1	0/0	0/0	0/0	0/0	0/0	0/0	0/0	0/0	0/0	0/0	0/0	0/0	0/0	0/0	0/0	0/0	1/1	0/0	0/0	0/0	No
1100	chr15	18662830	G	T	hom	Acox2:NM_145770:exon14:c.G1709T:p.R570L,	Acox2	nonsynonymous SNV	tolerated	0/0	0/0	0/0	0/0	0/0	0/0	0/0	0/0	0/0	0/0	0/0	0/0	0/0	0/0	0/0	0/0	0/0	0/0	0/0	0/0	0/0	0/0	0/0	0/0	1/1	0/0	0/0	0/0	No
1100	chr15	23334982	A	G	hom	Lgals3:NM_031832:exon4:c.A441G:p.I147M,	Lgals3	nonsynonymous SNV	tolerated	0/0	0/0	0/0	0/0	0/0	0/0	0/0	0/0	0/0	0/0	0/0	0/0	0/0	0/0	0/1	1/1	1/1	0/0	0/0	0/0	0/0	0/0	0/0	0/0	1/1	0/0	0/0	0/0	No
1100	chr15	27476566	C	T	hom	Olr1638:NM_001000834:exon1:c.G454A:p.G152R,	Olr1638	nonsynonymous SNV	deleterious	1/1	0/0	0/0	0/0	1/1	1/1	0/0	1/1	0/0	0/0	1/1	1/1	1/1	0/0	0/0	0/0	0/0	0/0	0/0	0/0	0/0	0/0	0/0	0/0	1/1	0/0	0/0	0/0	No
1100	chr15	27649817	A	C	hom	Chd8:NM_022933:exon33:c.T6129G:p.I2043M,	Chd8	nonsynonymous SNV	tolerated	1/1	0/0	0/0	0/0	1/1	1/1	0/0	1/1	0/0	0/0	1/1	1/1	1/1	0/0	0/0	0/0	0/0	0/0	0/0	0/0	0/0	0/0	0/0	0/0	1/1	0/0	0/0	0/0	No
1100	chr15	27650580	C	T	hom	Chd8:NM_022933:exon32:c.G5452A:p.D1818N,	Chd8	nonsynonymous SNV	tolerated	1/1	0/0	0/0	0/0	1/1	1/1	0/0	1/1	0/0	0/0	1/1	1/1	1/1	0/0	0/0	0/0	0/0	0/0	0/0	0/0	0/0	0/0	0/0	0/0	1/1	0/0	0/0	0/0	No
1100	chr15	27764882	G	A	hom	Sall2:NM_001107262:exon2:c.C1840T:p.P614S,	Sall2	nonsynonymous SNV	tolerated	1/1	0/0	0/0	0/0	1/1	1/1	0/0	1/1	0/0	0/0	1/1	1/1	1/1	0/0	0/0	0/0	0/0	0/0	0/0	0/0	0/0	0/0	0/0	0/0	1/1	0/0	0/0	0/0	No
1100	chr15	27869395	C	T	hom	Olr1641:NM_001000100:exon1:c.G934A:p.G312R,	Olr1641	nonsynonymous SNV	tolerated	1/1	0/0	0/0	0/0	1/1	1/1	0/0	1/1	0/0	0/0	1/1	1/1	1/1	0/0	0/0	0/0	0/0	0/0	0/0	0/0	0/0	0/0	0/0	0/0	1/1	0/0	0/0	0/0	No
1100	chr15	27869426	A	C	hom	Olr1641:NM_001000100:exon1:c.T903G:p.N301K,	Olr1641	nonsynonymous SNV	tolerated	1/1	0/0	0/0	0/0	1/1	1/1	0/0	1/1	0/0	0/0	1/1	1/1	1/1	0/0	0/0	0/0	0/0	0/0	0/0	0/0	0/0	0/0	0/0	0/0	1/1	0/0	0/0	0/0	No
1100	chr15	27968791	G	C	hom	Olr1645:NM_001000102:exon1:c.C951G:p.N317K,	Olr1645	nonsynonymous SNV	tolerated	1/1	0/0	0/0	0/0	1/1	1/1	0/0	1/1	0/0	0/0	1/1	1/1	1/1	0/0	0/0	0/0	0/0	0/0	0/0	0/0	0/0	0/0	0/0	0/0	1/1	0/0	0/0	0/0	No
1100	chr15	32425526	G	T	hom	Oxa1l:NM_001168583:exon3:c.G244T:p.A82S,	Oxa1l	nonsynonymous SNV	tolerated	0/0	0/0	0/0	0/0	0/0	0/0	0/0	0/0	0/0	0/0	0/0	0/0	0/0	0/0	0/0	0/0	0/0	0/0	0/0	0/0	0/0	0/0	0/0	0/0	1/1	0/0	0/0	0/0	No
1100	chr16	6203432	G	T	hom	Sfmbt1:NM_031647:exon6:c.G585T:p.Q195H,	Sfmbt1	nonsynonymous SNV	deleterious	0/0	1/1	0/0	0/0	0/0	0/0	0/0	0/0	0/0	0/0	0/0	1/1	0/0	0/0	0/0	1/1	1/1	0/0	0/0	0/0	0/0	1/1	1/1	0/0	1/1	0/0	0/0	0/0	No
1100	chr16	23786011	C	A	hom	Nat3:NM_001013052:exon1:c.G619T:p.A207S,	Nat3	nonsynonymous SNV	tolerated	1/1	0/0	0/0	0/0	0/0	0/0	0/0	0/0	0/0	0/0	0/0	0/0	0/0	0/0	0/0	1/1	0/0	0/0	0/0	0/0	0/0	0/0	0/0	0/0	1/1	0/0	0/0	0/0	No
1100	chr16	59781423	G	A	hom	Pragmin:NM_001107315:exon6:c.C3325T:p.H1109Y,	Pragmin	nonsynonymous SNV	deleterious	0/0	0/0	0/0	0/0	0/0	0/0	0/0	0/0	0/0	0/0	0/0	0/0	0/0	0/0	0/0	0/0	0/0	0/0	0/0	0/0	0/0	0/0	0/0	0/0	1/1	0/0	0/0	0/0	No
1100	chr16	59825420	T	C	hom	Pragmin:NM_001107315:exon3:c.A761G:p.N254S,	Pragmin	nonsynonymous SNV	tolerated	0/0	0/0	0/0	0/0	1/1	0/0	0/0	0/0	0/0	0/0	0/0	0/0	0/0	0/0	0/0	0/0	0/0	0/0	0/0	0/0	0/0	0/0	0/0	0/0	1/1	0/0	0/0	0/0	No
1100	chr16	59828461	C	T	hom	Pragmin:NM_001107315:exon2:c.G277A:p.A93T,	Pragmin	nonsynonymous SNV	tolerated	0/0	0/0	0/0	0/0	1/1	0/0	0/0	0/0	0/0	0/0	0/0	0/0	0/0	0/0	0/0	0/0	0/0	0/0	0/0	0/0	0/0	0/0	0/0	0/0	1/1	0/0	0/0	0/0	No
1100	chr16	64121816	A	T	hom	Nrg1:NM_031588:exon11:c.A1193T:p.N398I,	Nrg1	nonsynonymous SNV	tolerated	1/1	0/0	0/0	0/0	0/0	0/0	0/0	1/1	0/0	0/0	0/0	0/0	0/0	0/0	0/0	0/0	0/0	0/0	0/0	0/0	0/0	0/0	0/0	0/0	1/1	0/0	0/0	0/0	No
1100	chr17	27370108	A	G	hom	Tbc1d7:NM_001108411:exon5:c.A479G:p.K160R,	Tbc1d7	nonsynonymous SNV	-	0/0	0/0	0/0	0/0	0/0	0/0	0/0	0/0	0/0	0/0	0/0	0/0	0/0	0/0	0/0	1/1	0/0	0/0	0/0	0/0	0/0	0/0	0/0	0/0	1/1	0/0	0/0	0/0	No
1100	chr17	29610714	G	A	hom	Gcm2:NM_001106105:exon5:c.G1243A:p.A415T,	Gcm2	nonsynonymous SNV	tolerated	0/0	0/0	0/0	0/0	0/0	0/0	0/0	0/0	0/0	0/0	0/0	0/0	0/0	0/0	0/0	0/0	0/0	0/0	0/0	0/0	0/0	0/0	0/0	0/0	1/1	0/0	0/0	0/0	No
1100	chr17	47272970	G	A	hom	RGD1307443:NM_001197023:exon4:c.C863T:p.A288V,	RGD1307443	nonsynonymous SNV	tolerated	0/0	0/0	0/0	0/0	0/0	0/0	0/0	0/0	0/0	0/0	0/0	0/0	0/0	0/0	0/0	0/0	0/0	0/0	0/0	0/0	0/0	0/0	0/0	0/0	1/1	0/0	0/0	0/0	No
1100	chr17	48605090	C	T	hom	Slc17a3:NM_153622:exon2:c.C85T:p.R29W,	Slc17a3	nonsynonymous SNV	-	0/0	0/0	0/0	0/0	0/0	0/0	0/0	0/0	0/0	0/0	0/0	0/0	0/0	0/0	0/0	0/0	0/0	0/0	0/0	0/0	0/0	0/0	0/0	0/0	1/1	0/0	0/0	./.	No
1100	chr17	50352446	C	T	hom	Hist1h2bn:NM_001106114:exon1:c.G28A:p.A10T,	Hist1h2bn	nonsynonymous SNV	deleterious	0/0	0/0	0/0	0/0	0/0	0/0	0/0	0/0	0/0	0/0	0/0	0/0	0/0	0/0	0/0	0/0	0/0	0/0	0/0	0/0	0/0	0/0	0/0	0/0	1/1	0/0	0/0	0/0	No
1100	chr17	51527255	T	C	hom	Aoah:NM_001191940:exon13:c.A962G:p.H321R,	Aoah	nonsynonymous SNV	-	0/0	0/0	0/0	0/0	0/0	1/1	1/1	0/0	0/0	0/0	0/0	0/0	0/0	0/0	0/0	0/0	0/0	0/0	0/0	0/0	0/0	0/0	0/0	0/0	1/1	0/0	0/0	0/0	No
1100	chr18	26305611	T	C	hom	Epb41l4a:NM_001107397:exon8:c.A565G:p.N189D,	Epb41l4a	nonsynonymous SNV	tolerated	0/0	0/0	0/0	0/0	0/0	0/0	0/0	0/0	0/0	0/0	0/0	0/0	0/0	0/0	0/0	0/0	0/0	0/0	0/0	0/0	0/0	0/0	0/0	0/0	1/1	0/0	0/0	0/0	No
1100	chr18	29170583	C	G	hom	Slc4a9:NM_152938:exon11:c.C1598G:p.T533R,	Slc4a9	nonsynonymous SNV	tolerated	0/0	0/0	0/0	0/0	0/0	0/0	0/0	0/0	0/0	0/0	0/0	0/0	0/0	0/0	0/0	0/0	0/0	0/0	0/0	0/0	0/0	0/0	0/0	0/0	1/1	0/0	0/0	0/0	No
1100	chr18	29443581	C	A	hom	Ndufa2:NM_001106153:exon2:c.G123T:p.E41D,	Ndufa2	nonsynonymous SNV	tolerated	0/0	0/0	0/0	0/0	0/0	0/0	0/0	0/0	0/0	0/0	0/0	0/0	0/0	0/0	0/0	0/0	0/0	0/0	0/0	0/0	0/0	0/0	0/0	0/0	1/1	0/0	0/0	0/0	No
1100	chr18	57740616	T	C	hom	Afap1l1:NM_001106142:exon2:c.A46G:p.R16G,	Afap1l1	nonsynonymous SNV	tolerated	1/1	0/0	0/0	0/0	0/0	0/0	0/0	1/1	0/0	0/0	0/0	0/0	0/0	0/0	0/0	0/0	0/0	0/0	0/0	0/0	0/0	0/0	0/0	0/0	1/1	0/0	0/0	0/0	No
1100	chr19	14903828	G	A	hom	Ces1e:NM_031565:exon6:c.G736A:p.E246K,	Ces1e	nonsynonymous SNV	deleterious	0/0	1/1	0/0	0/0	0/0	0/0	0/0	0/0	0/0	0/0	1/1	1/1	0/0	0/0	0/0	0/0	0/0	0/0	0/0	0/0	1/1	1/1	1/1	0/0	1/1	0/0	0/0	0/0	No
1100	chr19	40819774	G	A	hom	Fuk:NM_001107429:exon4:c.C260T:p.S87L,	Fuk	nonsynonymous SNV	tolerated	0/0	0/0	0/0	0/0	0/0	0/0	0/0	0/0	0/0	0/0	0/0	0/0	0/0	0/0	0/0	0/0	0/0	0/0	0/0	0/0	0/0	0/0	0/0	0/0	1/1	0/0	0/0	0/0	No
1100	chr19	52850723	C	T	hom	Cdt1:NM_001106192:exon5:c.C724T:p.R242C,	Cdt1	nonsynonymous SNV	tolerated	0/0	0/0	0/0	0/0	0/0	0/0	0/0	0/0	0/0	0/0	0/0	0/0	0/0	0/0	0/0	0/0	0/0	0/0	./.	0/0	0/0	0/0	0/0	0/0	1/1	0/0	0/0	0/0	No
1100	chr19	54817490	A	G	hom	RGD1559896:NM_001109134:exon3:c.T853C:p.S285P,	RGD1559896	nonsynonymous SNV	tolerated	0/0	0/0	0/0	0/0	0/0	0/0	0/0	1/1	0/0	0/0	0/0	0/0	0/0	0/0	0/0	0/0	0/0	0/0	0/0	0/0	0/0	0/0	0/0	0/0	1/1	0/0	0/0	0/0	No
1100	chr19	56867590	A	T	hom	Rbm34:NM_001014015:exon10:c.T891A:p.D297E,	Rbm34	nonsynonymous SNV	tolerated	0/0	0/0	0/0	0/0	0/0	1/1	1/1	1/1	0/0	0/0	0/0	0/0	0/0	0/0	0/0	0/0	0/0	0/0	0/0	0/0	0/0	0/0	0/0	0/0	1/1	0/0	0/0	0/0	No
1100	chr2	4362563	C	G	hom	Ankrd32:NM_001106400:exon21:c.G2851C:p.E951Q,	Ankrd32	nonsynonymous SNV	tolerated	1/1	0/0	0/0	0/0	1/1	1/1	1/1	1/1	0/0	0/0	1/1	1/1	1/1	0/0	0/0	0/0	0/0	0/0	0/0	0/0	1/1	1/1	1/1	0/0	1/1	0/0	0/0	0/0	No
1100	chr2	4369936	T	C	hom	Ankrd32:NM_001106400:exon16:c.A2092G:p.T698A,	Ankrd32	nonsynonymous SNV	tolerated	1/1	0/0	0/0	0/0	1/1	1/1	1/1	1/1	0/0	0/0	1/1	1/1	1/1	0/0	0/0	0/0	0/0	0/0	0/0	0/0	1/1	1/1	1/1	0/0	1/1	0/0	0/0	0/0	No
1100	chr2	110381943	C	T	hom	LOC499584:NM_001047948:exon4:c.C635T:p.S212L,	LOC499584	nonsynonymous SNV	-	0/0	0/0	0/0	0/0	0/0	1/1	1/1	0/0	0/0	0/0	0/0	0/0	0/0	0/0	0/0	0/0	0/0	0/0	0/0	0/0	0/0	0/0	0/0	0/0	1/1	0/0	0/0	0/0	No
1100	chr2	174775040	G	T	hom	Fgb:NM_020071:exon1:c.C22A:p.L8I,	Fgb	nonsynonymous SNV	tolerated	0/0	0/0	0/0	0/0	0/0	0/0	0/0	0/0	0/0	0/0	0/0	0/0	0/0	0/0	0/0	0/0	0/0	0/0	0/0	0/0	0/0	0/0	0/0	0/0	1/1	0/0	0/0	0/0	Yes
1100	chr2	179916785	G	A	hom	Sh2d2a:NM_207605:exon2:c.G116A:p.C39Y,	Sh2d2a	nonsynonymous SNV	tolerated	0/0	0/0	0/0	0/0	0/0	0/0	0/0	0/0	0/0	0/0	1/1	1/1	0/0	0/0	0/0	0/0	0/0	0/0	0/0	0/0	1/1	0/0	0/0	0/0	1/1	0/0	0/0	0/0	No
1100	chr2	180076119	C	T	hom	Bcan:NM_012916:exon6:c.G836A:p.R279H,Bcan:NM_001033665:exon6:c.G836A:p.R279H,	Bcan	nonsynonymous SNV	tolerated	0/0	./.	0/0	0/0	0/0	0/0	0/0	0/0	0/0	0/0	1/1	1/1	0/0	0/0	0/0	0/0	0/0	0/0	./.	0/0	1/1	./.	0/0	0/0	1/1	0/0	0/0	0/0	No
1100	chr2	189604265	C	T	hom	Tuft1:NM_001108948:exon4:c.G289A:p.G97R,	Tuft1	nonsynonymous SNV	tolerated	0/0	0/0	0/0	0/0	0/0	0/0	0/0	0/0	0/0	0/0	0/0	0/0	0/0	0/0	0/0	1/1	0/0	0/0	0/0	0/0	0/0	0/0	0/0	0/0	1/1	0/0	0/0	0/0	No
1100	chr2	189858184	C	T	hom	Rfx5:NM_001107694:exon8:c.C517T:p.P173S,	Rfx5	nonsynonymous SNV	tolerated	0/0	0/0	0/0	0/0	0/0	0/0	0/0	0/0	0/0	0/0	0/0	0/0	0/0	0/0	0/0	1/1	0/0	0/0	0/0	0/0	0/0	0/0	0/0	0/0	1/1	0/0	0/0	0/0	No
1100	chr2	203532416	T	G	hom	Gstm3:NM_020540:exon8:c.A604C:p.S202R,	Gstm3	nonsynonymous SNV	tolerated	0/0	0/0	0/0	0/0	0/0	0/0	1/1	0/0	0/0	0/0	0/0	0/0	0/0	0/0	0/0	0/0	0/0	0/0	0/0	0/0	0/0	0/0	0/0	0/0	1/1	0/0	0/0	0/0	No
1100	chr2	204485602	T	C	hom	Fndc7:NM_001107717:exon3:c.A271G:p.I91V,	Fndc7	nonsynonymous SNV	deleterious	0/0	0/0	0/0	0/0	0/0	0/0	0/0	0/0	0/0	0/0	0/0	0/0	0/0	0/0	0/0	1/1	0/0	0/0	0/0	0/0	0/0	0/0	0/0	0/0	1/1	0/0	0/0	0/0	No
1100	chr2	219702811	C	A	hom	Myoz2:NM_001106469:exon5:c.G395T:p.R132L,	Myoz2	nonsynonymous SNV	tolerated	0/0	0/0	0/0	0/0	0/0	0/0	0/0	0/0	0/0	0/0	0/0	0/0	0/0	0/0	0/0	0/0	0/0	0/0	0/0	0/0	0/0	0/0	0/0	0/0	1/1	0/0	0/0	0/0	No
1100	chr2	219778332	G	C	hom	Synpo2:NM_001191963:exon5:c.C3713G:p.T1238R,	Synpo2	nonsynonymous SNV	deleterious	0/0	0/0	0/0	0/0	0/0	0/0	0/0	0/0	0/0	0/0	0/0	0/0	0/0	0/0	0/0	0/0	0/0	0/0	0/0	0/0	0/0	0/0	0/0	0/0	1/1	0/0	0/0	0/0	No
1100	chr2	249828544	G	A	hom	Eltd1:NM_022294:exon8:c.G995A:p.R332K,	Eltd1	nonsynonymous SNV	tolerated	1/1	0/0	0/0	0/0	0/0	1/1	1/1	0/0	0/0	0/0	0/0	0/0	0/0	0/0	0/0	0/0	0/0	0/0	0/0	0/0	0/0	0/0	0/0	0/0	1/1	0/0	0/0	0/0	No
1100	chr20	9509724	G	A	hom	Tff2:NM_053844:exon2:c.C211T:p.H71Y,	Tff2	nonsynonymous SNV	tolerated	0/0	0/0	0/0	0/0	0/0	0/0	0/0	0/0	0/0	0/0	0/0	0/0	0/0	0/0	0/0	0/0	0/0	0/0	0/0	0/0	0/0	0/0	0/0	0/0	1/1	0/0	0/0	0/0	No
1100	chr20	22187379	C	T	hom	Jmjd1c:NM_001191719:exon10:c.G2905A:p.A969T,	Jmjd1c	nonsynonymous SNV	-	0/0	0/0	0/0	0/0	0/0	0/0	0/0	0/0	0/0	0/0	0/0	0/0	0/0	0/0	0/0	0/0	0/0	0/0	0/0	0/0	0/0	0/0	0/0	0/0	1/1	0/0	0/0	0/0	No
1100	chr20	22191894	C	T	hom	Jmjd1c:NM_001191719:exon8:c.G2350A:p.G784S,	Jmjd1c	nonsynonymous SNV	-	0/0	0/0	0/0	0/0	0/0	0/0	0/0	0/0	0/0	0/0	0/0	0/0	0/0	0/0	0/0	0/0	0/0	0/0	0/0	0/0	0/0	0/0	0/0	0/0	1/1	0/0	0/0	0/0	No
1100	chr20	43990929	C	T	hom	Rev3l:NM_001083966:exon16:c.C6797T:p.T2266I,	Rev3l	nonsynonymous SNV	tolerated	0/0	0/0	0/0	0/0	0/0	0/0	0/0	0/0	0/0	0/0	0/0	0/0	0/0	0/0	0/0	0/0	0/0	0/0	0/0	0/0	0/0	0/0	0/0	0/0	1/1	0/0	0/0	0/0	No
1100	chr3	9300361	C	T	hom	Lrrc8a:NM_001024782:exon3:c.C1675T:p.P559S,	Lrrc8a	nonsynonymous SNV	deleterious	0/0	0/0	0/0	0/0	0/0	0/0	0/0	0/0	0/0	0/0	0/0	0/0	0/0	0/0	0/0	0/0	0/0	0/0	0/0	0/0	0/0	0/0	0/0	0/0	1/1	0/0	0/0	0/0	No
1100	chr3	44359652	T	C	hom	Dpp4:NM_012789:exon2:c.A58G:p.I20V,	Dpp4	nonsynonymous SNV	tolerated	0/0	0/0	0/0	0/0	0/0	0/0	0/0	0/0	0/0	0/0	0/0	0/0	0/0	0/0	0/0	0/0	0/0	0/0	0/0	0/0	0/0	0/0	0/0	0/0	1/1	0/0	0/0	0/0	Yes
1100	chr3	49484775	A	G	hom	Xirp2:NM_201989:exon7:c.A7916G:p.H2639R,	Xirp2	nonsynonymous SNV	tolerated	0/0	0/0	0/0	0/0	0/0	0/0	0/0	0/0	0/0	0/0	0/0	0/0	0/0	0/0	0/0	0/0	0/0	0/0	0/0	0/0	0/0	0/0	0/0	0/0	1/1	0/0	0/0	0/0	No
1100	chr3	53334824	G	T	hom	Dcaf17:NM_001177688:exon13:c.G1357T:p.V453L,	Dcaf17	nonsynonymous SNV	tolerated	0/0	0/0	0/0	0/0	0/0	0/0	0/0	0/0	0/0	0/0	0/0	0/0	0/0	0/0	0/0	0/0	0/0	0/0	0/0	0/0	0/0	0/0	0/0	0/0	1/1	0/0	0/0	0/0	No
1100	chr3	63351897	C	T	hom	Frzb:NM_001100527:exon7:c.G965A:p.R322H,	Frzb	nonsynonymous SNV	tolerated	0/0	0/0	0/0	0/0	0/0	0/0	0/0	0/0	0/0	0/0	0/0	0/0	0/0	0/0	0/0	0/0	0/0	0/0	0/0	0/0	0/0	0/0	0/0	0/0	1/1	0/0	0/0	0/0	No
1100	chr3	69254208	T	C	hom	Olr476:NM_001000303:exon1:c.A73G:p.I25V,	Olr476	nonsynonymous SNV	tolerated	0/0	0/0	0/0	0/0	0/0	0/0	0/0	0/0	0/0	0/0	0/0	0/0	0/0	0/0	0/0	0/0	0/0	0/0	0/0	0/0	0/0	0/0	0/0	0/0	1/1	0/0	0/0	0/0	No
1100	chr3	69670830	G	A	hom	Olr507:NM_001000678:exon1:c.C278T:p.S93F,	Olr507	nonsynonymous SNV	-	0/0	0/0	0/0	0/0	0/0	0/0	0/0	0/0	0/0	0/0	0/0	0/0	0/0	0/0	0/0	0/0	0/0	0/0	0/0	0/0	0/0	0/0	0/0	0/0	1/1	0/0	0/0	0/0	No
1100	chr3	69749406	A	G	hom	Olr510:NM_001000312:exon1:c.T158C:p.L53P,	Olr510	nonsynonymous SNV	-	0/0	0/0	0/0	0/0	0/0	0/0	0/0	0/0	0/0	0/0	0/0	0/0	0/0	0/0	0/0	0/0	0/0	0/0	0/0	0/0	0/0	0/0	0/0	0/0	1/1	0/0	0/0	0/0	No
1100	chr3	69883690	G	T	hom	Olr516:NM_001000316:exon1:c.C506A:p.S169Y,	Olr516	nonsynonymous SNV	deleterious	0/0	0/0	0/0	0/0	0/0	0/0	0/0	0/0	0/0	0/0	0/0	0/0	0/0	0/0	0/0	0/0	0/0	0/0	0/0	0/0	0/0	0/0	0/0	0/0	1/1	0/0	0/0	0/0	No
1100	chr3	70439329	C	T	hom	Olr539:NM_001000320:exon1:c.G191A:p.R64H,	Olr539	nonsynonymous SNV	deleterious	0/0	0/0	0/0	0/0	0/0	0/0	0/0	0/0	0/0	0/0	0/0	0/0	0/0	0/0	0/0	0/0	0/0	0/0	0/0	0/0	0/0	0/0	0/0	0/0	1/1	0/0	0/0	0/0	No
1100	chr3	71472244	C	T	hom	Olr583:NM_001000928:exon1:c.C575T:p.T192M,	Olr583	nonsynonymous SNV	deleterious	0/0	0/0	0/0	0/0	0/0	0/0	0/0	0/0	0/0	0/0	0/0	0/0	0/0	0/0	0/0	0/0	0/0	0/0	0/0	0/0	0/0	0/0	0/0	0/0	1/1	0/0	0/0	0/0	No
1100	chr3	71532521	T	C	hom	Olr586:NM_001000660:exon1:c.T401C:p.V134A,	Olr586	nonsynonymous SNV	tolerated	0/0	0/0	0/0	0/0	0/0	0/0	0/0	0/0	0/0	0/0	0/0	0/0	0/0	0/0	0/0	0/0	0/0	0/0	0/0	0/0	0/0	0/0	0/0	0/0	1/1	0/0	0/0	0/0	No
1100	chr3	71563440	G	A	hom	Olr588:NM_001000329:exon1:c.G442A:p.V148M,	Olr588	nonsynonymous SNV	tolerated	0/0	0/0	0/0	0/0	0/0	0/0	0/0	0/0	0/0	0/0	0/0	0/0	0/0	0/0	0/0	0/0	0/0	0/0	0/0	0/0	0/0	0/0	0/0	0/0	1/1	0/0	0/0	0/0	No
1100	chr3	71664291	C	G	hom	Olr596:NM_001001056:exon1:c.C86G:p.T29S,	Olr596	nonsynonymous SNV	tolerated	0/0	0/0	0/0	0/0	0/0	0/0	0/0	0/0	0/0	0/0	0/0	0/0	0/0	0/0	0/0	0/0	0/0	0/0	0/0	0/0	0/0	0/0	0/0	0/0	1/1	0/0	0/0	0/0	No
1100	chr3	71682531	C	A	hom	Olr598:NM_001000332:exon1:c.C207A:p.D69E,	Olr598	nonsynonymous SNV	deleterious	0/0	0/0	0/0	0/0	0/0	0/0	0/0	0/0	0/0	0/0	0/0	0/0	0/0	0/0	0/0	0/0	0/0	0/0	0/0	0/0	0/0	0/0	0/0	0/0	1/1	0/0	0/0	0/0	No
1100	chr3	71715123	C	T	hom	Olr601:NM_001000512:exon1:c.G370A:p.V124M,	Olr601	nonsynonymous SNV	deleterious	0/0	0/0	0/0	0/0	0/0	0/0	1/1	1/1	0/0	0/0	0/0	0/0	0/0	0/0	0/0	0/0	0/0	0/0	0/0	0/0	0/0	0/0	0/0	0/0	1/1	0/0	0/0	0/0	No
1100	chr3	71764867	C	T	hom	Olr604:NM_001000656:exon1:c.G814A:p.V272I,	Olr604	nonsynonymous SNV	tolerated	0/0	0/0	0/0	0/0	0/0	0/0	0/0	0/0	0/0	0/0	0/0	0/0	0/0	0/0	0/0	0/0	0/0	0/0	0/0	0/0	0/0	0/0	0/0	0/0	1/1	0/0	0/0	0/0	No
1100	chr3	71942953	G	C	hom	Olr610:NM_001000336:exon1:c.C491G:p.T164S,	Olr610	nonsynonymous SNV	-	0/0	0/0	0/0	0/0	0/0	0/0	0/0	0/0	0/0	0/0	0/0	0/0	0/0	0/0	0/0	0/0	0/0	0/0	0/0	0/0	0/0	0/0	0/0	0/0	1/1	0/0	0/0	0/0	No
1100	chr3	72363438	G	A	hom	Olr633:NM_001000648:exon1:c.G616A:p.V206I,	Olr633	nonsynonymous SNV	tolerated	0/0	0/0	0/0	0/0	0/0	0/0	0/0	0/0	0/0	0/0	0/0	0/0	0/0	0/0	0/0	0/0	0/0	0/0	0/0	0/0	0/0	0/0	0/0	0/0	1/1	0/0	0/0	0/0	No
1100	chr3	72363549	G	A	hom	Olr633:NM_001000648:exon1:c.G727A:p.V243M,	Olr633	nonsynonymous SNV	deleterious	0/0	0/0	0/0	0/0	0/0	0/0	0/0	0/0	0/0	0/0	0/0	0/0	0/0	0/0	0/0	0/0	0/0	0/0	0/0	0/0	0/0	0/0	0/0	0/0	1/1	0/0	0/0	0/0	No
1100	chr3	72363682	G	T	hom	Olr633:NM_001000648:exon1:c.G860T:p.R287M,	Olr633	nonsynonymous SNV	deleterious	0/0	0/0	0/0	0/0	0/0	0/0	0/0	0/0	0/0	0/0	0/0	0/0	0/0	0/0	0/0	0/0	0/0	0/0	0/0	0/0	0/0	0/0	0/0	0/0	1/1	0/0	0/0	0/0	No
1100	chr3	72730591	A	T	hom	Olr651:NM_001000341:exon1:c.T271A:p.S91T,	Olr651	nonsynonymous SNV	tolerated	0/0	0/0	0/0	0/0	0/0	0/0	0/0	0/0	0/0	0/0	0/0	0/0	0/0	0/0	0/0	0/0	0/0	0/0	0/0	0/0	0/0	0/0	0/0	0/0	1/1	0/0	0/0	0/0	No
1100	chr3	73509887	G	A	hom	Olr684:NM_001001378:exon1:c.G589A:p.V197I,	Olr684	nonsynonymous SNV	tolerated	0/0	0/0	0/0	0/0	0/0	./.	0/0	0/0	0/0	0/0	./.	0/0	./.	./.	0/0	./.	./.	0/0	0/0	0/0	0/0	0/0	./.	0/0	1/1	0/0	0/0	0/0	No
1100	chr3	74214989	A	G	hom	Olr718:NM_001000361:exon1:c.T299C:p.F100S,	Olr718	nonsynonymous SNV	deleterious	0/0	0/0	0/0	0/0	0/0	0/0	0/0	0/0	0/0	0/0	0/0	0/0	0/0	0/0	0/0	0/0	0/0	0/0	0/0	0/0	0/0	0/0	0/0	0/0	1/1	0/0	0/0	0/0	No
1100	chr3	74421988	C	A	hom	Olr727:NM_001000619:exon1:c.C694A:p.R232S,	Olr727	nonsynonymous SNV	-	0/0	0/0	0/0	0/0	0/0	0/0	0/0	0/0	0/0	0/0	0/0	0/0	0/0	0/0	0/0	0/0	0/0	0/0	0/0	0/0	0/0	0/0	0/0	0/0	1/1	0/0	0/0	0/0	No
1100	chr3	76307162	G	A	hom	Chrm4:NM_031547:exon2:c.G19A:p.V7I,	Chrm4	nonsynonymous SNV	tolerated	0/0	0/0	0/0	0/0	0/0	0/0	0/0	0/0	0/0	0/0	0/0	0/0	0/0	0/0	0/0	0/0	0/0	0/0	0/0	0/0	0/0	0/0	0/0	0/0	1/1	0/0	0/0	0/0	No
1100	chr3	87041222	T	A	hom	Commd9:NM_001033692:exon1:c.T16A:p.S6T,	Commd9	nonsynonymous SNV	tolerated	0/0	0/0	0/0	0/0	0/0	0/0	0/0	0/0	0/0	0/0	0/0	0/0	0/0	0/0	0/0	0/0	0/0	0/0	0/0	0/0	0/0	0/0	0/0	0/0	1/1	0/0	0/0	0/0	No
1100	chr3	99641204	G	C	hom	Scg5:NM_013175:exon4:c.C467G:p.P156R,	Scg5	nonsynonymous SNV	deleterious	0/0	0/0	0/0	0/0	0/0	0/0	0/0	0/0	0/0	0/0	0/0	0/0	0/0	0/0	0/0	0/0	0/0	0/0	0/0	0/0	0/0	0/0	0/0	0/0	1/1	0/0	0/0	0/0	Yes
1100	chr3	99679179	C	T	hom	Arhgap11a:NM_001168524:exon12:c.G1678A:p.V560M,	Arhgap11a	nonsynonymous SNV	tolerated	0/0	0/0	0/0	0/0	0/0	0/0	0/0	0/0	0/0	0/0	0/0	0/0	0/0	0/0	0/0	0/0	0/0	0/0	0/0	0/0	0/0	0/0	0/0	0/0	1/1	0/0	0/0	0/0	No
1100	chr3	148859271	G	C	hom	Tgm2:NM_019386:exon2:c.C85G:p.Q29E,	Tgm2	nonsynonymous SNV	tolerated	0/0	0/0	0/0	0/0	1/1	1/1	1/1	1/1	0/0	0/0	1/1	0/0	0/0	0/0	0/0	0/0	0/0	0/0	0/0	0/0	1/1	1/1	1/1	0/0	1/1	0/0	0/0	0/0	No
1100	chr3	169241008	C	T	hom	Lama5:NM_001191609:exon55:c.G7373A:p.S2458N,	Lama5	nonsynonymous SNV	-	0/0	0/0	0/0	0/0	0/0	0/0	0/0	0/0	0/0	0/0	0/0	0/0	0/0	0/0	0/0	1/1	0/0	0/0	0/0	0/0	0/0	0/0	0/0	0/0	1/1	0/0	0/0	0/0	No
1100	chr4	61654486	T	C	hom	Akr1b1:NM_012498:exon2:c.A229G:p.S77G,	Akr1b1	nonsynonymous SNV	tolerated	0/0	0/0	0/0	0/0	0/0	0/0	0/0	0/0	0/0	0/0	0/0	0/0	0/0	0/0	0/0	0/0	0/0	0/0	0/0	0/0	0/0	0/0	0/0	0/0	1/1	0/0	0/0	0/0	No
1100	chr4	61761580	A	G	hom	Akr1b10:NM_001013084:exon4:c.A256G:p.K86E,	Akr1b10	nonsynonymous SNV	deleterious	0/0	0/0	0/0	0/0	0/0	0/0	0/0	0/0	0/0	0/0	0/0	0/0	0/0	0/0	0/0	0/0	0/0	0/0	0/0	0/0	0/0	0/0	0/0	0/0	1/1	0/0	0/0	0/0	No
1100	chr4	62148356	G	A	hom	Cald1:NM_013146:exon10:c.G1480A:p.G494S,	Cald1	nonsynonymous SNV	tolerated	0/0	0/0	0/0	0/0	0/0	0/0	0/0	0/0	0/0	0/0	0/0	0/0	0/0	0/0	0/0	0/0	0/0	0/0	0/0	0/0	0/0	0/0	0/0	0/0	1/1	0/0	0/0	0/0	No
1100	chr4	78444965	A	G	hom	Dfna5:NM_001191749:exon7:c.T874C:p.S292P,	Dfna5	nonsynonymous SNV	tolerated	0/0	0/0	0/0	0/0	0/0	0/0	0/0	1/1	0/0	0/0	0/0	0/0	0/0	0/0	0/0	0/0	0/0	0/0	0/0	0/0	0/0	0/0	0/0	0/0	1/1	0/0	0/0	0/0	No
1100	chr4	84138284	C	T	hom	Ghrhr:NM_012850:exon2:c.C152T:p.S51L,	Ghrhr	nonsynonymous SNV	tolerated	0/0	0/0	0/0	0/0	0/0	0/0	0/0	0/0	0/0	0/0	0/0	0/0	0/0	0/0	0/0	0/0	0/0	0/0	0/0	0/0	0/0	0/0	0/0	0/0	1/1	0/0	0/0	0/0	No
1100	chr4	86495002	C	G	hom	Vom1r74:NM_001008911:exon1:c.C125G:p.S42C,	Vom1r74	nonsynonymous SNV	-	0/0	0/0	0/0	0/0	0/0	0/0	0/0	0/0	0/0	0/0	0/0	0/0	0/0	0/0	0/0	0/0	0/0	0/0	0/0	0/0	0/0	0/0	0/0	0/0	1/1	0/0	0/0	0/0	No
1100	chr4	86495524	A	G	hom	Vom1r74:NM_001008911:exon1:c.A647G:p.N216S,	Vom1r74	nonsynonymous SNV	-	0/0	0/0	0/0	0/0	0/0	0/0	0/0	0/0	0/0	0/0	0/0	0/0	0/0	0/0	0/0	0/0	0/0	0/0	0/0	0/0	0/0	0/0	0/0	0/0	1/1	0/0	0/0	0/0	No
1100	chr4	86495571	G	C	hom	Vom1r74:NM_001008911:exon1:c.G694C:p.V232L,	Vom1r74	nonsynonymous SNV	-	0/0	0/0	0/0	0/0	0/0	0/0	0/0	0/0	0/0	0/0	0/0	0/0	0/0	0/0	0/0	0/0	0/0	0/0	0/0	0/0	0/0	0/0	0/0	0/0	1/1	0/0	0/0	0/0	No
1100	chr4	157170864	C	A	hom	Cecr2:NM_001191977:exon17:c.C3271A:p.P1091T,	Cecr2	nonsynonymous SNV	tolerated	0/0	0/0	0/0	0/0	0/0	0/0	0/0	0/0	0/0	0/0	0/0	0/0	0/0	0/0	0/0	0/0	0/0	0/0	0/0	0/0	0/0	0/0	0/0	0/0	1/1	0/0	0/0	0/0	No
1100	chr5	77556891	T	G	hom	Ptbp3:NM_031346:exon11:c.A1141C:p.I381L,	Ptbp3	nonsynonymous SNV	tolerated	0/0	0/0	0/0	0/0	0/0	0/0	0/0	0/0	0/0	0/0	0/0	0/0	0/0	0/0	0/0	0/0	0/0	0/0	0/0	0/0	0/0	0/0	0/0	0/0	1/1	0/0	0/0	0/0	No
1100	chr5	80359157	T	G	hom	Akna:NM_001108668:exon3:c.A644C:p.D215A,	Akna	nonsynonymous SNV	tolerated	0/0	0/0	0/0	0/0	0/0	0/0	0/0	0/0	0/0	0/0	0/0	0/0	0/0	0/0	0/0	0/0	0/0	0/0	0/0	0/0	0/0	0/0	0/0	0/0	1/1	0/0	0/0	0/0	No
1100	chr5	80362632	C	T	hom	Akna:NM_001108668:exon2:c.G94A:p.A32T,	Akna	nonsynonymous SNV	tolerated	0/0	0/0	0/0	0/0	0/0	0/0	0/0	0/0	0/0	0/0	0/0	0/0	0/0	0/0	0/0	0/0	0/0	0/0	0/0	0/0	0/0	0/0	0/0	0/0	1/1	0/0	0/0	0/0	No
1100	chr5	80439171	G	A	hom	Dfnb31:NM_181088:exon2:c.C751T:p.L251F,	Dfnb31	nonsynonymous SNV	tolerated	0/0	0/0	0/0	0/0	0/0	0/0	0/0	0/0	0/0	0/0	0/0	0/0	0/0	0/0	0/0	0/0	0/0	0/0	0/0	0/0	0/0	0/0	0/0	0/0	1/1	0/0	0/0	0/0	No
1100	chr5	116899662	T	A	hom	RGD1560146:NM_001134625:exon5:c.A779T:p.N260I,	RGD1560146	nonsynonymous SNV	deleterious	1/1	1/1	0/0	0/0	1/1	1/1	1/1	1/1	0/0	0/0	0/0	0/0	0/0	0/0	0/0	0/0	1/1	0/0	0/0	0/0	0/0	0/0	0/0	0/0	1/1	0/0	0/0	0/0	No
1100	chr5	163586536	C	T	hom	Vps13d:NM_001108006:exon26:c.G6398A:p.R2133H,	Vps13d	nonsynonymous SNV	tolerated	0/0	0/0	0/0	0/0	0/0	0/0	0/0	0/0	0/0	0/0	0/0	0/0	0/0	0/0	0/0	0/0	0/0	0/0	0/0	0/0	0/0	0/0	0/0	0/0	1/1	0/0	0/0	0/0	No
1100	chr5	163680822	C	T	hom	Tnfrsf1b:NM_130426:exon2:c.G151A:p.A51T,	Tnfrsf1b	nonsynonymous SNV	tolerated	0/0	0/0	0/0	0/0	0/0	0/0	0/0	0/0	0/0	0/0	0/0	0/0	0/0	0/0	0/0	0/0	0/0	0/0	0/0	0/0	0/0	0/0	0/0	0/0	1/1	0/0	0/0	0/0	Yes
1100	chr5	165099947	C	T	hom	Clcn6:NM_001106479:exon5:c.G292A:p.V98M,	Clcn6	nonsynonymous SNV	deleterious	0/0	./.	0/0	0/0	0/0	1/1	1/1	0/0	0/0	0/0	0/0	0/0	0/0	0/0	0/0	0/0	0/0	0/0	0/0	0/0	0/0	0/0	0/0	0/0	1/1	0/0	0/0	0/0	No
1100	chr5	165696232	G	T	hom	Masp2:NM_172043:exon11:c.G1864T:p.A622S,	Masp2	nonsynonymous SNV	tolerated	0/0	0/0	0/0	0/0	0/0	1/1	1/1	0/0	0/0	0/0	0/0	0/0	0/0	0/0	0/0	0/0	0/0	0/0	0/0	0/0	0/0	0/0	0/0	0/0	1/1	0/0	0/0	./.	No
1100	chr5	166204169	G	A	hom	Apitd1:NM_001204879:exon4:c.C233T:p.T78I,	Apitd1	nonsynonymous SNV	tolerated	0/0	0/0	0/0	0/0	0/0	0/0	0/0	0/0	0/0	0/0	0/0	0/0	0/0	0/0	0/0	0/0	0/0	0/0	0/0	0/0	0/0	0/0	0/0	0/0	1/1	0/0	0/0	0/0	No
1100	chr6	3183018	T	C	hom	Dhx57:NM_001191907:exon1:c.A154G:p.S52G,	Dhx57	nonsynonymous SNV	tolerated	0/0	0/0	0/0	0/0	0/0	0/0	0/0	0/0	0/0	0/0	0/0	0/0	0/0	0/0	0/0	0/0	0/0	0/0	0/0	0/0	0/0	0/0	0/0	0/0	1/1	0/0	0/0	0/0	No
1100	chr6	46381794	C	T	hom	Dcdc2c:NM_001195807:exon9:c.G992A:p.S331N,	Dcdc2c	nonsynonymous SNV	tolerated	0/0	0/0	0/0	0/0	0/0	0/0	0/0	0/0	0/0	0/0	0/0	0/0	0/0	0/0	0/0	0/0	0/0	0/0	0/0	0/0	0/0	0/0	0/0	0/0	1/1	0/0	0/0	0/0	No
1100	chr6	92279541	G	A	hom	Abhd12b:NM_001003928:exon3:c.G311A:p.R104H,	Abhd12b	nonsynonymous SNV	tolerated	0/0	0/0	0/0	0/0	0/0	0/0	0/0	0/0	0/0	0/0	0/0	0/0	0/0	0/0	0/0	0/0	0/0	0/0	0/0	0/0	0/0	0/0	0/0	0/0	1/1	0/0	0/0	0/0	No
1100	chr6	93191129	G	A	hom	Arid4a:NM_001108029:exon17:c.G2158A:p.V720I,	Arid4a	nonsynonymous SNV	tolerated	0/0	0/0	0/0	0/0	0/0	0/0	0/0	0/0	0/0	0/0	0/0	0/0	0/0	0/0	0/0	0/0	0/0	0/0	0/0	0/0	0/0	0/0	0/0	0/0	1/1	0/0	0/0	0/0	No
1100	chr6	95530711	C	T	hom	Six4:NM_001106739:exon5:c.G1501A:p.V501I,	Six4	nonsynonymous SNV	deleterious	0/0	0/0	0/0	0/0	0/0	0/0	0/0	0/0	0/0	0/0	0/0	0/0	0/0	0/0	0/0	0/0	0/0	0/0	0/0	0/0	0/0	0/0	0/0	0/0	1/1	0/0	0/0	0/0	No
1100	chr6	127710405	G	A	hom	Ddx24:NM_199119:exon3:c.C844T:p.R282C,	Ddx24	nonsynonymous SNV	tolerated	1/1	0/0	0/0	0/0	1/1	1/1	1/1	0/0	0/0	0/0	1/1	1/1	1/1	0/0	0/0	1/1	0/0	0/0	0/0	0/0	1/1	1/1	1/1	0/0	1/1	0/0	0/0	0/0	No
1100	chr6	127730819	A	G	hom	Ifi27:NM_203410:exon5:c.A283G:p.M95V,	Ifi27	nonsynonymous SNV	tolerated	1/1	0/0	0/0	0/0	1/1	1/1	1/1	0/0	0/0	0/0	1/1	1/1	1/1	0/0	0/0	1/1	0/0	0/0	0/0	0/0	1/1	1/1	1/1	0/0	1/1	0/0	0/0	0/0	No
1100	chr6	144089578	C	T	hom	Ptprn2:NM_031600:exon5:c.C395T:p.A132V,	Ptprn2	nonsynonymous SNV	tolerated	0/0	0/0	0/0	0/0	0/0	0/0	0/0	0/0	0/0	0/0	0/0	0/0	0/0	0/0	0/0	0/0	0/0	0/0	0/0	0/0	0/0	0/0	0/0	0/0	1/1	0/0	0/0	0/0	No
1100	chr6	144117054	T	C	hom	Ptprn2:NM_031600:exon7:c.T1010C:p.V337A,	Ptprn2	nonsynonymous SNV	tolerated	0/0	0/0	0/0	0/0	0/0	0/0	0/0	0/0	0/0	0/0	0/0	0/0	0/0	0/0	0/0	0/0	0/0	0/0	0/0	0/0	0/0	0/0	0/0	0/0	1/1	0/0	0/0	0/0	No
1100	chr7	1339077	C	G	hom	Naca:NM_001198580:exon2:c.C5318G:p.A1773G,	Naca	nonsynonymous SNV	tolerated	0/0	0/0	0/0	0/0	0/0	0/0	0/0	0/0	0/0	0/0	0/0	0/0	0/0	0/0	0/0	0/0	0/0	0/0	0/0	0/0	0/0	0/0	0/0	0/0	1/1	0/0	0/0	0/0	No
1100	chr7	1859081	C	T	hom	Erbb3:NM_017218:exon27:c.G3215A:p.R1072H,	Erbb3	nonsynonymous SNV	tolerated	0/0	0/0	0/0	0/0	0/0	0/0	0/0	0/0	0/0	0/0	0/0	0/0	0/0	0/0	0/0	0/0	0/0	0/0	0/0	0/0	0/0	0/0	0/0	0/0	1/1	0/0	0/0	0/0	No
1100	chr7	2511287	G	A	hom	Olr880:NM_001000055:exon1:c.C913T:p.R305X,	Olr880	stopgain SNV	-	0/0	0/0	0/0	0/0	0/0	0/0	0/0	0/0	0/0	0/0	0/0	0/0	0/0	0/0	0/0	0/0	0/0	0/0	0/0	0/0	0/0	0/0	0/0	0/0	1/1	0/0	0/0	0/0	No
1100	chr7	8105053	T	G	hom	Olr1064:NM_001001076:exon1:c.T190G:p.F64V,	Olr1064	nonsynonymous SNV	deleterious	0/0	0/0	0/0	0/0	0/0	0/0	0/0	0/0	0/0	0/0	0/0	0/0	0/0	0/0	0/0	0/0	0/0	0/0	0/0	0/0	0/0	0/0	0/0	0/0	1/1	0/0	0/0	0/0	No
1100	chr7	8424377	T	G	hom	Olr1071:NM_001000063:exon1:c.A622C:p.I208L,	Olr1071	nonsynonymous SNV	tolerated	0/0	0/0	0/0	0/0	0/0	0/0	0/0	0/0	0/0	0/0	0/0	0/0	0/0	0/0	0/0	0/0	0/0	0/0	0/0	0/0	0/0	0/0	0/0	0/0	1/1	0/0	0/0	0/0	No
1100	chr7	8465599	G	T	hom	Olr1072:NM_001000062:exon1:c.C371A:p.A124D,	Olr1072	nonsynonymous SNV	tolerated	0/0	0/0	0/0	0/0	0/0	0/0	0/0	0/0	0/0	0/0	0/0	0/0	0/0	0/0	0/0	0/0	0/0	0/0	0/0	0/0	0/0	0/0	0/0	0/0	1/1	0/0	0/0	0/0	No
1100	chr7	9929615	G	C	hom	Tjp3:NM_001108073:exon20:c.G2615C:p.S872T,	Tjp3	nonsynonymous SNV	tolerated	0/0	0/0	0/0	0/0	0/0	0/0	0/0	0/0	0/0	0/0	0/0	0/0	0/0	0/0	0/0	0/0	0/0	0/0	0/0	0/0	0/0	0/0	0/0	0/0	1/1	0/0	0/0	0/0	No
1100	chr7	11193781	T	C	hom	Hmha1:NM_001108067:exon13:c.A1544G:p.Q515R,	Hmha1	nonsynonymous SNV	deleterious	0/0	0/0	0/0	0/0	0/0	0/0	0/0	0/0	0/0	0/0	0/0	0/0	0/0	0/0	0/0	0/0	0/0	0/0	0/0	0/0	0/0	0/0	0/0	0/0	1/1	0/0	0/0	0/0	No
1100	chr7	38190055	G	A	hom	Cep290:NM_001135755:exon32:c.G4193A:p.S1398N,	Cep290	nonsynonymous SNV	tolerated	0/0	0/0	0/0	0/0	0/0	0/0	0/0	0/0	0/0	0/0	0/0	0/0	0/0	0/0	0/0	0/0	0/0	0/0	0/0	0/0	0/0	0/0	0/0	0/0	1/1	0/0	0/0	0/0	No
1100	chr7	48685374	A	G	hom	Nav3:NM_001191782:exon7:c.T799C:p.S267P,	Nav3	nonsynonymous SNV	tolerated	0/0	0/0	0/0	0/0	0/0	1/1	1/1	0/0	0/0	0/0	0/0	0/0	0/0	0/0	0/0	0/0	0/0	0/0	0/0	0/0	0/0	0/0	0/0	0/0	1/1	0/0	0/0	0/0	No
1100	chr7	75377924	C	G	hom	Dpys:NM_031705:exon8:c.G1405C:p.A469P,	Dpys	nonsynonymous SNV	tolerated	1/1	0/0	0/0	0/0	0/0	0/0	0/0	0/0	0/0	0/0	0/0	0/0	0/0	0/0	0/0	0/0	0/0	0/0	0/0	0/0	0/0	0/0	0/0	0/0	1/1	0/0	0/0	0/0	No
1100	chr7	76651132	G	A	hom	Zfpm2:NM_001130501:exon8:c.G1162A:p.G388S,	Zfpm2	nonsynonymous SNV	tolerated	1/1	0/0	0/0	0/0	1/1	1/1	1/1	0/0	0/0	0/0	0/0	0/0	0/0	0/0	0/0	0/0	0/0	0/0	0/0	0/0	1/1	0/0	0/0	0/0	1/1	0/0	0/0	0/0	No
1100	chr7	95049255	A	T	hom	Klhl38:NM_001025008:exon2:c.T1274A:p.V425D,	Klhl38	nonsynonymous SNV	deleterious	0/0	0/0	0/0	0/0	0/0	0/0	0/0	0/0	0/0	0/0	1/1	1/1	1/1	0/0	0/0	0/0	0/0	0/0	0/0	0/0	0/0	0/0	0/0	0/0	1/1	0/0	0/0	0/0	No
1100	chr8	3239410	C	T	hom	Ddi1:NM_001085475:exon1:c.G206A:p.G69D,	Ddi1	nonsynonymous SNV	-	0/0	0/0	0/0	0/0	0/0	0/0	0/0	0/0	0/0	0/0	0/0	0/0	0/0	0/0	0/0	0/0	0/0	0/0	0/0	0/0	0/0	0/0	0/0	0/0	1/1	0/0	0/0	0/0	No
1100	chr8	16163371	G	A	hom	Olr1117:NM_001000884:exon1:c.C425T:p.A142V,	Olr1117	nonsynonymous SNV	tolerated	0/0	0/0	0/0	0/0	0/0	0/0	0/0	0/0	0/0	0/0	0/0	0/0	0/0	0/0	0/0	0/0	0/0	0/0	0/0	0/0	0/0	0/0	0/0	0/0	1/1	0/0	0/0	0/0	No
1100	chr8	18174102	G	T	hom	Olr1160:NM_001000985:exon1:c.G243T:p.M81I,	Olr1160	nonsynonymous SNV	deleterious	0/0	0/0	0/0	0/0	0/0	0/0	0/0	0/0	0/0	0/0	0/0	0/0	0/0	0/0	0/0	0/0	0/0	0/0	0/0	0/0	0/0	0/0	0/0	0/0	1/1	0/0	0/0	0/0	No
1100	chr8	18352420	C	A	hom	Olr1163:NM_001000869:exon1:c.G288T:p.E96D,	Olr1163	nonsynonymous SNV	tolerated	0/0	0/0	0/0	0/0	0/0	0/0	0/0	0/0	0/0	0/0	0/0	0/0	0/0	0/0	0/0	0/0	0/0	0/0	0/0	0/0	0/0	0/0	0/0	0/0	1/1	0/0	0/0	0/0	No
1100	chr8	18393589	G	A	hom	Olr1164:NM_001000984:exon1:c.G881A:p.R294K,	Olr1164	nonsynonymous SNV	tolerated	0/0	0/0	0/0	0/0	1/1	0/0	0/0	0/0	0/0	0/0	0/0	0/0	0/0	0/0	0/0	0/0	0/1	0/0	0/0	0/0	0/0	0/0	0/0	0/0	1/1	0/0	0/0	0/0	No
1100	chr8	18410013	A	G	hom	Olr1165:NM_001000868:exon1:c.A332G:p.D111G,	Olr1165	nonsynonymous SNV	deleterious	0/0	0/0	0/0	0/0	1/1	0/0	0/0	0/0	0/0	0/0	0/0	0/0	0/0	0/0	0/0	0/0	0/0	0/0	0/0	0/0	0/0	0/0	0/0	0/0	1/1	0/0	0/0	0/0	No
1100	chr8	18410384	A	T	hom	Olr1165:NM_001000868:exon1:c.A703T:p.N235Y,	Olr1165	nonsynonymous SNV	tolerated	0/0	0/0	0/0	0/0	1/1	0/0	0/0	0/0	0/0	0/0	0/0	0/0	0/0	0/0	0/0	0/0	0/0	0/0	0/0	0/0	0/0	0/0	0/0	0/0	1/1	0/0	0/0	0/0	No
1100	chr8	18544904	C	T	hom	Olr1169:NM_001000434:exon1:c.C62T:p.P21L,	Olr1169	nonsynonymous SNV	tolerated	0/0	0/0	0/0	0/0	1/1	0/0	0/0	0/0	0/0	0/0	0/0	0/0	0/0	0/0	0/0	0/0	0/0	0/0	0/0	0/0	0/0	0/0	0/0	0/0	1/1	0/0	0/0	0/0	No
1100	chr8	18545239	C	G	hom	Olr1169:NM_001000434:exon1:c.C397G:p.Q133E,	Olr1169	nonsynonymous SNV	tolerated	0/0	0/0	0/0	0/0	1/1	0/0	0/0	0/0	0/0	0/0	0/0	0/0	0/0	0/0	0/0	0/0	0/0	0/0	0/0	0/0	0/0	0/0	0/0	0/0	1/1	0/0	0/0	0/0	No
1100	chr8	18584937	A	G	hom	Olr1171:NM_001001005:exon1:c.T179C:p.I60T,	Olr1171	nonsynonymous SNV	-	0/0	0/0	0/0	0/0	1/1	0/0	0/0	0/0	0/0	0/0	0/0	0/0	0/0	0/0	0/0	0/0	0/0	0/0	0/0	0/0	0/0	0/0	0/0	0/0	1/1	0/0	0/0	0/0	No
1100	chr8	18629475	T	G	hom	Olr1172:NM_001000983:exon1:c.A94C:p.I32L,	Olr1172	nonsynonymous SNV	-	0/0	0/0	0/0	0/0	1/1	0/0	0/0	0/0	0/0	0/0	0/0	0/0	0/0	0/0	0/0	0/0	0/0	0/0	0/0	0/0	0/0	0/0	0/0	0/0	1/1	0/0	0/0	0/0	No
1100	chr8	18629481	G	A	hom	Olr1172:NM_001000983:exon1:c.C88T:p.L30F,	Olr1172	nonsynonymous SNV	-	0/0	0/0	0/0	0/0	1/1	0/0	0/0	0/0	0/0	0/0	0/0	0/0	0/0	0/0	0/0	0/0	0/0	0/0	0/0	0/0	0/0	0/0	0/0	0/0	1/1	0/0	0/0	0/0	No
1100	chr8	18724727	A	G	hom	Olr1174:NM_001001016:exon1:c.A47G:p.D16G,	Olr1174	nonsynonymous SNV	tolerated	0/0	0/0	0/0	0/0	1/1	0/0	0/0	0/0	0/0	0/0	0/0	0/0	0/0	0/0	0/0	0/0	0/0	0/0	0/0	0/0	0/0	0/0	0/0	0/0	1/1	0/0	0/0	0/0	No
1100	chr8	18724837	T	A	hom	Olr1174:NM_001001016:exon1:c.T157A:p.S53T,	Olr1174	nonsynonymous SNV	deleterious	0/0	0/0	0/0	0/0	1/1	0/0	0/0	0/0	0/0	0/0	0/0	0/0	0/0	0/0	0/0	0/0	0/0	0/0	0/0	0/0	0/0	0/0	0/0	0/0	1/1	0/0	0/0	0/0	No
1100	chr8	18725593	T	A	hom	Olr1174:NM_001001016:exon1:c.T913A:p.F305I,	Olr1174	nonsynonymous SNV	tolerated	0/0	0/0	0/0	0/0	1/1	0/0	0/0	0/0	0/0	0/0	0/0	0/0	0/0	0/0	0/0	0/0	0/0	0/0	0/0	0/0	0/0	0/0	0/0	0/0	1/1	0/0	0/0	0/0	No
1100	chr8	18791023	A	T	hom	Olr1177:NM_001000865:exon1:c.T741A:p.H247Q,	Olr1177	nonsynonymous SNV	-	0/0	0/0	0/0	0/0	0/0	0/0	0/0	0/0	0/0	0/0	0/0	0/0	0/0	0/0	0/0	0/0	0/0	0/0	0/0	0/0	0/0	0/0	0/0	0/0	1/1	0/0	0/0	0/0	No
1100	chr8	19279588	G	A	hom	Olr1191:NM_001000981:exon1:c.G331A:p.D111N,	Olr1191	nonsynonymous SNV	-	0/0	0/0	0/0	0/0	0/0	0/0	0/0	0/0	0/0	0/0	0/0	0/0	0/0	0/0	0/0	0/0	0/0	0/0	0/0	0/0	0/0	0/0	0/0	0/0	1/1	0/0	0/0	0/0	No
1100	chr8	19279814	C	T	hom	Olr1191:NM_001000981:exon1:c.C557T:p.T186M,	Olr1191	nonsynonymous SNV	-	0/0	0/0	0/0	0/0	0/0	0/0	0/0	0/0	0/0	0/0	0/0	0/0	0/0	0/0	0/0	0/0	0/0	0/0	0/0	0/0	0/0	0/0	0/0	0/0	1/1	0/0	0/0	0/0	No
1100	chr8	19330738	A	T	hom	Olr1193:NM_001000594:exon1:c.T793A:p.S265T,	Olr1193	nonsynonymous SNV	tolerated	0/0	0/0	0/0	0/0	0/0	0/0	0/0	0/0	0/0	0/0	0/0	0/0	0/0	0/0	0/0	0/0	0/0	0/0	0/0	0/0	0/0	0/0	0/0	0/0	1/1	0/0	0/0	0/0	No
1100	chr8	19330839	G	C	hom	Olr1193:NM_001000594:exon1:c.C692G:p.T231R,	Olr1193	nonsynonymous SNV	-	0/0	0/0	0/0	0/0	0/0	0/0	0/0	0/0	0/0	0/0	0/0	0/0	0/0	0/0	0/0	0/0	0/0	0/0	0/0	0/0	0/0	0/0	0/0	0/0	1/1	0/0	0/0	0/0	No
1100	chr8	20050122	A	G	hom	Icam1:NM_012967:exon5:c.A940G:p.I314V,	Icam1	nonsynonymous SNV	tolerated	0/0	0/0	0/0	0/0	1/1	0/0	0/0	0/0	0/0	0/0	0/0	0/0	0/0	0/0	0/0	0/0	0/0	0/0	0/0	0/0	0/0	0/0	0/0	0/0	1/1	0/0	0/0	0/0	Yes
1100	chr8	20109648	T	C	hom	Raver1:NM_001013939:exon3:c.A719G:p.Q240R,	Raver1	nonsynonymous SNV	tolerated	0/0	0/0	0/0	0/0	1/1	0/0	0/0	0/0	0/0	0/0	0/0	0/0	0/0	0/0	0/0	1/1	1/1	0/0	0/0	0/0	0/0	0/0	0/0	0/0	1/1	0/0	0/0	0/0	No
1100	chr8	20632027	A	T	hom	LOC691141:NM_001109624:exon2:c.A308T:p.N103I,	LOC691141	nonsynonymous SNV	tolerated	0/0	0/0	0/0	0/0	0/0	0/0	0/0	0/0	0/0	0/0	0/0	0/0	0/0	0/0	0/0	0/0	0/0	0/0	0/0	0/0	0/0	0/0	0/0	0/0	1/1	0/0	0/0	0/0	No
1100	chr8	20844228	A	G	hom	Ldlr:NM_175762:exon15:c.A2224G:p.K742E,	Ldlr	nonsynonymous SNV	tolerated	0/0	0/0	0/0	0/0	0/0	0/0	0/0	0/0	0/0	0/0	0/0	0/0	0/0	0/0	0/0	0/0	0/0	0/0	0/0	0/0	0/0	0/0	0/0	0/0	1/1	0/0	0/0	0/0	No
1100	chr8	21049452	C	T	hom	Lppr2:NM_001005881:exon8:c.C845T:p.T282I,	Lppr2	nonsynonymous SNV	tolerated	0/0	0/0	0/0	0/0	0/0	0/0	0/0	0/0	0/0	0/0	0/0	0/0	0/0	0/0	0/0	0/0	0/0	0/0	0/0	0/0	0/0	0/0	0/0	0/0	1/1	0/0	0/0	0/0	No
1100	chr8	103575795	C	T	hom	Nmnat3:NM_001013224:exon4:c.C334T:p.Q112X,	Nmnat3	stopgain SNV	-	0/0	0/0	0/0	0/0	0/0	0/0	0/0	0/0	0/0	0/0	0/0	0/0	0/0	0/0	0/0	0/0	0/0	0/0	0/0	0/0	0/0	0/0	0/0	0/0	1/1	0/0	0/0	0/0	No
1100	chr8	106153137	T	C	hom	Ppp2r3a:NM_001012202:exon1:c.A1652G:p.K551R,	Ppp2r3a	nonsynonymous SNV	tolerated	0/0	0/0	0/0	0/0	0/0	0/0	0/0	0/0	0/0	0/0	0/0	0/0	0/0	0/0	0/0	0/0	0/0	0/0	0/0	0/0	0/0	0/0	0/0	0/0	1/1	0/0	0/0	0/0	No
1100	chr8	110743662	G	A	hom	Pik3r4:NM_001108777:exon2:c.G625A:p.A209T,	Pik3r4	nonsynonymous SNV	tolerated	0/0	0/0	0/0	0/0	0/0	0/0	0/0	0/0	0/0	0/0	0/0	0/0	0/0	0/0	0/0	0/0	0/0	0/0	0/0	0/0	0/0	0/0	0/0	0/0	1/1	0/0	0/0	0/0	No
1100	chr8	111618941	C	T	hom	Parp3:NM_001008328:exon6:c.G725A:p.S242N,	Parp3	nonsynonymous SNV	tolerated	0/0	0/0	0/0	0/0	0/0	0/0	0/0	0/0	0/0	0/0	0/0	0/0	0/0	0/0	0/0	0/0	0/0	0/0	0/0	0/0	0/0	0/0	0/0	0/0	1/1	0/0	0/0	0/0	No
1100	chr8	111626859	T	C	hom	Rrp9:NM_001108778:exon5:c.T386C:p.L129S,	Rrp9	nonsynonymous SNV	tolerated	0/0	0/0	0/0	0/0	0/0	1/1	1/1	0/0	0/0	0/0	0/0	0/0	0/0	0/0	0/0	0/0	0/0	0/0	0/0	0/0	0/0	0/0	0/0	0/0	1/1	0/0	0/0	0/0	No
1100	chr8	127732256	A	G	hom	Kif15:NM_181635:exon13:c.A1315G:p.I439V,	Kif15	nonsynonymous SNV	tolerated	0/0	0/0	0/0	0/0	0/0	0/0	0/0	0/0	0/0	0/0	0/0	0/0	0/0	0/0	0/0	0/0	0/0	0/0	0/0	0/0	0/0	0/0	0/0	0/0	1/1	0/0	0/0	0/0	No
1100	chr9	2086468	T	G	hom	Kcnh8:NM_145095:exon16:c.A2918C:p.Q973P,	Kcnh8	nonsynonymous SNV	-	0/0	0/0	0/0	0/0	0/0	0/0	0/0	0/0	0/0	0/0	0/0	0/0	0/0	0/0	0/0	0/0	0/0	0/0	0/0	0/0	0/0	0/0	0/0	0/0	1/1	0/0	0/0	0/0	No
1100	chr9	2119432	T	A	hom	Kcnh8:NM_145095:exon13:c.A2170T:p.T724S,	Kcnh8	nonsynonymous SNV	tolerated	0/0	0/0	0/0	0/0	0/0	0/0	0/0	0/0	0/0	0/0	0/0	0/0	0/0	0/0	0/0	0/0	0/0	0/0	0/0	0/0	0/0	0/0	0/0	0/0	1/1	0/0	0/0	0/0	No
1100	chr9	4649122	C	T	hom	Tbc1d5:NM_001134762:exon22:c.C2210T:p.A737V,	Tbc1d5	nonsynonymous SNV	tolerated	0/0	0/0	0/0	0/0	0/0	0/0	0/0	0/0	0/0	0/0	0/0	0/0	0/0	0/0	0/0	0/0	0/0	0/0	0/0	0/0	0/0	0/0	0/0	0/0	1/1	0/0	0/0	0/0	No
1100	chr9	9377993	C	T	hom	RGD1305680:NM_001106888:exon12:c.C2618T:p.T873M,	RGD1305680	nonsynonymous SNV	tolerated	1/1	0/0	0/0	0/0	0/0	0/0	0/0	0/0	0/0	0/0	0/0	0/0	0/0	0/0	0/0	0/0	0/0	0/0	0/0	0/0	0/0	0/0	0/0	0/0	1/1	0/0	0/0	0/0	No
1100	chr9	10119272	G	A	hom	Cnpy3:NM_001134710:exon6:c.G763A:p.A255T,	Cnpy3	nonsynonymous SNV	tolerated	1/1	0/0	0/0	0/0	0/0	0/0	0/0	0/0	0/0	0/0	0/0	0/0	0/0	0/0	0/0	0/0	0/0	0/0	0/0	0/0	0/0	0/0	0/0	0/0	1/1	0/0	0/0	0/0	No
1100	chr9	52839791	C	T	hom	Hecw2:NM_001108218:exon1:c.G89A:p.S30N,	Hecw2	nonsynonymous SNV	tolerated	0/0	0/0	0/0	0/0	0/0	0/0	0/0	0/0	0/0	0/0	0/0	0/0	0/0	0/0	0/0	0/0	0/0	0/0	0/0	0/0	0/0	0/0	0/0	0/0	1/1	0/0	0/0	0/0	No
1100	chr9	53106043	G	C	hom	Ccdc150:NM_001191806:exon10:c.G1143C:p.E381D,	Ccdc150	nonsynonymous SNV	tolerated	0/0	0/0	0/0	0/0	0/0	0/0	0/0	0/0	0/0	0/0	0/0	0/0	0/0	0/0	0/0	0/0	0/0	0/0	0/0	0/0	0/0	0/0	0/0	0/0	1/1	0/0	0/0	0/0	No
1100	chr9	53441220	G	A	hom	Ankrd44:NM_001191807:exon21:c.C2269T:p.P757S,	Ankrd44	nonsynonymous SNV	deleterious	0/0	0/0	0/0	0/0	0/0	0/0	0/0	0/0	0/0	0/0	0/0	0/0	0/0	0/0	0/0	0/0	0/0	0/0	0/0	0/0	0/0	0/0	0/0	0/0	1/1	0/0	0/0	0/0	No
1100	chr9	53455855	G	C	hom	Ankrd44:NM_001191807:exon17:c.C1718G:p.T573S,	Ankrd44	nonsynonymous SNV	tolerated	0/0	0/0	0/0	0/0	0/0	0/0	0/0	0/0	0/0	0/0	0/0	0/0	0/0	0/0	0/0	0/0	0/0	0/0	0/0	0/0	0/0	0/0	0/0	0/0	1/1	0/0	0/0	0/0	No
1100	chr9	71483807	C	T	hom	Xrcc5:NM_177419:exon6:c.C577T:p.P193S,	Xrcc5	nonsynonymous SNV	deleterious	0/0	0/0	0/0	0/0	0/0	0/0	0/0	0/0	0/0	0/0	0/0	0/0	0/0	0/0	0/0	0/0	0/0	0/0	0/0	0/0	0/0	0/0	0/0	0/0	1/1	0/0	0/0	0/0	No
1100	chr9	82597102	C	T	hom	Sphkap:NM_001127492:exon9:c.G4194A:p.M1398I,	Sphkap	nonsynonymous SNV	tolerated	0/0	0/0	0/0	0/0	0/0	0/0	0/0	0/0	0/0	0/0	0/0	0/0	0/0	0/0	0/0	0/0	0/0	0/0	0/0	0/0	0/0	0/0	0/0	0/0	1/1	0/0	0/0	0/0	No
1100	chr9	82597131	A	G	hom	Sphkap:NM_001127492:exon9:c.T4165C:p.C1389R,	Sphkap	nonsynonymous SNV	tolerated	0/0	0/0	0/0	0/0	0/0	0/0	0/0	0/0	0/0	0/0	0/0	0/0	0/0	0/0	0/0	0/0	0/0	0/0	0/0	0/0	0/0	0/0	0/0	0/0	1/1	0/0	0/0	0/0	No
1100	chr9	82597217	A	G	hom	Sphkap:NM_001127492:exon9:c.T4079C:p.V1360A,	Sphkap	nonsynonymous SNV	tolerated	0/0	0/0	0/0	0/0	0/0	0/0	0/0	0/0	0/0	0/0	0/0	0/0	0/0	0/0	0/0	0/0	0/0	0/0	0/0	0/0	0/0	0/0	0/0	0/0	1/1	0/0	0/0	0/0	No
1100	chr9	82599356	C	T	hom	Sphkap:NM_001127492:exon8:c.G1997A:p.R666Q,	Sphkap	nonsynonymous SNV	tolerated	0/0	0/0	0/0	0/0	0/0	0/0	0/0	0/0	0/0	0/0	0/0	0/0	0/0	0/0	0/0	0/0	0/0	0/0	0/0	0/0	0/0	0/0	0/0	0/0	1/1	0/0	0/0	0/0	No
1100	chr9	82600023	C	T	hom	Sphkap:NM_001127492:exon8:c.G1330A:p.A444T,	Sphkap	nonsynonymous SNV	tolerated	0/0	0/0	0/0	0/0	0/0	0/0	0/0	0/0	0/0	0/0	0/0	0/0	0/0	0/0	0/0	0/0	0/0	0/0	0/0	0/0	0/0	0/0	0/0	0/0	1/1	0/0	0/0	0/0	No
1100	chrX	50191363	T	C	hom	Mospd2:NM_001134588:exon9:c.T806C:p.I269T,	Mospd2	nonsynonymous SNV	tolerated	0/0	0/0	0/0	0/0	0/0	0/0	0/0	0/0	0/0	0/0	0/0	0/0	0/0	0/0	0/0	0/0	0/0	0/0	0/0	0/0	0/0	0/0	0/0	0/0	1/1	0/0	0/0	./.	No
0100	chr13	79968554	G	C	het	F5:NM_001047878:exon13:c.G3914C:p.G1305A,	F5	nonsynonymous SNV	tolerated	0/0	0/0	0/0	0/0	0/0	0/0	0/0	0/0	0/0	0/0	0/0	0/0	0/0	0/0	0/0	0/0	0/0	0/0	0/0	0/0	0/0	1/1	1/1	0/0	1/1	0/0	0/0	0/0	No
0100	chr14	103702906	G	A	het	Fam161a:NM_001013876:exon3:c.G1301A:p.S434N,	Fam161a	nonsynonymous SNV	tolerated	0/0	0/0	0/0	0/0	0/0	0/0	0/0	0/0	0/0	0/0	0/0	0/0	0/0	0/0	0/0	0/0	0/0	0/0	0/0	0/0	0/0	0/0	0/0	0/0	1/1	0/0	0/0	0/0	No
0100	chr18	31182005	C	T	het	RGD735029:NM_199493:exon4:c.C349T:p.R117C,	RGD735029	nonsynonymous SNV	tolerated	0/0	0/0	0/0	0/0	0/0	0/0	0/0	0/0	0/0	0/0	0/0	0/0	0/0	0/0	0/0	0/0	0/0	0/0	0/0	0/0	0/0	0/0	0/0	0/0	1/1	0/0	0/0	0/0	No
0100	chr7	48861811	C	T	het	Nav3:NM_001191782:exon1:c.G146A:p.R49H,	Nav3	nonsynonymous SNV	deleterious	0/0	0/0	0/0	0/0	0/0	0/0	0/0	0/0	0/0	0/0	0/0	0/0	0/0	0/0	0/0	0/0	0/0	0/0	0/0	0/0	0/0	0/0	0/0	0/0	1/1	0/0	0/0	0/0	No
0100	chr8	16256751	G	A	het	Olr1119:NM_001000988:exon1:c.C356T:p.A119V,	Olr1119	nonsynonymous SNV	deleterious	0/0	0/0	0/0	0/0	0/0	0/0	0/0	0/0	0/0	0/0	0/0	0/0	0/0	0/0	0/0	0/0	0/0	0/0	0/0	0/0	0/0	0/0	0/0	0/0	1/1	0/0	0/0	0/0	No
0100	chr8	20101909	G	A	het	Raver1:NM_001013939:exon8:c.C1387T:p.P463S,	Raver1	nonsynonymous SNV	tolerated	0/0	0/0	0/0	0/0	0/0	0/0	0/0	0/0	0/0	0/0	0/0	0/0	0/0	0/0	0/0	0/0	0/0	0/0	0/0	0/0	0/0	0/0	0/0	0/0	1/1	0/0	0/0	0/0	No

## Sheet: B) 192 genes
# After removing 60 ORs genes, there are 228 GK/Slac specific PAVs in 192 genes
chr	position_1based	BN_reference	GK_variant	gene	ID	protein change	SIFT	prior gene	differential expression (GSE13271)	differential coexpression (GSE13271)	number of interacted genes (intersect with 506 prior genes)	number of interacted genes (26690 genes in rat genome)	fisher p-value (interacted genes are enriched with prior genes)	adjusted fisher p-value (interacted genes are enriched with prior genes)
chr8	20844228	A	G	Ldlr	NM_175762	p.K742E,	tolerated	No		liver	47	159	1.19372e-35	2.73362e-33
chr8	20050122	A	G	Icam1	NM_012967	p.I314V,	tolerated	Yes		adipose	48	299	4.61166e-26	1.05146e-23
chr10	70257779	A	C	Ccl2	NM_031530	p.E141D,	tolerated	No			39	198	2.16194e-24	4.90759e-22
chr7	1859081	C	T	Erbb3	NM_017218	p.R1072H,	tolerated	No			34	183	7.95326e-21	1.79744e-18
chr3	44359652	T	C	Dpp4	NM_012789	p.I20V,	tolerated	Yes			20	73	1.01348e-15	2.28033e-13
chr4	61654486	T	C	Akr1b1	NM_012498	p.S77G,	tolerated	No			14	82	4.00456e-09	8.97022e-07
chr1	174436078	T	C	Pik3c2a	NM_001108500	p.T1550A,	tolerated	No		adipose	10	57	5.10266e-07	0.000113789
chr1	174467615	C	T	Pik3c2a	NM_001108500	p.V598I,	deleterious	No		adipose	10	57	5.10266e-07	0.000113789
chr1	179746185	A	G	Eef2k	NM_012947	p.Q547R,	tolerated	No		muscle	8	34	1.02278e-06	0.000226034
chr1	213215518	C	T	Cd5	NM_019295	p.V445M,	tolerated	No			10	83	1.06321e-05	0.00233906
chr2	174775040	G	T	Fgb	NM_020071	p.L8I,	tolerated	Yes			8	55	2.35958e-05	0.00516747
chr13	79831304	C	G	Sell	NM_019177	p.R167G,	tolerated	Yes	muscle		11	113	2.47539e-05	0.00539634
chr1	262712117	G	A	Casp7	NM_022260	p.S49N,	tolerated	No			10	105	6.73321e-05	0.0146111
chr3	99641204	G	C	Scg5	NM_013175	p.P156R,	deleterious	Yes			5	19	7.23399e-05	0.0156254
chr1	187448525	T	A	Itgad	NM_031691	p.S363T,	tolerated	No			6	34	9.56188e-05	0.020558
chr1	187449728	A	G	Itgad	NM_031691	p.Y383C,	deleterious	No			6	34	9.56188e-05	0.020558
chr10	67359919	C	T	Cpd	NM_012836	p.P490S,	tolerated	No	muscle, adipose, liver	adipose	4	10	0.00010516	0.022399
chr5	163680822	C	T	Tnfrsf1b	NM_130426	p.A51T,	tolerated	Yes	adipose		6	40	0.000211903	0.0449233
chr1	207671776	T	C	Rin1	NM_139038	p.Y47H,	tolerated	No			5	28	0.000350944	0.0740491
chr6	144089578	C	T	Ptprn2	NM_031600	p.A132V,	tolerated	No			3	7	0.000708327	0.148749
chr6	144117054	T	C	Ptprn2	NM_031600	p.V337A,	tolerated	No			3	7	0.000708327	0.148749
chr5	165696232	G	T	Masp2	NM_172043	p.A622S,	tolerated	No			7	72	0.00072083	0.149933
chr1	243316003	G	A	Cyp2c11	NM_019184	p.R329H,	tolerated	No	liver		9	136	0.0017619	0.364713
chr10	60091187	C	T	Shpk	NM_001033682	p.T241M,	tolerated	No			3	11	0.00203123	0.418434
chr10	60098824	G	A	Shpk	NM_001033682	p.V456I,	tolerated	No			3	11	0.00203123	0.418434
chr15	23334982	A	G	Lgals3	NM_031832	p.I147M,	tolerated	No		liver	4	28	0.00288649	0.588843
chr7	76501610	C	G	Zfpm2	NM_001130501	p.T142R,	tolerated	No			4	28	0.00288649	0.588843
chr7	76651132	G	A	Zfpm2	NM_001130501	p.G388S,	tolerated	No			4	28	0.00288649	0.588843
chr7	75377924	C	G	Dpys	NM_031705	p.A469P,	tolerated	No			5	50	0.00365813	0.735284
chr13	79953364	G	T	F5	NM_001047878	p.R536L,	tolerated	No		liver	5	51	0.00395541	0.791082
chr13	79968485	C	T	F5	NM_001047878	p.T1282I,	deleterious	No		liver	5	51	0.00395541	0.791082
chr13	79968554	G	C	F5	NM_001047878	p.G1305A,	tolerated	No		liver	5	51	0.00395541	0.791082
chr14	89741300	C	T	Abca13	NM_001106020	p.R65W,	-	No			0	11	1	1
chr14	89786417	G	C	Abca13	NM_001106020	p.E307D,	-	No			0	11	1	1
chr14	89788016	C	T	Abca13	NM_001106020	p.L401F,	-	No			0	11	1	1
chr6	92279541	G	A	Abhd12b	NM_001003928	p.R104H,	tolerated	No			0	0	1	1
chr15	18662830	G	T	Acox2	NM_145770	p.R570L,	tolerated	No	muscle		2	39	0.177702	1
chr1	259368943	C	T	Add3	NM_031552	p.G105S,Add3	deleterious	No			1	16	0.27371	1
chr18	57740616	T	C	Afap1l1	NM_001106142	p.R16G,	tolerated	No		adipose, muscle	0	13	1	1
chr5	80359157	T	G	Akna	NM_001108668	p.D215A,	tolerated	No			0	5	1	1
chr5	80362632	C	T	Akna	NM_001108668	p.A32T,	tolerated	No			0	5	1	1
chr4	61761580	A	G	Akr1b10	NM_001013084	p.K86E,	deleterious	No	muscle		0	9	1	1
chr10	57192946	A	C	Alox15	NM_031010	p.D52E,	tolerated	No	liver,adipose	adipose	2	62	0.335444	1
chr2	4362563	C	G	Ankrd32	NM_001106400	p.E951Q,	tolerated	No			0	41	1	1
chr2	4369936	T	C	Ankrd32	NM_001106400	p.T698A,	tolerated	No			0	41	1	1
chr9	53441220	G	A	Ankrd44	NM_001191807	p.P757S,	deleterious	No			0	1	1	1
chr9	53455855	G	C	Ankrd44	NM_001191807	p.T573S,	tolerated	No			0	1	1	1
chr17	51527255	T	C	Aoah	NM_001191940	p.H321R,	-	No			0	2	1	1
chr5	166204169	G	A	Apitd1	NM_001204879	p.T78I,	tolerated	No	adipose		0	0	1	1
chr1	185726780	G	A	Apobr	NM_001109154	p.R136H,	deleterious	No			0	0	1	1
chr1	185727022	C	T	Apobr	NM_001109154	p.R217C,	tolerated	No			0	0	1	1
chr3	99679179	C	T	Arhgap11a	NM_001168524	p.V560M,	tolerated	No		muscle	2	104	0.725513	1
chr6	93191129	G	A	Arid4a	NM_001108029	p.V720I,	tolerated	No			2	46	0.225281	1
chr13	52828700	T	C	Aspm	NM_001105955	p.I1068T,	tolerated	No	muscle		4	163	0.557593	1
chr13	52847740	G	C	Aspm	NM_001105955	p.E1919D,	tolerated	No	muscle		4	163	0.557593	1
chr1	210195911	A	G	Atl3	NM_001044241	p.H85R,	tolerated	No	muscle	liver	0	1	1	1
chr13	57480483	G	A	B3galt2	NM_001109492	p.V363M,	tolerated	No			0	12	1	1
chr11	51768330	G	T	Bbx	NM_001079938	p.Q377H,	tolerated	No	muscle		0	7	1	1
chr11	51768390	C	G	Bbx	NM_001079938	p.D397E,	tolerated	No	muscle		0	7	1	1
chr11	51795224	G	A	Bbx	NM_001079938	p.G839S,	tolerated	No	muscle		0	7	1	1
chr2	180076119	C	T	Bcan	NM_012916	p.R279H,Bcan	tolerated	No			1	48	0.601978	1
chr1	193205915	G	A	Bccip	NM_001108505	p.D39N,	deleterious	No			1	103	1	1
chr1	15618114	A	G	Bclaf1	NM_001047852	p.T474A,	tolerated	No	muscle, liver		1	54	1	1
chr4	62148356	G	A	Cald1	NM_013146	p.G494S,	tolerated	No	muscle	liver	4	50	0.0183592	1
chr9	53106043	G	C	Ccdc150	NM_001191806	p.E381D,	tolerated	No			0	0	1	1
chr1	213440245	C	T	Ccdc86	NM_001006974	p.V338I,	deleterious	No			0	26	1	1
chr10	70279201	C	A	Ccl11	NM_019205	p.L3I,	tolerated	No			4	53	0.0219496	1
chr1	209093510	G	A	Cdc42bpg	NM_001130013	p.R795Q,	tolerated	No			0	1	1	1
chr1	210247619	A	G	Cdca5	NM_001115042	p.I88T,	-	No			3	196	1	1
chr19	52850723	C	T	Cdt1	NM_001106192	p.R242C,	tolerated	No			2	167	0.773981	1
chr4	157170864	C	A	Cecr2	NM_001191977	p.P1091T,	tolerated	No			3	42	0.0516492	1
chr7	38190055	G	A	Cep290	NM_001135755	p.S1398N,	tolerated	No			1	68	1	1
chr19	14903828	G	A	Ces1e	NM_031565	p.E246K,	deleterious	No			0	0	1	1
chr15	27649817	A	C	Chd8	NM_022933	p.I2043M,	tolerated	No			2	37	0.164405	1
chr15	27650580	C	T	Chd8	NM_022933	p.D1818N,	tolerated	No			2	37	0.164405	1
chr3	76307162	G	A	Chrm4	NM_031547	p.V7I,	tolerated	No			1	27	0.409409	1
chr5	165099947	C	T	Clcn6	NM_001106479	p.V98M,	deleterious	No			0	6	1	1
chr11	28421435	T	C	Cldn8	NM_001037774	p.N142S,	deleterious	No			0	29	1	1
chr9	10119272	G	A	Cnpy3	NM_001134710	p.A255T,	tolerated	No		adipose	1	3	0.0725039	1
chr3	87041222	T	A	Commd9	NM_001033692	p.S6T,	tolerated	No			0	1	1	1
chr1	247078374	G	A	Cox15	NM_001033699	p.G33S,	-	No		adipose	0	37	1	1
chr1	81352714	G	T	Cyp2b2	NM_001198676	p.R271L,	deleterious	No			7	131	0.0155894	1
chr3	53334824	G	T	Dcaf17	NM_001177688	p.V453L,	tolerated	No			1	35	0.49186	1
chr6	46381794	C	T	Dcdc2c	NM_001195807	p.S331N,	tolerated	No			0	0	1	1
chr8	3239410	C	T	Ddi1	NM_001085475	p.G69D,	-	No			2	22	0.0732552	1
chr6	127710405	G	A	Ddx24	NM_199119	p.R282C,	tolerated	No		adipose	1	145	0.530354	1
chr4	78444965	A	G	Dfna5	NM_001191749	p.S292P,	tolerated	No			0	14	1	1
chr5	80439171	G	A	Dfnb31	NM_181088	p.L251F,	tolerated	No			0	31	1	1
chr6	3183018	T	C	Dhx57	NM_001191907	p.S52G,	tolerated	No		muscle	0	28	1	1
chr1	84449112	G	T	Dpf1	NM_001105729	p.V196F,	deleterious	No			1	19	0.31355	1
chr1	208345103	G	A	Ehbp1l1	NM_001129997	p.A1017V,	tolerated	No		adipose	0	0	1	1
chr1	185692556	C	T	Eif3c	NM_001100662	p.S752N,	tolerated	No		adipose, liver	3	161	1	1
chr2	249828544	G	A	Eltd1	NM_022294	p.R332K,	tolerated	No			4	96	0.117789	1
chr18	26305611	T	C	Epb41l4a	NM_001107397	p.N189D,	tolerated	No	liver		0	0	1	1
chr13	101419464	T	A	Eprs	NM_001024238	p.D826E,	tolerated	No		adipose	7	128	0.0139709	1
chr1	181012892	C	T	Ern2	NM_001108919	p.R919K,	deleterious	No			2	29	0.113449	1
chr1	181012904	G	A	Ern2	NM_001108919	p.A915V,	deleterious	No			2	29	0.113449	1
chr1	215595509	C	A	Fam111a	NM_001109163	p.S434R,	tolerated	No			0	8	1	1
chr1	215595594	A	G	Fam111a	NM_001109163	p.S463G,	tolerated	No			0	8	1	1
chr1	215595609	C	A	Fam111a	NM_001109163	p.L468I,	tolerated	No			0	8	1	1
chr14	103702906	G	A	Fam161a	NM_001013876	p.S434N,	tolerated	No			0	6	1	1
chr1	83843232	T	G	Fbxo17	NM_001013064	p.V271G,	deleterious	No			1	37	0.510604	1
chr1	83186681	C	T	Fcgbp	NM_001164657	p.A413V,	tolerated	No			0	2	1	1
chr1	83236852	G	A	Fcgbpl1	NM_001164656	p.V285I,	tolerated	No			0	0	1	1
chr2	204485602	T	C	Fndc7	NM_001107717	p.I91V,	deleterious	No			0	0	1	1
chr3	63351897	C	T	Frzb	NM_001100527	p.R322H,	tolerated	No	adipose	adipose	0	21	1	1
chr19	40819774	G	A	Fuk	NM_001107429	p.S87L,	tolerated	No			1	13	0.231554	1
chr17	29610714	G	A	Gcm2	NM_001106105	p.A415T,	tolerated	No			0	14	1	1
chr10	59321899	C	T	Ggt6	NM_001002820	p.T155I,	tolerated	No			3	64	0.129923	1
chr4	84138284	C	T	Ghrhr	NM_012850	p.S51L,	tolerated	No			3	19	0.00768587	1
chr10	63588733	A	T	Glod4	NM_001014227	p.V54D,	tolerated	No			0	15	1	1
chr2	203532416	T	G	Gstm3	NM_020540	p.S202R,	tolerated	No	liver		1	66	1	1
chr9	52839791	C	T	Hecw2	NM_001108218	p.S30N,	tolerated	No			0	6	1	1
chr17	50352446	C	T	Hist1h2bn	NM_001106114	p.A10T,	deleterious	No			0	10	1	1
chr7	11193781	T	C	Hmha1	NM_001108067	p.Q515R,	deleterious	No			0	24	1	1
chr1	248118570	A	G	Hps1	NM_040669	p.Q144R,	-	No			0	2	1	1
chr6	127730819	A	G	Ifi27	NM_203410	p.M95V,	tolerated	No		muscle	0	17	1	1
chr20	22187379	C	T	Jmjd1c	NM_001191719	p.A969T,	-	No	muscle		0	6	1	1
chr20	22191894	C	T	Jmjd1c	NM_001191719	p.G784S,	-	No	muscle		0	6	1	1
chr10	89170179	G	A	Ka11	NM_001008750	p.H184Y,	tolerated	No			0	3	1	1
chr9	2086468	T	G	Kcnh8	NM_145095	p.Q973P,	-	No			2	39	0.177702	1
chr9	2119432	T	A	Kcnh8	NM_145095	p.T724S,	tolerated	No			2	39	0.177702	1
chr8	127732256	A	G	Kif15	NM_181635	p.I439V,	tolerated	No			1	128	0.736083	1
chr10	92084219	C	T	Kif18b	NM_001039019	p.R501K,	tolerated	No			2	107	1	1
chr7	95049255	A	T	Klhl38	NM_001025008	p.V425D,	deleterious	No			0	0	1	1
chr10	89072595	C	A	Krt15	NM_001004022	p.R412M,	deleterious	No			0	26	1	1
chr3	169241008	C	T	Lama5	NM_001191609	p.S2458N,	-	No			1	39	0.528655	1
chr10	65131905	C	T	Lgals9	NM_012977	p.V213M,	tolerated	No			0	5	1	1
chr10	65143958	C	T	Lgals9	NM_012977	p.V37I,	tolerated	No			0	5	1	1
chr1	186344173	G	A	LOC308990	NM_001025001	p.R154K,	tolerated	No			0	0	1	1
chr13	79747578	T	C	LOC498265	NM_001017493	p.I121M,	tolerated	No			0	16	1	1
chr2	110381943	C	T	LOC499584	NM_001047948	p.S212L,	-	No			0	0	1	1
chr8	20632027	A	T	LOC691141	NM_001109624	p.N103I,	tolerated	No			0	0	1	1
chr8	21049452	C	T	Lppr2	NM_001005881	p.T282I,	tolerated	No			1	24	0.375144	1
chr3	9300361	C	T	Lrrc8a	NM_001024782	p.P559S,	deleterious	No	liver		0	12	1	1
chr1	146416767	G	A	Me3	NM_001108491	p.E355K,	tolerated	No	muscle		4	35	0.00595191	1
chr14	109666142	A	G	Mir216a			-	No			0	0	1	1
chr11	53461871	G	A	Morc1	NM_001172090	p.L665F,	deleterious	No			0	5	1	1
chrX	50191363	T	C	Mospd2	NM_001134588	p.I269T,	tolerated	No	adipose		0	20	1	1
chr10	56475212	G	A	Mpdu1	NM_001107011	p.A159V,	deleterious	No			0	15	1	1
chr1	215388936	C	G	Mpeg1	NM_022617	p.T297S,	tolerated	No			0	0	1	1
chr1	205771776	G	T	Mrgprd	NM_001001506	p.R55S,	tolerated	No			0	3	1	1
chr14	14815721	C	T	Mrpl1	NM_001105997	p.R284K,	tolerated	No		muscle	0	47	1	1
chr1	213809496	G	A	Ms4a14	NM_181082	p.P1112L,	tolerated	No			0	2	1	1
chr1	214017149	C	T	Ms4a2	NM_012845	p.P213L,	deleterious	No			0	3	1	1
chr1	214325678	C	T	Ms4a4c	NM_001106339	p.G97E,	-	No			0	10	1	1
chr10	59328808	G	A	Mybbp1a	NM_031668	p.R300Q,	deleterious	No			2	114	1	1
chr2	219702811	C	A	Myoz2	NM_001106469	p.R132L,	tolerated	No			1	43	0.56278	1
chr7	1339077	C	G	Naca	NM_001198580	p.A1773G,	tolerated	No			1	168	0.382103	1
chr16	23786011	C	A	Nat3	NM_001013052	p.A207S,	tolerated	No			0	9	1	1
chr7	48685374	A	G	Nav3	NM_001191782	p.S267P,	tolerated	No			0	18	1	1
chr7	48861811	C	T	Nav3	NM_001191782	p.R49H,	deleterious	No			0	18	1	1
chr18	29443581	C	A	Ndufa2	NM_001106153	p.E41D,	tolerated	No			2	186	0.590562	1
chr8	103575795	C	T	Nmnat3	NM_001013224	p.Q112X,	-	No		adipose, muscle	2	22	0.0732552	1
chr16	64121816	A	T	Nrg1	NM_031588	p.N398I,	tolerated	No			2	30	0.119575	1
chr15	32425526	G	T	Oxa1l	NM_001168583	p.A82S,	tolerated	No		adipose	1	24	0.375144	1
chr1	83506432	A	T	Paf1	NM_001024898	p.E461D,	-	No		muscle	0	52	1	1
chr8	111618941	C	T	Parp3	NM_001008328	p.S242N,	tolerated	No			1	10	0.186945	1
chr8	110743662	G	A	Pik3r4	NM_001108777	p.A209T,	tolerated	No		adipose, muscle	1	40	0.537428	1
chr10	55278534	C	T	Pik3r6	NM_001081444	p.T127M,	tolerated	No			1	11	0.202096	1
chr1	249075571	A	T	Pkd2l1	NM_001106352	p.T169S,	-	Yes			0	29	1	1
chr1	249075657	G	T	Pkd2l1	NM_001106352	p.L197F,	deleterious	Yes			0	29	1	1
chr8	106153137	T	C	Ppp2r3a	NM_001012202	p.K551R,	tolerated	No		muscle	1	14	0.245871	1
chr16	59781423	G	A	Pragmin	NM_001107315	p.H1109Y,	deleterious	No			1	16	0.27371	1
chr16	59825420	T	C	Pragmin	NM_001107315	p.N254S,	tolerated	No			1	16	0.27371	1
chr16	59828461	C	T	Pragmin	NM_001107315	p.A93T,	tolerated	No			1	16	0.27371	1
chr1	219283669	C	T	Psat1	NM_198738	p.A106T,	tolerated	No	liver	adipose	0	18	1	1
chr10	68665291	C	T	Psmd11	NM_001107027	p.L10F,	-	No			3	159	1	1
chr5	77556891	T	G	Ptbp3	NM_031346	p.I381L,	tolerated	No	muscle		0	0	1	1
chr12	9767688	G	A	Ptcd1	NM_001109665	p.A247T,	deleterious	No			0	22	1	1
chr8	20109648	T	C	Raver1	NM_001013939	p.Q240R,	tolerated	No	liver		0	6	1	1
chr8	20101909	G	A	Raver1	NM_001013939	p.P463S,	tolerated	No	liver		0	6	1	1
chr19	56867590	A	T	Rbm34	NM_001014015	p.D297E,	tolerated	No		adipose	1	79	1	1
chr20	43990929	C	T	Rev3l	NM_001083966	p.T2266I,	tolerated	No	liver		4	152	0.541558	1
chr2	189858184	C	T	Rfx5	NM_001107694	p.P173S,	tolerated	No			0	8	1	1
chr9	9377993	C	T	RGD1305680	NM_001106888	p.T873M,	tolerated	No			0	8	1	1
chr17	47272970	G	A	RGD1307443	NM_001197023	p.A288V,	tolerated	No	adipose		0	8	1	1
chr14	110576684	A	C	RGD1307937	NM_001013877	p.K159T,	tolerated	No			0	13	1	1
chr19	54817490	A	G	RGD1559896	NM_001109134	p.S285P,	tolerated	No		adipose	0	0	1	1
chr5	116899662	T	A	RGD1560146	NM_001134625	p.N260I,	deleterious	No			0	0	1	1
chr10	63366420	C	T	RGD1565611	NM_001110155	p.A100V,	deleterious	No			0	0	1	1
chr18	31182005	C	T	RGD735029	NM_199493	p.R117C,	tolerated	No			1	5	0.106756	1
chr8	111626859	T	C	Rrp9	NM_001108778	p.L129S,	tolerated	No		adipose, muscle	0	127	0.180189	1
chr1	210141254	G	T	Rtn3	NM_080909	p.P60T,	tolerated	No		liver	0	16	1	1
chr15	27764882	G	A	Sall2	NM_001107262	p.P614S,	tolerated	No			0	4	1	1
chr10	64593481	G	A	Sarm1	NM_001105817	p.A613V,	tolerated	No			0	12	1	1
chr11	29783929	C	T	Scaf4	NM_001037347	p.A291V,	-	No			0	0	1	1
chr1	186477841	G	T	Sept1	NM_001012460	p.A61D,	tolerated	No			0	9	1	1
chr16	6203432	G	T	Sfmbt1	NM_031647	p.Q195H,	deleterious	No			0	15	1	1
chr2	179916785	G	A	Sh2d2a	NM_207605	p.C39Y,	tolerated	No			1	14	0.245871	1
chr6	95530711	C	T	Six4	NM_001106739	p.V501I,	deleterious	No			0	5	1	1
chr17	48605090	C	T	Slc17a3	NM_153622	p.R29W,	-	No			1	5	0.106756	1
chr1	211287105	A	C	Slc22a8	NM_031332	p.K515Q,	deleterious	No	liver		0	22	1	1
chr18	29170583	C	G	Slc4a9	NM_152938	p.T533R,	tolerated	No			0	9	1	1
chr10	67135394	G	A	Slc6a4	NM_013034	p.R626C,	tolerated	No	muscle		2	17	0.0482317	1
chr10	60208579	C	G	Spata22	NM_001191824	p.T49S,	tolerated	No			0	19	1	1
chr9	82597102	C	T	Sphkap	NM_001127492	p.M1398I,	tolerated	No			1	13	0.231554	1
chr9	82597131	A	G	Sphkap	NM_001127492	p.C1389R,	tolerated	No			1	13	0.231554	1
chr9	82597217	A	G	Sphkap	NM_001127492	p.V1360A,	tolerated	No			1	13	0.231554	1
chr9	82599356	C	T	Sphkap	NM_001127492	p.R666Q,	tolerated	No			1	13	0.231554	1
chr9	82600023	C	T	Sphkap	NM_001127492	p.A444T,	tolerated	No			1	13	0.231554	1
chr10	64419732	G	A	Supt6h	NM_001191820	p.G1376S,	tolerated	No		adipose	1	47	0.594431	1
chr2	219778332	G	C	Synpo2	NM_001191963	p.T1238R,	deleterious	No		adipose	0	1	1	1
chr9	4649122	C	T	Tbc1d5	NM_001134762	p.A737V,	tolerated	No			1	24	0.375144	1
chr17	27370108	A	G	Tbc1d7	NM_001108411	p.K160R,	-	No		muscle	2	7	0.0114851	1
chr1	263165983	C	A	Tdrd1	NM_001106202	p.A975D,	tolerated	No			1	21	0.338886	1
chr1	263170745	C	T	Tdrd1	NM_001106202	p.P1130L,	tolerated	No			1	21	0.338886	1
chr20	9509724	G	A	Tff2	NM_053844	p.H71Y,	tolerated	No			1	13	0.231554	1
chr3	148859271	G	C	Tgm2	NM_019386	p.Q29E,	tolerated	No	adipose	liver	2	24	0.0842004	1
chr7	9929615	G	C	Tjp3	NM_001108073	p.S872T,	tolerated	No	liver		0	53	0.628292	1
chr1	208703710	C	T	Tm7sf2	NM_001013071	p.G184S,	deleterious	No	adipose		1	38	0.519714	1
chr10	67272649	C	T	Tmigd1	NM_001135029	p.R7Q,	tolerated	No			0	4	1	1
chr10	56692883	G	A	Tnk1	NM_001107012	p.P536S,	tolerated	No			0	4	1	1
chr1	205704568	T	G	Tpcn2	NM_001107566	exon25:c.1963-2A>C	-	No	liver,adipose		0	16	1	1
chr1	205715459	G	A	Tpcn2	NM_001107566	p.P350L,	tolerated	No	liver,adipose		0	16	1	1
chr2	189604265	C	T	Tuft1	NM_001108948	p.G97R,	tolerated	No	liver		1	11	0.202096	1
chr1	210619896	T	G	UST4r	NM_134379	p.N521T,	-	No		liver	0	2	1	1
chr4	86495002	C	G	Vom1r74	NM_001008911	p.S42C,	-	No			0	0	1	1
chr4	86495524	A	G	Vom1r74	NM_001008911	p.N216S,	-	No			0	0	1	1
chr4	86495571	G	C	Vom1r74	NM_001008911	p.V232L,	-	No			0	0	1	1
chr5	163586536	C	T	Vps13d	NM_001108006	p.R2133H,	tolerated	No			1	4	0.0897915	1
chr10	63499753	T	C	Vps53	NM_001105813	p.I104V,	-	No		adipose, muscle	0	25	1	1
chr3	49484775	A	G	Xirp2	NM_201989	p.H2639R,	tolerated	No			0	16	1	1
chr9	71483807	C	T	Xrcc5	NM_177419	p.P193S,	deleterious	No			5	93	0.0371467	1
chr13	52780039	G	A	Zbtb41	NM_001191670	p.V350I,	tolerated	No			0	23	1	1
chr10	52532385	G	A	Zfp18	NM_001012008	p.R150C,	tolerated	No			0	0	1	1
chr12	9642987	G	A	Zfp498	NM_001108851	p.P266L,	tolerated	No			0	0	1	1
chr14	103658042	T	C	Zrsr1	NM_001017504	p.V45A,	tolerated	No			0	18	1	1
